# Supplementary material for: Analysis Polyadenylation Signal Usage in Sus scrofa
Source: Animals (Basel). 2022 Jan 13;12(2):194. doi: 10.3390/ani12020194 (PMC8773104; doi:10.3390/ani12020194)
Supplement: Supplementary file 1 [file animals-12-00194-s001.zip]

Archive with 2 entries (1 files):
- animals-1520940-supplementary/
- animals-1520940-supplementary/animals-1520940-Table S1.xlsx
