# Supplementary material for: Analysis Polyadenylation Signal Usage in Sus scrofa
Source: Animals (Basel). 2022 Jan 13;12(2):194. doi: 10.3390/ani12020194 (PMC8773104; doi:10.3390/ani12020194)
Supplement: Supplementary file 1 [file animals-12-00194-s001.zip › animals-1520940-supplementary/animals-1520940-Table S1.xlsx]

## Sheet: 7-8-31pig-RNAseq-201SraRunInfo
Run	ReleaseDate	LoadDate	spots	bases	spots_with_mates	avgLength	size_MB	AssemblyName	download_path	Experiment	LibraryName	LibraryStrategy	LibrarySelection	LibrarySource	LibraryLayout	InsertSize	InsertDev	Platform	Model	SRAStudy	BioProject	Study_Pubmed_id	ProjectID	Sample	BioSample	SampleType	TaxID	ScientificName	SampleName	g1k_pop_code	source	g1k_analysis_group	Subject_ID	Sex	Disease	Tumor	Affection_Status	Analyte_Type	Histological_Type	Body_Site	CenterName	Submission	dbgap_study_accession	Consent	RunHash	ReadHash
SRR2976589	2016-08-08 10:33:11	2015-12-09 23:00:33	292927247	67108498625	243940742	229	30579		https://sra-download.ncbi.nlm.nih.gov/srapub/SRR2976589	SRX1465952		RNA-Seq	unspecified	TRANSCRIPTOMIC	PAIRED	100	0	ILLUMINA	Illumina Genome Analyzer II	SRP067066	PRJNA305196	2	305196	SRS1195391	SAMN04320383	simple	9823	Sus scrofa	120-1					female		no					INSTITUTE OF ANIMAL SCIENCE, CAAS	SRA315159		public	59B80ED3D9232F18D575FBADFECCB1DA	A647D6860C629022F33259E00E64513B
SRR4237534	2016-10-13 11:24:48	2016-09-15 12:03:15	226873968	56718492000	226873968	250	24628		https://sra-download.ncbi.nlm.nih.gov/srapub/SRR4237534	SRX2158799		RNA-Seq	PCR	TRANSCRIPTOMIC	PAIRED	0	0	ILLUMINA	Illumina HiSeq 4000	SRP089662	PRJNA342558		342558	SRS1688153	SAMN05762247	simple	9823	Sus scrofa	pig gastrocnemius					male		no					HZAU	SRA467606		public	3E02A7D23CA55DB2C5660B292F936623	54882DA2C1118FE7CC301ACE6E33EE4B
DRR003382	2016-11-18 14:17:10	2016-11-18 14:22:13	226851010	11342550500	0	50	7188		https://sra-download.ncbi.nlm.nih.gov/srapub/DRR003382	DRX002706		RNA-Seq	cDNA	TRANSCRIPTOMIC	SINGLE	0	0	ILLUMINA	Illumina HiSeq 2000	DRP000895	PRJDB2835		354146	DRS002792	SAMD00016665	simple	9823	Sus scrofa	DRS002792							no					Graduate School of Frontier Science, The University of Tokyo	DRA000861		public	FAF71AF610DEB3E3181AFA8409C06531	1FB1B451F821C087E5310D320EDF00AC
SRR5130130	2017-01-03 09:59:03	2016-12-23 17:04:39	226286054	45257210800	226286054	200	29110		https://sra-download.ncbi.nlm.nih.gov/srapub/SRR5130130	SRX2444179		RNA-Seq	cDNA	TRANSCRIPTOMIC	PAIRED	0	0	ILLUMINA	Illumina HiSeq 2000	SRP095621	PRJNA358728		358728	SRS1878234	SAMN06183763	simple	9823	Sus scrofa	GSM2439362							no					GEO	SRA509282		public	44A5BC977EB029B0BB6B6F560521CB5B	6199AB2ACD103C207AD5D67F025E0BC5
SRR5130129	2017-01-03 09:59:03	2016-12-23 17:21:32	211596478	42319295600	211596478	200	28038		https://sra-download.ncbi.nlm.nih.gov/srapub/SRR5130129	SRX2444178		RNA-Seq	cDNA	TRANSCRIPTOMIC	PAIRED	0	0	ILLUMINA	Illumina HiSeq 2000	SRP095621	PRJNA358728		358728	SRS1878233	SAMN06183764	simple	9823	Sus scrofa	GSM2439361							no					GEO	SRA509282		public	BD8C19E2D1279FFDD429F59F189D565D	6CD533E30415016202E3704EA4F29941
SRR652443	2013-09-20 16:01:27	2013-01-31 04:01:26	204766710	40953342000	204766710	200	27256		https://sra-download.ncbi.nlm.nih.gov/srapub/SRR652443	SRX219342		WGS	RANDOM	TRANSCRIPTOMIC	PAIRED	500	0	ILLUMINA	Illumina HiSeq 2000	SRP018123	PRJNA186497	2	186497	SRS387327	SAMN01894461	simple	9823	Sus scrofa	Tibetan pig-de novo							no					NOVOGENE BIOINFORMATICS TECHNOLOGY CO.LTD	SRA065455		public	754B5B5D250B0F8E62FAAEC186C8B014	18D7EA641629C2F21953CDA89F9A240A
SRR5130133	2017-01-03 09:59:03	2016-12-23 17:06:07	196277801	39255560200	196277801	200	24091		https://sra-download.ncbi.nlm.nih.gov/srapub/SRR5130133	SRX2444182		RNA-Seq	cDNA	TRANSCRIPTOMIC	PAIRED	0	0	ILLUMINA	Illumina HiSeq 2000	SRP095621	PRJNA358728		358728	SRS1878237	SAMN06183748	simple	9823	Sus scrofa	GSM2439365							no					GEO	SRA509282		public	98425AA0A2073F65C8837E9E086DA1E2	6859DBDCB9C69B56B6498F53E9023934
SRR5130128	2017-01-03 09:59:03	2016-12-23 16:17:09	194738016	38947603200	194738016	200	24148		https://sra-download.ncbi.nlm.nih.gov/srapub/SRR5130128	SRX2444177		RNA-Seq	cDNA	TRANSCRIPTOMIC	PAIRED	0	0	ILLUMINA	Illumina HiSeq 2000	SRP095621	PRJNA358728		358728	SRS1878232	SAMN06183765	simple	9823	Sus scrofa	GSM2439360							no					GEO	SRA509282		public	0DC573733DDD7D1405E56BA493EDCF0C	BC252FE5BFC0CDC738FB613A182BBE5F
SRR5130127	2017-01-03 09:59:03	2016-12-23 17:05:29	194253957	38850791400	194253957	200	26185		https://sra-download.ncbi.nlm.nih.gov/srapub/SRR5130127	SRX2444176		RNA-Seq	cDNA	TRANSCRIPTOMIC	PAIRED	0	0	ILLUMINA	Illumina HiSeq 2000	SRP095621	PRJNA358728		358728	SRS1878231	SAMN06183766	simple	9823	Sus scrofa	GSM2439359							no					GEO	SRA509282		public	8C7B06736D689172806228A21BA3BBB8	521AA09C128BBDCCD6C97311E904BB00
SRR2962734	2016-11-27	2015-12-02 00:45:55	191530190	57459057000	191530190	300	23821		https://sra-download.ncbi.nlm.nih.gov/srapub/SRR2962734	SRX1453473		RNA-Seq	cDNA	TRANSCRIPTOMIC	PAIRED	0	0	ILLUMINA	Illumina HiSeq 4000	SRP066741	PRJNA304281		304281	SRS1181337	SAMN04299711	simple	9823	Sus scrofa	PK15 cell					male		no					CHINA AGRICULTURE UNIVERSITY	SRA313844		public	401B485D0FE43364132D511E2D495F3A	FDA3389472D6887532B19FBEBDA2CC71
SRR5130125	2017-01-03 09:59:03	2016-12-23 16:44:27	181610754	36322150800	181610754	200	22206		https://sra-download.ncbi.nlm.nih.gov/srapub/SRR5130125	SRX2444174		RNA-Seq	cDNA	TRANSCRIPTOMIC	PAIRED	0	0	ILLUMINA	Illumina HiSeq 2000	SRP095621	PRJNA358728		358728	SRS1878229	SAMN06183768	simple	9823	Sus scrofa	GSM2439357							no					GEO	SRA509282		public	709E29BDAE7E1CE55317D55486B48B1E	D9A5EB2D49AE06E66713168BB36B91DA
SRR5130131	2017-01-03 09:59:03	2016-12-23 16:32:47	177644229	35528845800	177644229	200	22746		https://sra-download.ncbi.nlm.nih.gov/srapub/SRR5130131	SRX2444180		RNA-Seq	cDNA	TRANSCRIPTOMIC	PAIRED	0	0	ILLUMINA	Illumina HiSeq 2000	SRP095621	PRJNA358728		358728	SRS1878235	SAMN06183762	simple	9823	Sus scrofa	GSM2439363							no					GEO	SRA509282		public	782AE4130BAF60F62A3304CC7713CCEE	5A91A10957A1492CE0850A779077F1A8
SRR3178395	2016-04-30	2016-03-02 11:38:22	172117542	43029385500	172117542	250	20102		https://sra-download.ncbi.nlm.nih.gov/srapub/SRR3178395	SRX1592697		RNA-Seq	DNase	TRANSCRIPTOMIC	PAIRED	0	0	ILLUMINA	Illumina HiSeq 2000	SRP070546	PRJNA312567		312567	SRS1300665	SAMN04500727	simple	415978	Sus scrofa scrofa	Chinese Erhualian sows with high and low ovulation rate and prolificacy					female		no					NANJING AGRICULTURAL UNIVERSITY	SRA355756		public	2109C97766CA5DECAA9737114FA8785D	5509829B35FBFFF9A1410F6C87CD19F3
SRR3292629	2016-04-10 20:33:38	2016-04-08 18:53:09	164819463	49775477826	164819463	302	21630		https://sra-download.ncbi.nlm.nih.gov/srapub/SRR3292629	SRX1661277		RNA-Seq	PCR	TRANSCRIPTOMIC	PAIRED	0	0	ILLUMINA	Illumina HiSeq 4000	SRP072337	PRJNA316369		316369	SRS1361084	SAMN04579652	simple	9823	Sus scrofa	NC1					not collected		no					MAJORBIO	SRA396030		public	4A7DEC3249FE331269EA1802A2972CA2	D08ADF454949EC09F3B0536271F09CEE
SRR652444	2013-09-20 16:01:27	2013-01-30 19:29:16	164142545	33156794090	164142545	202	20977		https://sra-download.ncbi.nlm.nih.gov/srapub/SRR652444	SRX219342		WGS	RANDOM	TRANSCRIPTOMIC	PAIRED	500	0	ILLUMINA	Illumina HiSeq 2000	SRP018123	PRJNA186497	2	186497	SRS387327	SAMN01894461	simple	9823	Sus scrofa	Tibetan pig-de novo							no					NOVOGENE BIOINFORMATICS TECHNOLOGY CO.LTD	SRA065455		public	002F49C338CD0D0CF3DC4A7E0811441D	F88EDD627FEB516894E3AEB6A0CF40B6
SRR5130132	2017-01-03 09:59:03	2016-12-23 16:32:24	163849354	32606021446	163849354	199	20590		https://sra-download.ncbi.nlm.nih.gov/srapub/SRR5130132	SRX2444181		RNA-Seq	cDNA	TRANSCRIPTOMIC	PAIRED	0	0	ILLUMINA	Illumina HiSeq 2000	SRP095621	PRJNA358728		358728	SRS1878236	SAMN06183749	simple	9823	Sus scrofa	GSM2439364							no					GEO	SRA509282		public	9A392400A9D19C734FF635903DD66013	607D241A52F29D9015ECE5DD824676E1
SRR543897	2015-07-22 17:08:42	2015-12-21 20:01:11	155287372	15714495496	155287372	101	10011		https://sra-download.ncbi.nlm.nih.gov/srapub/SRR543897	SRX178701		RNA-Seq	cDNA	TRANSCRIPTOMIC	PAIRED	200	0	ILLUMINA	Illumina Genome Analyzer IIx	SRP014902	PRJNA173041		173041	SRS358082	SAMN01120730	simple	9823	Sus scrofa	Pool 11 tissue							no					WAGENINGEN UNIVERSITY	SRA057367		public	5778E956E7DA06600EDEF4393BFC769F	3CE02E26C13376D9F79E1C677FF49EA9
SRR3098385	2016-04-20	2016-02-17 11:54:37	139135344	34783836000	139135344	250	12816		https://sra-download.ncbi.nlm.nih.gov/srapub/SRR3098385	SRX1527816		RNA-Seq	cDNA	TRANSCRIPTOMIC	PAIRED	0	0	ILLUMINA	Illumina HiSeq 2500	SRP068329	PRJNA305976		305976	SRS1245674	SAMN04336079	simple	9823	Sus scrofa	placenta					pooled male and female		no					KUNMING INSTITUTE OF ZOOLOGY, CAS	SRA332663		public	CB5A55E324A7DD6496907594DB3197E8	1C6F7CDBCF886C4166770C430F09E690
SRR2564773	2017-02-10 16:18:52	2015-10-06 12:47:08	125488346	22587902280	125488346	180	14855		https://sra-download.ncbi.nlm.nih.gov/srapub/SRR2564773	SRX1307224		RNA-Seq	cDNA	TRANSCRIPTOMIC	PAIRED	0	0	ILLUMINA	Illumina Genome Analyzer II	SRP064513	PRJNA297855	2	297855	SRS1100815	SAMN04147107	simple	9823	Sus scrofa	GSM1902356							no					GEO	SRA303125		public	5B86DA15FD8C7A1A0C0372374645EFF0	E4BD8C31D75440D24BE8E91F85280106
SRR1979629	2016-03-15 17:34:05	2015-04-17 14:20:50	124665039	25182337878	124665039	202	15547		https://sra-download.ncbi.nlm.nih.gov/srapub/SRR1979629	SRX998795		RNA-Seq	cDNA	TRANSCRIPTOMIC	PAIRED	0	0	ILLUMINA	Illumina HiSeq 2000	SRP057382	PRJNA281483	2	281483	SRS912959	SAMN03490522	simple	9823	Sus scrofa	GSM1660930							no					GEO	SRA259852		public	53D33EC9F6738F29ACF70A7519BE7706	6721FC14F1F3397B21CAF5E5DFF5226C
SRR1979634	2016-03-15 17:34:05	2015-04-17 14:34:52	113108116	22847839432	113108116	202	14970		https://sra-download.ncbi.nlm.nih.gov/srapub/SRR1979634	SRX998800		RNA-Seq	cDNA	TRANSCRIPTOMIC	PAIRED	0	0	ILLUMINA	Illumina HiSeq 2000	SRP057382	PRJNA281483	2	281483	SRS912954	SAMN03490527	simple	9823	Sus scrofa	GSM1660935							no					GEO	SRA259852		public	71C5A90DE41A7A6405A4217504DE8568	DDF85DF0543A6D12311D3528803BC85E
SRR5027063	2016-11-21 15:29:25	2016-11-16 15:18:26	110099662	16626006271	110099662	151	6302		https://sra-download.ncbi.nlm.nih.gov/srapub/SRR5027063	SRX2353181	Brain_11901	RNA-Seq	RANDOM	TRANSCRIPTOMIC	PAIRED	0	0	ILLUMINA	NextSeq 500	SRP093429	PRJNA353772		353772	SRS1792915	SAMN05952594	simple	9823	Sus scrofa	Brain61352					male		no						SRA495275		public	14B51550CE7DF848010EA19C648153D6	D6F528DFA732D121A38F49FCE70B357F
SRR1979645	2016-03-15 17:34:05	2015-04-17 16:04:11	108654416	21948192032	108654416	202	14529		https://sra-download.ncbi.nlm.nih.gov/srapub/SRR1979645	SRX998811		RNA-Seq	cDNA	TRANSCRIPTOMIC	PAIRED	0	0	ILLUMINA	Illumina HiSeq 2000	SRP057382	PRJNA281483	2	281483	SRS912943	SAMN03490538	simple	9823	Sus scrofa	GSM1660946							no					GEO	SRA259852		public	B24EE6F907C88DF809320845E27F2039	AF309A093E666C73D292BA334E957C36
SRR1979638	2016-03-15 17:34:05	2015-04-17 14:28:41	108571974	21931538748	108571974	202	14350		https://sra-download.ncbi.nlm.nih.gov/srapub/SRR1979638	SRX998804		RNA-Seq	cDNA	TRANSCRIPTOMIC	PAIRED	0	0	ILLUMINA	Illumina HiSeq 2000	SRP057382	PRJNA281483	2	281483	SRS912950	SAMN03490531	simple	9823	Sus scrofa	GSM1660939							no					GEO	SRA259852		public	E3036F00DC15DE3CC9AC0E652509E2F7	07BBB14D168354CED585045F419078F4
SRR1979642	2016-03-15 17:34:05	2015-04-17 15:01:05	104431798	21095223196	104431798	202	13743		https://sra-download.ncbi.nlm.nih.gov/srapub/SRR1979642	SRX998808		RNA-Seq	cDNA	TRANSCRIPTOMIC	PAIRED	0	0	ILLUMINA	Illumina HiSeq 2000	SRP057382	PRJNA281483	2	281483	SRS912946	SAMN03490535	simple	9823	Sus scrofa	GSM1660943							no					GEO	SRA259852		public	5BD26D1E72270BB3A3E8357973021CF7	438B121E1239AAFE56696DF9FBFE84F1
SRR1979643	2016-03-15 17:34:05	2015-04-17 14:49:18	103782975	20964160950	103782975	202	13809		https://sra-download.ncbi.nlm.nih.gov/srapub/SRR1979643	SRX998809		RNA-Seq	cDNA	TRANSCRIPTOMIC	PAIRED	0	0	ILLUMINA	Illumina HiSeq 2000	SRP057382	PRJNA281483	2	281483	SRS912945	SAMN03490536	simple	9823	Sus scrofa	GSM1660944							no					GEO	SRA259852		public	53D448A8AD43AF5689CCA5E6F09B3DE6	59A0577EF1BC44CD202F7519D25225D7
SRR1979640	2016-03-15 17:34:05	2015-04-17 14:36:54	100643257	20329937914	100643257	202	12540		https://sra-download.ncbi.nlm.nih.gov/srapub/SRR1979640	SRX998806		RNA-Seq	cDNA	TRANSCRIPTOMIC	PAIRED	0	0	ILLUMINA	Illumina HiSeq 2000	SRP057382	PRJNA281483	2	281483	SRS912948	SAMN03490533	simple	9823	Sus scrofa	GSM1660941							no					GEO	SRA259852		public	FC7C05C0CCB33DC14ECA0EFF45564B10	94CE9230EED299A1367314AEE25D05F2
SRR1979636	2016-03-15 17:34:05	2015-04-17 14:16:24	100571590	20315461180	100571590	202	13250		https://sra-download.ncbi.nlm.nih.gov/srapub/SRR1979636	SRX998802		RNA-Seq	cDNA	TRANSCRIPTOMIC	PAIRED	0	0	ILLUMINA	Illumina HiSeq 2000	SRP057382	PRJNA281483	2	281483	SRS912952	SAMN03490529	simple	9823	Sus scrofa	GSM1660937							no					GEO	SRA259852		public	D76934746B93AC1BE5E89E9E4BBD0A69	C66ABAA9982FC53354A35186755080B0
SRR1979641	2016-03-15 17:34:05	2015-04-17 14:33:51	98613834	19919994468	98613834	202	12971		https://sra-download.ncbi.nlm.nih.gov/srapub/SRR1979641	SRX998807		RNA-Seq	cDNA	TRANSCRIPTOMIC	PAIRED	0	0	ILLUMINA	Illumina HiSeq 2000	SRP057382	PRJNA281483	2	281483	SRS912947	SAMN03490534	simple	9823	Sus scrofa	GSM1660942							no					GEO	SRA259852		public	B9A44EAC764DF5EA162701ECC3E0AAE5	34420617F62CB6C2603E7557C82F93A3
SRR1979646	2016-03-15 17:34:05	2015-04-17 14:53:16	97480059	19690971918	97480059	202	13040		https://sra-download.ncbi.nlm.nih.gov/srapub/SRR1979646	SRX998812		RNA-Seq	cDNA	TRANSCRIPTOMIC	PAIRED	0	0	ILLUMINA	Illumina HiSeq 2000	SRP057382	PRJNA281483	2	281483	SRS912942	SAMN03490539	simple	9823	Sus scrofa	GSM1660947							no					GEO	SRA259852		public	A2E2722738BBAE91E67F13C1C98BAEEC	EBA4A9843ADA9D7755C16ECCCB934313
SRR1979635	2016-03-15 17:34:05	2015-04-17 14:39:56	96008668	19393750936	96008668	202	12702		https://sra-download.ncbi.nlm.nih.gov/srapub/SRR1979635	SRX998801		RNA-Seq	cDNA	TRANSCRIPTOMIC	PAIRED	0	0	ILLUMINA	Illumina HiSeq 2000	SRP057382	PRJNA281483	2	281483	SRS912953	SAMN03490528	simple	9823	Sus scrofa	GSM1660936							no					GEO	SRA259852		public	39F58F2816FC07750A405CDF7AAD61D7	EBF698B2F86A5D38C1C1939114A4534F
SRR1979633	2016-03-15 17:34:05	2015-04-17 14:13:35	96005153	19393040906	96005153	202	12508		https://sra-download.ncbi.nlm.nih.gov/srapub/SRR1979633	SRX998799		RNA-Seq	cDNA	TRANSCRIPTOMIC	PAIRED	0	0	ILLUMINA	Illumina HiSeq 2000	SRP057382	PRJNA281483	2	281483	SRS912955	SAMN03490526	simple	9823	Sus scrofa	GSM1660934							no					GEO	SRA259852		public	13951B91B541B535C701D9E4D2E7AB10	457FB77EF9CE17592CE9808DDDE61C45
SRR3111347	2016-09-25 07:25:16	2016-01-22 19:26:08	95688381	4784419050	0	50	3907		https://sra-download.ncbi.nlm.nih.gov/srapub/SRR3111347	SRX1539615		RNA-Seq	PolyA	TRANSCRIPTOMIC	SINGLE	0	0	ABI_SOLID	AB SOLiD 4 System	SRP068006	PRJNA307541		307541	SRS1256095	SAMN04382575	simple	9823	Sus scrofa	Pig somatic cells					female		no					CHINA AGRICULTURAL UNIVERSITY	SRA326708		public	AC17AE4B75F71162FCDC11FED9CADA9C	478E1E0B12510B5E738D7BF064F99565
SRR1979637	2016-03-15 17:34:05	2015-04-17 14:23:51	94953783	19180664166	94953783	202	12544		https://sra-download.ncbi.nlm.nih.gov/srapub/SRR1979637	SRX998803		RNA-Seq	cDNA	TRANSCRIPTOMIC	PAIRED	0	0	ILLUMINA	Illumina HiSeq 2000	SRP057382	PRJNA281483	2	281483	SRS912951	SAMN03490530	simple	9823	Sus scrofa	GSM1660938							no					GEO	SRA259852		public	B73059BCB626D4CFCA903E7FAF7B7B22	4E305D6C3A4BDBEC3A802F585181E8D7
SRR1979639	2016-03-15 17:34:05	2015-04-17 14:21:19	93443858	18875659316	93443858	202	12364		https://sra-download.ncbi.nlm.nih.gov/srapub/SRR1979639	SRX998805		RNA-Seq	cDNA	TRANSCRIPTOMIC	PAIRED	0	0	ILLUMINA	Illumina HiSeq 2000	SRP057382	PRJNA281483	2	281483	SRS912949	SAMN03490532	simple	9823	Sus scrofa	GSM1660940							no					GEO	SRA259852		public	C82127124C2E685F072835B12CB39B48	2D4349B1336AE41FF19BD09A1044E679
SRR5368844	2017-04-03 09:33:31	2017-03-23 15:55:00	92320898	9232089800	0	100	6175		https://sra-download.ncbi.nlm.nih.gov/srapub/SRR5368844	SRX2664100	192_5_feces_mt	RNA-Seq	cDNA	METATRANSCRIPTOMIC	SINGLE	0	0	ILLUMINA	Illumina HiSeq 2000	SRP038757	PRJNA237795		237795	SRS560658	SAMN02645083	simple	9825	Sus scrofa domesticus	192_5.sff							no						SRA548827		public	C210DB82FD1E775101B3EABB37A39A98	ECD5C92D72F7F61B1699A13F17044E6D
SRR1979630	2016-03-15 17:34:05	2015-04-17 14:01:27	90088359	18197848518	90088359	202	11652		https://sra-download.ncbi.nlm.nih.gov/srapub/SRR1979630	SRX998796		RNA-Seq	cDNA	TRANSCRIPTOMIC	PAIRED	0	0	ILLUMINA	Illumina HiSeq 2000	SRP057382	PRJNA281483	2	281483	SRS912958	SAMN03490523	simple	9823	Sus scrofa	GSM1660931							no					GEO	SRA259852		public	AF952030C3344A4253760106FDF90571	CE2F8D833CC701501B32F47AEDFA3EED
SRR1979647	2016-03-15 17:34:05	2015-04-17 14:00:26	89926347	17985269400	89926347	200	11967		https://sra-download.ncbi.nlm.nih.gov/srapub/SRR1979647	SRX998813		RNA-Seq	cDNA	TRANSCRIPTOMIC	PAIRED	0	0	ILLUMINA	Illumina HiSeq 2000	SRP057382	PRJNA281483	2	281483	SRS912941	SAMN03490540	simple	9823	Sus scrofa	GSM1660948							no					GEO	SRA259852		public	7582B5119B4A7844BF0BF7692AB941D5	6C7C7984B8C3103BA094EC5304D77ADA
SRR5368826	2017-04-03 09:33:31	2017-03-23 15:42:25	89514747	8861959953	0	99	5800		https://sra-download.ncbi.nlm.nih.gov/srapub/SRR5368826	SRX2664082	194_7_feces_mt	RNA-Seq	cDNA	METATRANSCRIPTOMIC	SINGLE	0	0	ILLUMINA	Illumina HiSeq 2000	SRP038757	PRJNA237795		237795	SRS560683	SAMN02645108	simple	9825	Sus scrofa domesticus	194_7.sff							no						SRA548827		public	8B368ECC834A76CD224E6316D4DDAF42	C7A2507FDB691CD4B7BE15685642FF22
SRR1979648	2016-03-15 17:34:05	2015-04-17 15:15:55	89171536	17834307200	89171536	200	11847		https://sra-download.ncbi.nlm.nih.gov/srapub/SRR1979648	SRX998814		RNA-Seq	cDNA	TRANSCRIPTOMIC	PAIRED	0	0	ILLUMINA	Illumina HiSeq 2000	SRP057382	PRJNA281483	2	281483	SRS912940	SAMN03490541	simple	9823	Sus scrofa	GSM1660949							no					GEO	SRA259852		public	14264A3962592875775F86D58661F79E	82D51006A33AE4AAC4B7160080D18889
ERR413343	2014-06-12 01:19:27	2014-06-12 01:41:26	87447904	4459843104	0	51	3453		https://sra-download.ncbi.nlm.nih.gov/srapub/ERR413343	ERX379646	Extract 8	RNA-Seq	RANDOM	TRANSCRIPTOMIC	SINGLE	0	0	ILLUMINA	Illumina HiScanSQ	ERP004640	PRJEB5250		252573	ERS395897	SAMEA2337701	simple	9823	Sus scrofa	E-MTAB-2234:109d0							no					MCGILL UNIVERSITY AND GENOME QUEBEC INNOVATION CEN	ERA282587		public	A9A81615DB9D6B10E7A346E189B8CA90	20A421F028C7639C7C61F89AD814B318
SRR2924891	2015-12-07 11:19:46	2015-11-30 09:24:44	86721721	8672172100	0	100	4160		https://sra-download.ncbi.nlm.nih.gov/srapub/SRR2924891	SRX1438204		RNA-Seq	cDNA	TRANSCRIPTOMIC	PAIRED	0	0	ILLUMINA	Illumina HiSeq 2000	SRP066333	PRJNA302066		302066	SRS1168887	SAMN04261881	simple	9823	Sus scrofa	Transcriptome profile of control PK-15 cells uninfected with FMDV							no					LANZHOU VETERINARY RESEARCH INSTITUTE	SRA312284		public	26573EA941560338FDA3E99EA18366FA	053FD160BE4A519F26987DE8E917D939
SRR2924899	2015-12-07 11:19:46	2015-11-30 09:40:19	86721721	8672172100	0	100	4133		https://sra-download.ncbi.nlm.nih.gov/srapub/SRR2924899	SRX1438217		RNA-Seq	cDNA	TRANSCRIPTOMIC	PAIRED	0	0	ILLUMINA	Illumina HiSeq 2000	SRP066333	PRJNA302066		302066	SRS1167078	SAMN04261141	simple	9823	Sus scrofa	Transcriptome profile of PK-15 cells at 3hpi FMDV							no					LANZHOU VETERINARY RESEARCH INSTITUTE	SRA312284		public	76C521728C9D166A038A7BADE1D9B7DB	DB7635E678110FC715A619088464CE1A
ERR413341	2014-06-12 01:19:27	2014-06-12 01:32:06	85023580	4336202580	0	51	3365		https://sra-download.ncbi.nlm.nih.gov/srapub/ERR413341	ERX379640	Extract 6	RNA-Seq	RANDOM	TRANSCRIPTOMIC	SINGLE	0	0	ILLUMINA	Illumina HiScanSQ	ERP004640	PRJEB5250		252573	ERS395891	SAMEA2337695	simple	9823	Sus scrofa	E-MTAB-2234:138d0							no					MCGILL UNIVERSITY AND GENOME QUEBEC INNOVATION CEN	ERA282587		public	D6A5921002C59AABA6A19DA5392E3351	F81406003B2A157EEAA8AEEA41A97E09
SRR1979632	2016-03-15 17:34:05	2015-04-17 14:05:28	84814893	17132608386	84814893	202	10955		https://sra-download.ncbi.nlm.nih.gov/srapub/SRR1979632	SRX998798		RNA-Seq	cDNA	TRANSCRIPTOMIC	PAIRED	0	0	ILLUMINA	Illumina HiSeq 2000	SRP057382	PRJNA281483	2	281483	SRS912956	SAMN03490525	simple	9823	Sus scrofa	GSM1660933							no					GEO	SRA259852		public	7E3D6F50635705F3708C8584DE96D2D0	2A8DD6ADC3DA33B2BA9EE7F4A3C93B9E
ERR777786	2015-07-08 16:57:02	2015-07-08 18:07:19	84736168	16947233600	84736168	200	10816		https://sra-download.ncbi.nlm.nih.gov/srapub/ERR777786	ERX768401	Pig 1 Left Leg Tumor	RNA-Seq	cDNA	TRANSCRIPTOMIC	PAIRED	337	298.61	ILLUMINA	Illumina HiSeq 2000	ERP009763	PRJEB8735		289218	ERS672409	SAMEA3293598	simple	9823	Sus scrofa	E-MTAB-3382:Pig 1 Left Leg Tumor							no					Carver High-Throughput DNA Sequencing and Genotyping Unit (University of Illinois, Urbana, IL, USA)	ERA416570		public	E62FCC58BC6FC5F2E1661ACC5CB6D934	690E590834D0BB7752FCEA54EACE3103
ERR777785	2015-07-08 16:57:01	2015-07-08 17:41:16	84016260	16803252000	84016260	200	10704		https://sra-download.ncbi.nlm.nih.gov/srapub/ERR777785	ERX768400	Pig 1 Right Leg tumor	RNA-Seq	cDNA	TRANSCRIPTOMIC	PAIRED	336	302.21	ILLUMINA	Illumina HiSeq 2000	ERP009763	PRJEB8735		289218	ERS672408	SAMEA3293597	simple	9823	Sus scrofa	E-MTAB-3382:Pig 1 Right Leg tumor							no					Carver High-Throughput DNA Sequencing and Genotyping Unit (University of Illinois, Urbana, IL, USA)	ERA416570		public	4D1A7302AC4E459485D4D339C27CA73E	91462875B04AAA7A410F2D8E4D206E42
SRR1979631	2016-03-15 17:34:05	2015-04-17 14:31:25	82685996	16702571192	82685996	202	10776		https://sra-download.ncbi.nlm.nih.gov/srapub/SRR1979631	SRX998797		RNA-Seq	cDNA	TRANSCRIPTOMIC	PAIRED	0	0	ILLUMINA	Illumina HiSeq 2000	SRP057382	PRJNA281483	2	281483	SRS912957	SAMN03490524	simple	9823	Sus scrofa	GSM1660932							no					GEO	SRA259852		public	C351513BD96EE7A1A46894E20B8D7DDD	9622385FA61B3187562572E8511ED5F1
SRR1508356	2015-09-08 10:28:35	2014-07-07 15:00:17	81425334	4071266700	0	50	3340		https://sra-download.ncbi.nlm.nih.gov/srapub/SRR1508356	SRX647375		RNA-Seq	cDNA	TRANSCRIPTOMIC	SINGLE	0	0	ABI_SOLID	AB SOLiD 4 System	SRP044111	PRJNA254496	2	254496	SRS654664	SAMN02904331	simple	9823	Sus scrofa	GSM1429426							no					GEO	SRA174389		public	B0901EA77362552A03C7D639F145C613	3F68E376D7A5C024FC7821C34A7C5FAB
SRR1979644	2016-03-15 17:34:05	2015-04-17 14:26:04	80940056	16349891312	80940056	202	10723		https://sra-download.ncbi.nlm.nih.gov/srapub/SRR1979644	SRX998810		RNA-Seq	cDNA	TRANSCRIPTOMIC	PAIRED	0	0	ILLUMINA	Illumina HiSeq 2000	SRP057382	PRJNA281483	2	281483	SRS912944	SAMN03490537	simple	9823	Sus scrofa	GSM1660945							no					GEO	SRA259852		public	C897331FD2D7A854A83287CC3570341D	BE0B861EA929DE58165D14B465D3D994
DRR003381	2016-11-18 14:17:10	2016-11-18 14:24:00	79220908	7922090800	0	100	5146		https://sra-download.ncbi.nlm.nih.gov/srapub/DRR003381	DRX002705		RNA-Seq	cDNA	TRANSCRIPTOMIC	SINGLE	0	0	ILLUMINA	Illumina HiSeq 2000	DRP000895	PRJDB2835		354146	DRS002791	SAMD00016663	simple	9823	Sus scrofa	DRS002791							no					NIG	DRA000861		public	57CFD7DED6A830C8C0E2E22F656331B0	26977245C6BFE3CB31D772ABBE2D962B
SRR5368853	2017-04-03 09:33:31	2017-03-23 15:43:49	78584518	7779867282	0	99	5292		https://sra-download.ncbi.nlm.nih.gov/srapub/SRR5368853	SRX2664109	191_7_feces_mt	RNA-Seq	cDNA	METATRANSCRIPTOMIC	SINGLE	0	0	ILLUMINA	Illumina HiSeq 2000	SRP038757	PRJNA237795		237795	SRS560647	SAMN02645072	simple	9825	Sus scrofa domesticus	191_7.sff							no						SRA548827		public	BB5B102DE1C32BC8EC0E392C79B0AEC2	B000C7E54B98DC572BB98D641F5B5FEC
SRR5368850	2017-04-03 09:33:31	2017-03-23 15:47:27	77970084	7719038316	0	99	4974		https://sra-download.ncbi.nlm.nih.gov/srapub/SRR5368850	SRX2664106	192_1_feces_mt	RNA-Seq	cDNA	METATRANSCRIPTOMIC	SINGLE	0	0	ILLUMINA	Illumina HiSeq 2000	SRP038757	PRJNA237795		237795	SRS560652	SAMN02645077	simple	9825	Sus scrofa domesticus	192_1.sff							no						SRA548827		public	C6B96A4095862526D9C35C40C3CA1781	7FB43387B07BCFA3E420D44F58D5F74F
SRR5027061	2016-11-21 14:59:50	2016-11-16 14:53:19	77264070	11667084938	77264070	151	5043		https://sra-download.ncbi.nlm.nih.gov/srapub/SRR5027061	SRX2353179	Spleen_11896	RNA-Seq	RANDOM	TRANSCRIPTOMIC	PAIRED	0	0	ILLUMINA	NextSeq 500	SRP093429	PRJNA353772		353772	SRS1802607	SAMN05952596	simple	9823	Sus scrofa	Spleen56964					male		no						SRA495275		public	F16ED48ACBB0BDED84AC315596C30A49	300F26BF11BB901C3774C3F6C45A957E
SRR2179945	2016-08-20	2015-08-25 01:15:06	76989196	3849459800	0	50	2446		https://sra-download.ncbi.nlm.nih.gov/srapub/SRR2179945	SRX1162690	YH and YL	miRNA-Seq	RT-PCR	TRANSCRIPTOMIC	SINGLE	0	0	ILLUMINA	Illumina HiSeq 2000	SRP062755	PRJNA293653		293653	SRS1043900	SAMN04009157	simple	9823	Sus scrofa	YHYL					female		no					COLLEGE OF ANIMAL SCIENCE AND TECHNOLOGY, ANHUI AG	SRA290943		public	322514FF4D96B0426868BCC56A2EE1B5	82B6FFE1DEB55FE353F93BF68F2A597F
SRR1508358	2015-09-08 10:28:35	2014-07-07 14:56:08	76914157	3845707850	0	50	3185		https://sra-download.ncbi.nlm.nih.gov/srapub/SRR1508358	SRX647377		RNA-Seq	cDNA	TRANSCRIPTOMIC	SINGLE	0	0	ABI_SOLID	AB SOLiD 4 System	SRP044111	PRJNA254496	2	254496	SRS654666	SAMN02904333	simple	9823	Sus scrofa	GSM1429428							no					GEO	SRA174389		public	8407D918200D8F2870EE59DC5E4C4360	5B666ABE2D6CF293E4B7787CC064D0F8
SRR2564774	2017-02-10 16:18:52	2015-10-06 12:49:38	76462214	13763198520	76462214	180	9130		https://sra-download.ncbi.nlm.nih.gov/srapub/SRR2564774	SRX1307225		RNA-Seq	cDNA	TRANSCRIPTOMIC	PAIRED	0	0	ILLUMINA	Illumina Genome Analyzer II	SRP064513	PRJNA297855	2	297855	SRS1100814	SAMN04147108	simple	9823	Sus scrofa	GSM1902357							no					GEO	SRA303125		public	1951A6582480A990592B9509B6E4FC60	CB71D61D88BEA59B01DE0BAA15E1EF5B
SRR5130126	2017-01-03 09:59:03	2016-12-23 15:27:29	76412714	15282542800	76412714	200	8070		https://sra-download.ncbi.nlm.nih.gov/srapub/SRR5130126	SRX2444175		RNA-Seq	cDNA	TRANSCRIPTOMIC	PAIRED	0	0	ILLUMINA	Illumina HiSeq 2000	SRP095621	PRJNA358728		358728	SRS1878230	SAMN06183767	simple	9823	Sus scrofa	GSM2439358							no					GEO	SRA509282		public	3F9D9AF2AD86F2A712893A9D4C233B2F	EA514ECBE839396A0424485FFDC637C7
SRR4046627	2017-08-22 00:00:28	2016-08-26 08:05:11	76021644	19005411000	76021644	250	6932		https://sra-download.ncbi.nlm.nih.gov/srapub/SRR4046627	SRX2037534		RNA-Seq	RANDOM	TRANSCRIPTOMIC	PAIRED	0	0	ILLUMINA	Illumina HiSeq 2500	SRP082487	PRJNA339666		339666	SRS1631029	SAMN05601651	simple	9823	Sus scrofa	Bama-RT-BP5					male		no					INSTITUTE OF ZOOLOGY (IOZ), CHINESE ACADEMY OF SCI	SRA453914		public	D9579F93930026A10B269E5864EFEF12	6A892B4E0E46452D444711E080B37046
SRR5368795	2017-04-03 09:33:30	2017-03-23 15:39:56	75751210	7499369790	0	99	4714		https://sra-download.ncbi.nlm.nih.gov/srapub/SRR5368795	SRX2664051	197_5_feces_mt	RNA-Seq	cDNA	METATRANSCRIPTOMIC	SINGLE	0	0	ILLUMINA	Illumina HiSeq 2000	SRP038757	PRJNA237795		237795	SRS560719	SAMN02645143	simple	9825	Sus scrofa domesticus	197_5.sff							no						SRA548827		public	D947D63F0132BBAF6A250623388E1A55	8F7C9694DA2935A0BFED3A629772A5A0
ERR413339	2014-06-12 01:19:27	2014-06-12 01:41:50	74883709	3819069159	0	51	2985		https://sra-download.ncbi.nlm.nih.gov/srapub/ERR413339	ERX379620	Extract 7	RNA-Seq	RANDOM	TRANSCRIPTOMIC	SINGLE	0	0	ILLUMINA	Illumina HiScanSQ	ERP004640	PRJEB5250		252573	ERS395871	SAMEA2337675	simple	9823	Sus scrofa	E-MTAB-2234:116d0							no					MCGILL UNIVERSITY AND GENOME QUEBEC INNOVATION CEN	ERA282587		public	971C1E034819D767BC9D9826DF5B2A87	C11F3DB8D986F63127694B4065221A01
SRR3147569	2016-02-05 15:10:38	2016-02-05 19:37:52	74190718	14838143600	74190718	200	9972		https://sra-download.ncbi.nlm.nih.gov/srapub/SRR3147569	SRX1563162	03129-10DPI	RNA-Seq	size fractionation	TRANSCRIPTOMIC	PAIRED	0	0	ILLUMINA	Illumina HiSeq 2500	SRP069349	PRJNA311061		311061	SRS1277697	SAMN04461415	simple	9823	Sus scrofa	d79485e0-cabc-11e5-b668-3c4a92e4a804					male		no					BIOCI	SRA348154		public	4224DAB84FFA469014ECD0139B34FEF4	DDC1D42F2C4B708CC3EE57EB8205B74F
SRR5368848	2017-04-03 09:33:31	2017-03-23 15:38:52	72869238	7286923800	0	100	4710		https://sra-download.ncbi.nlm.nih.gov/srapub/SRR5368848	SRX2664104	192_2_feces_mt	RNA-Seq	cDNA	METATRANSCRIPTOMIC	SINGLE	0	0	ILLUMINA	Illumina HiSeq 2000	SRP038757	PRJNA237795		237795	SRS560654	SAMN02645079	simple	9825	Sus scrofa domesticus	192_2.sff							no						SRA548827		public	2571C25BA302D5E34EF4E503BDBD8200	A093F3D3B9E3206B198602F5310ABF86
SRR5368841	2017-04-03 09:33:31	2017-03-23 15:38:14	72443292	7171885908	0	99	4820		https://sra-download.ncbi.nlm.nih.gov/srapub/SRR5368841	SRX2664097	192_7_feces_mt	RNA-Seq	cDNA	METATRANSCRIPTOMIC	SINGLE	0	0	ILLUMINA	Illumina HiSeq 2000	SRP038757	PRJNA237795		237795	SRS560659	SAMN02645084	simple	9825	Sus scrofa domesticus	192_7.sff							no						SRA548827		public	9346C93F303DAA89610ABE1445ACA6F2	22B6010CF6526C9D5A7F40732914AFB4
SRR1508357	2015-09-08 10:28:35	2014-07-07 15:01:29	72020521	3601026050	0	50	2964		https://sra-download.ncbi.nlm.nih.gov/srapub/SRR1508357	SRX647376		RNA-Seq	cDNA	TRANSCRIPTOMIC	SINGLE	0	0	ABI_SOLID	AB SOLiD 4 System	SRP044111	PRJNA254496	2	254496	SRS654665	SAMN02904332	simple	9823	Sus scrofa	GSM1429427							no					GEO	SRA174389		public	594F7C34E7D5A15116D5085DB7C813C3	169E9FABE2DD4574015B695D6C4F83BB
SRR1737101	2015-12-30 20:15:10	2014-12-31 21:38:53	71937112	14387422400	71937112	200	6728		https://sra-download.ncbi.nlm.nih.gov/srapub/SRR1737101	SRX825923		RNA-Seq	cDNA	TRANSCRIPTOMIC	PAIRED	100	0	ILLUMINA	Illumina HiSeq 2000	SRP051610	PRJNA271310		271310	SRS805428	SAMN03273897	simple	9823	Sus scrofa	mingan2					male		no					DUODENAL TISSUE FROM MEISHAN PIGLETS (SUS SCROFA)	SRA221932		public	ABF685BD3709C094F6D9B5A989284D70	7C868484F7DA731ED12AD1C70994C43E
SRR1736624	2015-12-30	2015-01-09 03:18:38	71413369	14282673800	71413369	200	6652		https://sra-download.ncbi.nlm.nih.gov/srapub/SRR1736624	SRX825509		RNA-Seq	cDNA	TRANSCRIPTOMIC	PAIRED	100	0	ILLUMINA	Illumina HiSeq 2000	SRP051610	PRJNA271310		271310	SRS805037	SAMN03273895	simple	9823	Sus scrofa	kangxing2					male		no					DUODENAL TISSUE FROM MEISHAN PIGLETS (SUS SCROFA)	SRA221682		public	C4DA5B053CC63F29BD08CB317770168F	39B80DFDC379C547A6C6031621C9D07E
SRR2183560	2016-02-15 20:19:44	2015-08-26 09:45:51	71073662	7107366200	71073662	100	4673		https://sra-download.ncbi.nlm.nih.gov/srapub/SRR2183560	SRX1164609		RNA-Seq	cDNA	TRANSCRIPTOMIC	PAIRED	0	0	ILLUMINA	Illumina HiSeq 2000	SRP062860	PRJNA293935	2	293935	SRS1045347	SAMN04012431	simple	9823	Sus scrofa	GSM1861701							no					GEO	SRA291518		public	9C7D246FCCAA91A837492DBA9E54B495	10DEA42AF8C46F259CC713AEA3F9F38B
SRR5027049	2016-11-21 14:47:59	2016-11-16 14:42:40	70337919	10620749027	70337919	150	4561		https://sra-download.ncbi.nlm.nih.gov/srapub/SRR5027049	SRX2353171	Diaphgram_11898	RNA-Seq	RANDOM	TRANSCRIPTOMIC	PAIRED	0	0	ILLUMINA	NextSeq 500	SRP093429	PRJNA353772		353772	SRS1793071	SAMN05952614	simple	9823	Sus scrofa	Diaphram61323					male		no						SRA495275		public	00881D5842E20F60FE4101B5CB697886	441ED116357FE31F746FA8E2C182ABFF
SRR1610419	2015-07-07 00:02:22	2014-10-15 13:04:14	70325289	7102854189	0	101	4475		https://sra-download.ncbi.nlm.nih.gov/srapub/SRR1610419	SRX647747	DS3 Animal 2 VitD	RNA-Seq	cDNA	TRANSCRIPTOMIC	SINGLE	0	0	ILLUMINA	Illumina HiSeq 2000	SRP013743	PRJNA80971		80971	SRS655024	SAMN02904335	simple	9825	Sus scrofa domesticus	DS3_2					not applicable		no					USDA	SRA174384		public	BBE0C04970736F3EBC70BF211C8A6079	C9E65B6540998A62F119ECD55B3CA771
SRR414980	2012-03-01 13:10:00	2012-08-11 20:37:29	69988504	6998850400	0	100	4659		https://sra-download.ncbi.nlm.nih.gov/srapub/SRR414980	SRX122668	GSM881389: piPSC_RNA-seq	RNA-Seq	cDNA	TRANSCRIPTOMIC	SINGLE	0	0	ILLUMINA	Illumina Genome Analyzer II	SRP011077	PRJNA152995	2	152995	SRS295537	SAMN00792918	simple	9823	Sus scrofa	GSM881389							no					GEO	SRA050313		public	6C9DA4CFAF14367D9C1BF371EBB25842	D4EFB8D192AF8BCA5CFFB69272E3A672
SRR1184419	2014-06-24 17:48:42	2014-03-11 13:43:04	69657827	9975430084	61597832	143	4244	Sscrofa10.2	https://sra-download.ncbi.nlm.nih.gov/srapub/SRR1184419	SRX481205		RNA-Seq	PCR	TRANSCRIPTOMIC	PAIRED	0	0	ILLUMINA	Illumina HiSeq 2000	SRP039424	PRJNA240057	2	240057	SRS565973	SAMN02673052	simple	9823	Sus scrofa	LD3					female		no					CENTRE FOR RESEARCH IN AGRICULTURAL GENOMICS	SRA143702		public	09A3FC036C6A7E42442327CFF9A5F3CA	AA26B5CE653CEDC4824F3CF347A5A821
ERR413344	2014-06-12 01:19:27	2014-06-12 01:30:18	69362119	3537468069	0	51	2754		https://sra-download.ncbi.nlm.nih.gov/srapub/ERR413344	ERX379633	Extract 12	RNA-Seq	RANDOM	TRANSCRIPTOMIC	SINGLE	0	0	ILLUMINA	Illumina HiScanSQ	ERP004640	PRJEB5250		252573	ERS395884	SAMEA2337688	simple	9823	Sus scrofa	E-MTAB-2234:30d0							no					MCGILL UNIVERSITY AND GENOME QUEBEC INNOVATION CEN	ERA282587		public	DABD8C2A74ADC6E524DE3EDB8029C4C5	65826DB372F32734B703D1C73B9760EE
ERR777781	2015-07-08 16:57:01	2015-07-08 17:37:28	69048606	13809721200	69048606	200	8783		https://sra-download.ncbi.nlm.nih.gov/srapub/ERR777781	ERX768397	Pig 2 Left Leg Muscle	RNA-Seq	cDNA	TRANSCRIPTOMIC	PAIRED	463	466.81	ILLUMINA	Illumina HiSeq 2000	ERP009763	PRJEB8735		289218	ERS672405	SAMEA3293594	simple	9823	Sus scrofa	E-MTAB-3382:Pig 2 Left Leg Muscle							no					Carver High-Throughput DNA Sequencing and Genotyping Unit (University of Illinois, Urbana, IL, USA)	ERA416570		public	F5224D2E5F0B737E654608D51435C7E4	8E476ACBBCF4B2FB1D728239A3993D8D
SRR5872570	2017-08-29 09:39:11	2017-07-26 17:21:28	68665768	6866576800	0	100	2864		https://sra-download.ncbi.nlm.nih.gov/srapub/SRR5872570	SRX3040073		RNA-Seq	cDNA	TRANSCRIPTOMIC	SINGLE	0	0	ILLUMINA	Illumina HiSeq 2500	SRP061644	PRJNA291081	2	291081	SRS2388467	SAMN07417325	simple	9823	Sus scrofa	GSM2718722							no					GEO	SRA280306		public	8A20583399702ADAC477A91BC394D601	70F99BC6269334E8395118D58697145A
SRR1508355	2015-09-08 10:28:35	2014-07-07 15:23:19	68655352	3432767600	0	50	2897		https://sra-download.ncbi.nlm.nih.gov/srapub/SRR1508355	SRX647374		RNA-Seq	cDNA	TRANSCRIPTOMIC	SINGLE	0	0	ABI_SOLID	AB SOLiD 4 System	SRP044111	PRJNA254496	2	254496	SRS654663	SAMN02904330	simple	9823	Sus scrofa	GSM1429425							no					GEO	SRA174389		public	5F5D533523AFE3F6BEDB95CA6D815BF0	B374CA1A422B50F79AFDE7662E1976F6
SRR5368856	2017-04-03 09:33:31	2017-03-23 15:44:39	68525635	6784037865	0	99	4546		https://sra-download.ncbi.nlm.nih.gov/srapub/SRR5368856	SRX2664112	191_5_feces_mt	RNA-Seq	cDNA	METATRANSCRIPTOMIC	SINGLE	0	0	ILLUMINA	Illumina HiSeq 2000	SRP038757	PRJNA237795		237795	SRS560646	SAMN02645071	simple	9825	Sus scrofa domesticus	191_5.sff							no						SRA548827		public	4EC1FAE013A910EF3BA0D9174284E896	2C86E6982F3D21E533ADF7E8006029E9
SRR891264	2015-07-22 17:03:28	2015-10-31 19:13:34	68126656	3338206144	0	49	1960		https://sra-download.ncbi.nlm.nih.gov/srapub/SRR891264	SRX297991		RNA-Seq	size fractionation	TRANSCRIPTOMIC	SINGLE	0	0	ILLUMINA	Illumina HiSeq 2000	SRP024290	PRJNA207556	2	207556	SRS438188	SAMN02192766	simple	9823	Sus scrofa	GSM1155710							no					GEO	SRA089080		public	E199683A872F5296B42367996AB6D5C1	3ABB3A64BB4B68617604FCF6E1100597
ERR777783	2015-07-08 16:57:01	2015-07-08 18:01:23	67842129	13568425800	67842129	200	8637		https://sra-download.ncbi.nlm.nih.gov/srapub/ERR777783	ERX768399	Pig 2 Right Leg Tumor	RNA-Seq	cDNA	TRANSCRIPTOMIC	PAIRED	364	340.47	ILLUMINA	Illumina HiSeq 2000	ERP009763	PRJEB8735		289218	ERS672407	SAMEA3293596	simple	9823	Sus scrofa	E-MTAB-3382:Pig 2 Right Leg Tumor							no					Carver High-Throughput DNA Sequencing and Genotyping Unit (University of Illinois, Urbana, IL, USA)	ERA416570		public	80AFD4D6DB4984CF348AD16A12154DFF	CCB997CA94ACF4C45D64B6A3BEDDE7B2
SRR5027062	2016-11-21 14:49:32	2016-11-16 14:42:10	67188269	10145154059	67188269	150	4356		https://sra-download.ncbi.nlm.nih.gov/srapub/SRR5027062	SRX2353180	Liver_11897	RNA-Seq	RANDOM	TRANSCRIPTOMIC	PAIRED	0	0	ILLUMINA	NextSeq 500	SRP093429	PRJNA353772		353772	SRS1792888	SAMN05952612	simple	9823	Sus scrofa	Liver61161					male		no						SRA495275		public	BD54D332227EC6D8D1255E6314F6AC17	F955C7F491EC9AC0B2F8B3BE21CDA871
ERR413330	2014-06-12 01:19:27	2014-06-12 01:27:53	66234937	3377981787	0	51	2622		https://sra-download.ncbi.nlm.nih.gov/srapub/ERR413330	ERX379634	Extract 28	RNA-Seq	RANDOM	TRANSCRIPTOMIC	SINGLE	0	0	ILLUMINA	Illumina HiScanSQ	ERP004640	PRJEB5250		252573	ERS395885	SAMEA2337689	simple	9823	Sus scrofa	E-MTAB-2234:30d2							no					MCGILL UNIVERSITY AND GENOME QUEBEC INNOVATION CEN	ERA282587		public	E22ACB8DB479A39994F0B7619F259F78	1666EF75F8682E52461CF266901EC51E
ERR777787	2015-07-08 16:57:02	2015-07-08 17:34:43	66038422	13207684400	66038422	200	8417		https://sra-download.ncbi.nlm.nih.gov/srapub/ERR777787	ERX768396	Pig 2 Left Leg Tumor	RNA-Seq	cDNA	TRANSCRIPTOMIC	PAIRED	394	376.92	ILLUMINA	Illumina HiSeq 2000	ERP009763	PRJEB8735		289218	ERS672404	SAMEA3293593	simple	9823	Sus scrofa	E-MTAB-3382:Pig 2 Left Leg Tumor							no					Carver High-Throughput DNA Sequencing and Genotyping Unit (University of Illinois, Urbana, IL, USA)	ERA416570		public	E1C0234D72354EE37BFA26F7AD59FF3A	23DA37B4B14317A3AED626992E43C32D
SRR1736623	2015-12-29	2015-01-01 03:56:53	65886919	13177383800	65886919	200	6133		https://sra-download.ncbi.nlm.nih.gov/srapub/SRR1736623	SRX825488		RNA-Seq	cDNA	TRANSCRIPTOMIC	PAIRED	100	0	ILLUMINA	Illumina HiSeq 2000	SRP051610	PRJNA271310		271310	SRS805017	SAMN03273387	simple	9823	Sus scrofa	kangxing1					male		no					DUODENAL TISSUE FROM MEISHAN PIGLETS (SUS SCROFA)	SRA221303		public	A2CD7D3CE5C896798F9822A3903EB813	E2E240BF64123880819070D33508156C
SRR1737100	2015-12-30 20:11:06	2014-12-31 16:30:47	65877833	13175566600	65877833	200	6174		https://sra-download.ncbi.nlm.nih.gov/srapub/SRR1737100	SRX825922		RNA-Seq	cDNA	TRANSCRIPTOMIC	PAIRED	100	0	ILLUMINA	Illumina HiSeq 2000	SRP051610	PRJNA271310		271310	SRS805427	SAMN03273896	simple	9823	Sus scrofa	mingan1					male		no					DUODENAL TISSUE FROM MEISHAN PIGLETS (SUS SCROFA)	SRA221931		public	368E3F05B02BFE75C332422C8D4FCC5E	ADC49FDA9048B4A7E537A59B2DFC6244
ERR777784	2015-07-08 16:57:01	2015-07-08 18:17:43	64321325	12864265000	64321325	200	8246		https://sra-download.ncbi.nlm.nih.gov/srapub/ERR777784	ERX768398	Pig 2 Right Leg Muscle	RNA-Seq	cDNA	TRANSCRIPTOMIC	PAIRED	418	424.29	ILLUMINA	Illumina HiSeq 2000	ERP009763	PRJEB8735		289218	ERS672406	SAMEA3293595	simple	9823	Sus scrofa	E-MTAB-3382:Pig 2 Right Leg Muscle							no					Carver High-Throughput DNA Sequencing and Genotyping Unit (University of Illinois, Urbana, IL, USA)	ERA416570		public	A753B89083A3CDE61AE5DF47F2D2DBC6	568CE60399820CF40B6239A3A3D09CE7
SRR891265	2015-07-22 17:03:28	2015-10-31 19:10:24	64250776	3148288024	0	49	1885		https://sra-download.ncbi.nlm.nih.gov/srapub/SRR891265	SRX297992		RNA-Seq	size fractionation	TRANSCRIPTOMIC	SINGLE	0	0	ILLUMINA	Illumina HiSeq 2000	SRP024290	PRJNA207556	2	207556	SRS438189	SAMN02192767	simple	9823	Sus scrofa	GSM1155711							no					GEO	SRA089080		public	65FEBD1085F7AE8F4B3DD42ADA707A90	1F8910FF8881DF8AEB6C1331E4FA31BF
SRR5406933	2017-04-03 00:26:13	2017-04-02 17:52:52	62931075	15732768750	0	250	6352		https://sra-download.ncbi.nlm.nih.gov/srapub/SRR5406933	SRX2699381		RNA-Seq	RT-PCR	TRANSCRIPTOMIC	SINGLE	0	0	ILLUMINA	Illumina HiSeq 2500	SRP102890	PRJNA381352		381352	SRS2093693	SAMN06674937	simple	9823	Sus scrofa	XIST_KO pig male SCNT embryos					male		no					SOUTH CHINA AGRICULTURE UNIVERSITY	SRA550861		public	C77F9F17766415C475030B27EB6C68AE	75480F23673FE288658D12A5D43C4FBE
SRR5368835	2017-04-03 09:33:31	2017-03-23 15:36:35	62170909	6154919991	0	99	4161		https://sra-download.ncbi.nlm.nih.gov/srapub/SRR5368835	SRX2664091	194_1_feces_mt	RNA-Seq	cDNA	METATRANSCRIPTOMIC	SINGLE	0	0	ILLUMINA	Illumina HiSeq 2000	SRP038757	PRJNA237795		237795	SRS560676	SAMN02645101	simple	9825	Sus scrofa domesticus	194_1.sff							no						SRA548827		public	6D00BA5845A29A8F93FAE05FA368848F	AE1EF5C8093CD6DC81B6E2104D01FC78
SRR5406934	2017-04-03 00:26:17	2017-04-02 21:55:37	61670664	15417666000	0	250	6154		https://sra-download.ncbi.nlm.nih.gov/srapub/SRR5406934	SRX2699381		RNA-Seq	RT-PCR	TRANSCRIPTOMIC	SINGLE	0	0	ILLUMINA	Illumina HiSeq 2500	SRP102890	PRJNA381352		381352	SRS2093693	SAMN06674937	simple	9823	Sus scrofa	XIST_KO pig male SCNT embryos					male		no					SOUTH CHINA AGRICULTURE UNIVERSITY	SRA550861		public	BCFDFA300EACB2748A692227D4526A32	8CF449A2F93CFAE9B3DD20FA872EF340
SRR3147511	2016-02-05 15:05:29	2016-02-05 16:33:31	61338875	12267775000	61338875	200	8289		https://sra-download.ncbi.nlm.nih.gov/srapub/SRR3147511	SRX1563112	03112-14DPI	RNA-Seq	size fractionation	TRANSCRIPTOMIC	PAIRED	0	0	ILLUMINA	Illumina HiSeq 2500	SRP069349	PRJNA311061		311061	SRS1277657	SAMN04461355	simple	9823	Sus scrofa	0de81a54-cabc-11e5-8410-3c4a92e4a804					male		no					BIOCI	SRA348154		public	256F00878A7E6082F113985905607679	B548A4F7538120BD6640C79E7491355D
ERR1824503	2017-02-21 16:02:41	2017-03-04 10:49:06	60949642	18284892600	60949642	300	11422		https://sra-download.ncbi.nlm.nih.gov/srapub/ERR1824503	ERX1886701	2023N_0098	RNA-Seq	Inverse rRNA	TRANSCRIPTOMIC	PAIRED	400	0	ILLUMINA	Illumina HiSeq 2500	ERP021413	PRJEB19386		374445	ERS1793673	SAMEA103886176	simple	9823	Sus scrofa	SAMEA103886176							no					Edinburgh Genomics	ERA809568		public	8209C7677A4F20370BE0C580E0AE7927	76E82F36A643B2798E3EAFB8F54D9FD4
SRR5665212	2017-06-10 10:36:09	2017-06-10 10:27:19	60894648	2895629344	0	47	1377		https://sra-download.ncbi.nlm.nih.gov/srapub/SRR5665212	SRX2900808	CJJT002A	RNA-Seq	RANDOM	TRANSCRIPTOMIC	SINGLE	0	0	ILLUMINA	Illumina HiSeq 2500	SRP108916	PRJNA389819		389819	SRS2267669	SAMN07210907	simple	9823	Sus scrofa	Pig13_GRG2007					not applicable		no						SRA573380		public	F88610F8A6331A344B6B1599127EEDD7	3B223D6A11940C2A8B83A8A2EE815219
SRR5989240	2017-08-29 16:40:11	2017-08-29 16:31:20	60879588	6087958800	0	100	2532		https://sra-download.ncbi.nlm.nih.gov/srapub/SRR5989240	SRX3040068		RNA-Seq	cDNA	TRANSCRIPTOMIC	SINGLE	0	0	ILLUMINA	Illumina HiSeq 2500	SRP061644	PRJNA291081	2	291081	SRS2388462	SAMN07417330	simple	9823	Sus scrofa	GSM2718717							no					GEO	SRA280306		public	93563A312CF0E9DD36F619C8B9D4FA9D	A6F417EDFB062C77322BB46EBBE88DA5
ERR1824504	2017-02-21 16:02:41	2017-03-04 10:51:03	60325152	18097545600	60325152	300	11296		https://sra-download.ncbi.nlm.nih.gov/srapub/ERR1824504	ERX1886701	2023N_0098	RNA-Seq	Inverse rRNA	TRANSCRIPTOMIC	PAIRED	400	0	ILLUMINA	Illumina HiSeq 2500	ERP021413	PRJEB19386		374445	ERS1793673	SAMEA103886176	simple	9823	Sus scrofa	SAMEA103886176							no					Edinburgh Genomics	ERA809568		public	0C18BC78DF91D3413E26B1C9866B2CC9	A54CE76B340BB225D9981FFC58C420FD
SRR2183569	2016-02-15 20:19:44	2015-08-26 09:56:17	59885682	5988568200	59885682	100	3830		https://sra-download.ncbi.nlm.nih.gov/srapub/SRR2183569	SRX1164618		RNA-Seq	cDNA	TRANSCRIPTOMIC	PAIRED	0	0	ILLUMINA	Illumina HiSeq 2000	SRP062860	PRJNA293935	2	293935	SRS1045338	SAMN04012439	simple	9823	Sus scrofa	GSM1861710							no					GEO	SRA291518		public	9E769B5175C75FD954AE68538C62A011	5AAE37241FD13A8FD5063F9A6241E80C
SRR652445	2013-09-20 16:01:27	2013-01-30 07:25:00	59794583	12078505766	59794583	202	7916		https://sra-download.ncbi.nlm.nih.gov/srapub/SRR652445	SRX219342		WGS	RANDOM	TRANSCRIPTOMIC	PAIRED	500	0	ILLUMINA	Illumina HiSeq 2000	SRP018123	PRJNA186497	2	186497	SRS387327	SAMN01894461	simple	9823	Sus scrofa	Tibetan pig-de novo							no					NOVOGENE BIOINFORMATICS TECHNOLOGY CO.LTD	SRA065455		public	468732F330163BA94E8124C8FFC81971	2AD84576DA1C3FC0031C74941458A537
SRR5830882	2017-07-17 05:28:12	2017-07-17 05:16:57	59241072	10663392960	59241072	180	7117		https://sra-download.ncbi.nlm.nih.gov/srapub/SRR5830882	SRX3008201	pig_mix_tissue	RNA-Seq	RANDOM PCR	TRANSCRIPTOMIC	PAIRED	0	0	ILLUMINA	Illumina Genome Analyzer II	SRP112393	PRJNA394630		394630	SRS2358344	SAMN07357034	simple	9823	Sus scrofa	pig_tissue_mix					pooled male and female		no						SRA587341		public	D624394083391BA4BEA65A8F9457F74D	8900BA44A32E72EC41124A0AE5E3E3E0
SRR1185988	2014-04-17 06:45:34	2014-03-11 09:48:40	59066501	2953325050	0	50	1751	Sscrofa9.2	https://sra-download.ncbi.nlm.nih.gov/srapub/SRR1185988	SRX483351		RNA-Seq	cDNA	TRANSCRIPTOMIC	SINGLE	0	0	ABI_SOLID	AB SOLiD 4 System	SRP039094	PRJNA239206	2	239206	SRS567794	SAMN02650283	simple	9823	Sus scrofa	pig5					female		no					NOVOGENE	SRA076823		public	3B662297BC4FCF9C3AC653B4C9CCC81A	D7FE485887A239185B6E456FE7ECBBE2
ERR413335	2014-06-12 01:19:27	2014-06-12 01:43:18	58338210	2975248710	0	51	2325		https://sra-download.ncbi.nlm.nih.gov/srapub/ERR413335	ERX379635	Extract 17	RNA-Seq	RANDOM	TRANSCRIPTOMIC	SINGLE	0	0	ILLUMINA	Illumina HiScanSQ	ERP004640	PRJEB5250		252573	ERS395886	SAMEA2337690	simple	9823	Sus scrofa	E-MTAB-2234:82d2							no					MCGILL UNIVERSITY AND GENOME QUEBEC INNOVATION CEN	ERA282587		public	B9BCEA2B4BDE700D36217D8A0228959B	57384718EC139CE2F75D5B5B0A2139D8
SRR5665209	2017-06-10 10:36:09	2017-06-10 10:19:40	58108329	2905416450	0	50	1892		https://sra-download.ncbi.nlm.nih.gov/srapub/SRR5665209	SRX2900811	CJJT006E	RNA-Seq	RANDOM	TRANSCRIPTOMIC	SINGLE	0	0	ILLUMINA	Illumina HiSeq 2500	SRP108916	PRJNA389819		389819	SRS2267668	SAMN07210906	simple	9823	Sus scrofa	Pig12_OURT_88_3					not applicable		no						SRA573380		public	61A180A194B81C7762DC91316B8496DA	4836032E079734D34A4EEB12AE7B719D
SRR2183562	2016-02-15 20:19:44	2015-08-26 10:36:57	57767643	5776764300	57767643	100	3446		https://sra-download.ncbi.nlm.nih.gov/srapub/SRR2183562	SRX1164611		RNA-Seq	cDNA	TRANSCRIPTOMIC	PAIRED	0	0	ILLUMINA	Illumina HiSeq 2000	SRP062860	PRJNA293935	2	293935	SRS1045345	SAMN04012433	simple	9823	Sus scrofa	GSM1861703							no					GEO	SRA291518		public	08D2022E6F3C38285DD9928F4EF22F91	50899AF7C13EEAC6B77823223BE69905
ERR413316	2014-06-12 01:19:26	2014-06-12 01:33:55	57711303	2943276453	0	51	2264		https://sra-download.ncbi.nlm.nih.gov/srapub/ERR413316	ERX379651	Extract 20	RNA-Seq	RANDOM	TRANSCRIPTOMIC	SINGLE	0	0	ILLUMINA	Illumina HiScanSQ	ERP004640	PRJEB5250		252573	ERS395902	SAMEA2337706	simple	9823	Sus scrofa	E-MTAB-2234:18d2							no					MCGILL UNIVERSITY AND GENOME QUEBEC INNOVATION CEN	ERA282587		public	584FF0264435D22661E6331E0EE81841	435B398D2FB2C6D6F39B0E04B9ABAC95
SRR2183561	2016-02-15 20:19:44	2015-08-26 10:38:00	57524666	5752466600	57524666	100	3408		https://sra-download.ncbi.nlm.nih.gov/srapub/SRR2183561	SRX1164610		RNA-Seq	cDNA	TRANSCRIPTOMIC	PAIRED	0	0	ILLUMINA	Illumina HiSeq 2000	SRP062860	PRJNA293935	2	293935	SRS1045346	SAMN04012432	simple	9823	Sus scrofa	GSM1861702							no					GEO	SRA291518		public	3D64A00CE0FD1255FF07707D7520B1AC	D55A1C74447B06442E5165FD3812BDFD
SRR5027050	2016-11-21 14:46:42	2016-11-16 14:42:08	57321749	8626346640	57321749	150	3130		https://sra-download.ncbi.nlm.nih.gov/srapub/SRR5027050	SRX2353172	Hypothalamus_16297	RNA-Seq	RANDOM	TRANSCRIPTOMIC	PAIRED	0	0	ILLUMINA	NextSeq 500	SRP093429	PRJNA353772		353772	SRS1792916	SAMN05952595	simple	9823	Sus scrofa	Hypothalamus60379					male		no						SRA495275		public	1070B938AF7D1CBC8C607FD34C15C233	225D9C2357F7B503045711544C95FE73
SRR1185984	2014-04-17 06:45:34	2014-03-10 14:27:26	57101804	2855090200	0	50	1753	Sscrofa9.2	https://sra-download.ncbi.nlm.nih.gov/srapub/SRR1185984	SRX483347		RNA-Seq	cDNA	TRANSCRIPTOMIC	SINGLE	0	0	ABI_SOLID	AB SOLiD 4 System	SRP039094	PRJNA239206	2	239206	SRS567790	SAMN02650282	simple	9823	Sus scrofa	pig4					female		no					NOVOGENE	SRA076823		public	D26B54B10A2C4D945C46519FDCA36F82	755F8347396B190F695CC8B6981DEB84
SRR4174007	2017-02-09 16:43:09	2016-09-06 07:16:54	56796791	8633112232	56796791	152	5401		https://sra-download.ncbi.nlm.nih.gov/srapub/SRR4174007	SRX2140116		RNA-Seq	cDNA	TRANSCRIPTOMIC	PAIRED	0	0	ILLUMINA	Illumina HiSeq 2000	SRP086568	PRJNA341938	2	341938	SRS1672056	SAMN05730659	simple	9823	Sus scrofa	GSM2302806							no					GEO	SRA462796		public	FDABA960A30377C2D069003CCB9529CB	30231579301FAC4BFF6500718AA6AE11
SRR1181484	2014-04-17 06:45:34	2014-03-07 10:05:00	56655361	2832768050	0	50	2096	Sscrofa9.2	https://sra-download.ncbi.nlm.nih.gov/srapub/SRR1181484	SRX479433		RNA-Seq	cDNA	TRANSCRIPTOMIC	SINGLE	0	0	ABI_SOLID	AB SOLiD 4 System	SRP039094	PRJNA239206	2	239206	SRS564917	SAMN02650279	simple	9823	Sus scrofa	pig1					female		no					NOVOGENE	SRA076823		public	F26ADA35FF27C808FEC7D564811CD5B6	72A6CD5783B31B7399E9EC422253DAF0
ERR413346	2014-06-12 01:19:27	2014-06-12 01:32:23	56359014	2874309714	0	51	2243		https://sra-download.ncbi.nlm.nih.gov/srapub/ERR413346	ERX379649	Extract 26	RNA-Seq	RANDOM	TRANSCRIPTOMIC	SINGLE	0	0	ILLUMINA	Illumina HiScanSQ	ERP004640	PRJEB5250		252573	ERS395900	SAMEA2337704	simple	9823	Sus scrofa	E-MTAB-2234:70d2							no					MCGILL UNIVERSITY AND GENOME QUEBEC INNOVATION CEN	ERA282587		public	A15F9828C441AD9BA8F3059BF6155F95	0A2A6E5C780077FC295970C2F60BCA90
SRR5042828	2017-05-09 10:23:14	2016-11-28 15:15:45	55573114	16671934200	55573114	300	10402		https://sra-download.ncbi.nlm.nih.gov/srapub/SRR5042828	SRX2365915	1502_fat_L3_R1	RNA-Seq	RANDOM	TRANSCRIPTOMIC	PAIRED	0	0	ILLUMINA	Illumina HiSeq 2500	SRP093630	PRJNA354435		354435	SRS1812202	SAMN06045918	simple	9823	Sus scrofa	1502_fat					female		no						SRA497073		public	D6EA0E9768B567DC9B58C2CC1ED2A6B5	70B4A56F834B9AB5E12AA7F096741A7A
ERR566443	2014-10-25 00:31:16	2014-10-29 01:09:29	55309562	2820787662	0	51	1778		https://sra-download.ncbi.nlm.nih.gov/srapub/ERR566443	ERX525432	49 M L004	miRNA-Seq	other	TRANSCRIPTOMIC	SINGLE	0	0	ILLUMINA	Illumina HiSeq 1000	ERP006381	PRJEB6755		264878	ERS509190	SAMEA2659162	simple	9823	Sus scrofa	small-RNA 49 M							no					INRA JOUY-EN-JOSAS	ERA333238		public	4DF8E1796B8214A3611342E2736E7E7B	DAF7FE19F18FB92C20990E4D476396D0
SRR5872562	2017-08-29 09:39:11	2017-07-26 17:57:27	55193154	5519315400	0	100	2322		https://sra-download.ncbi.nlm.nih.gov/srapub/SRR5872562	SRX3040067		RNA-Seq	cDNA	TRANSCRIPTOMIC	SINGLE	0	0	ILLUMINA	Illumina HiSeq 2500	SRP061644	PRJNA291081	2	291081	SRS2388461	SAMN07417331	simple	9823	Sus scrofa	GSM2718716							no					GEO	SRA280306		public	4AE54E0B1BEF57905FC602B5076ED1AB	72BE68F7A85199C8BA45D54B10F4CD9E
SRR5368809	2017-04-03 09:33:30	2017-03-23 15:40:43	55132712	5458138488	0	99	3436		https://sra-download.ncbi.nlm.nih.gov/srapub/SRR5368809	SRX2664065	196_2_feces_mt	RNA-Seq	cDNA	METATRANSCRIPTOMIC	SINGLE	0	0	ILLUMINA	Illumina HiSeq 2000	SRP038757	PRJNA237795		237795	SRS560702	SAMN02645127	simple	9825	Sus scrofa domesticus	196_2.sff							no						SRA548827		public	2C95BB07B9C8A3B1F867E5BC1A60A742	B874281FECDDB4B5B4C2254B118FC077
ERR777782	2015-07-08 16:57:01	2015-07-08 17:32:17	54636264	10927252800	54636264	200	6961		https://sra-download.ncbi.nlm.nih.gov/srapub/ERR777782	ERX768402	Pig 1 Left Leg Muscle	RNA-Seq	cDNA	TRANSCRIPTOMIC	PAIRED	407	393.78	ILLUMINA	Illumina HiSeq 2000	ERP009763	PRJEB8735		289218	ERS672410	SAMEA3293599	simple	9823	Sus scrofa	E-MTAB-3382:Pig 1 Left Leg Muscle							no					Carver High-Throughput DNA Sequencing and Genotyping Unit (University of Illinois, Urbana, IL, USA)	ERA416570		public	FB01791527B32F4733EB72CB20A731EA	FA74B4A658F780D2921EDB6E65FA1F40
SRR3147502	2016-02-05 15:04:40	2016-02-05 16:16:53	54470370	10894074000	54470370	200	7215		https://sra-download.ncbi.nlm.nih.gov/srapub/SRR3147502	SRX1563104	03101-14DPI	RNA-Seq	size fractionation	TRANSCRIPTOMIC	PAIRED	0	0	ILLUMINA	Illumina HiSeq 2500	SRP069349	PRJNA311061		311061	SRS1277776	SAMN04461401	simple	9823	Sus scrofa	af7c1c54-cabb-11e5-9722-3c4a92e4a804					male		no					BIOCI	SRA348154		public	5559F2899ED1C84FE2E1E9F015D5A39E	3B4668DBB9C3F68F1E574BA5DB1A4DA1
SRR1181599	2014-04-17 06:45:34	2014-03-06 14:35:50	54196276	2709813800	0	50	1436	Sscrofa9.2	https://sra-download.ncbi.nlm.nih.gov/srapub/SRR1181599	SRX480407		RNA-Seq	cDNA	TRANSCRIPTOMIC	SINGLE	0	0	ABI_SOLID	AB SOLiD 4 System	SRP039094	PRJNA239206	2	239206	SRS565345	SAMN02650280	simple	9823	Sus scrofa	pig2					female		no					NOVOGENE	SRA076823		public	C1FD63D25836E7C36EE3913C8E8EE91F	C779CA1C91EFB4C4A885B1405595ACA3
SRR5368817	2017-04-03 09:33:30	2017-03-23 15:27:22	54139901	5468130001	0	101	2996		https://sra-download.ncbi.nlm.nih.gov/srapub/SRR5368817	SRX2664073	195_5_feces_mt	RNA-Seq	cDNA	METATRANSCRIPTOMIC	SINGLE	0	0	ILLUMINA	Illumina HiSeq 2000	SRP038757	PRJNA237795		237795	SRS560694	SAMN02645119	simple	9825	Sus scrofa domesticus	195_5.sff							no						SRA548827		public	BE60E9AC95019EC3C2FD272A54E490A2	7F26E4D1225E8A46B55376959763D9C1
SRR2912897	2016-11-12	2015-11-27 04:48:15	54131896	10934642992	54131896	202	6745		https://sra-download.ncbi.nlm.nih.gov/srapub/SRR2912897	SRX1427103		RNA-Seq	cDNA	TRANSCRIPTOMIC	PAIRED	125	0	ILLUMINA	Illumina HiSeq 2500	SRP066067	PRJNA301912		301912	SRS1158870	SAMN04260396	simple	9825	Sus scrofa domesticus	E56					missing		no					THIRD MILITARY MEDICAL UNIVERSITY	SRA310874		public	58D21DF78784111A8ABF13A5FED8EDBA	80DE7FB75D2A1E683F8FBFEE4F984558
SRR5872569	2017-08-29 09:39:11	2017-07-26 17:17:52	54099461	5409946100	0	100	2267		https://sra-download.ncbi.nlm.nih.gov/srapub/SRR5872569	SRX3040072		RNA-Seq	cDNA	TRANSCRIPTOMIC	SINGLE	0	0	ILLUMINA	Illumina HiSeq 2500	SRP061644	PRJNA291081	2	291081	SRS2388465	SAMN07417326	simple	9823	Sus scrofa	GSM2718721							no					GEO	SRA280306		public	5D5E724858A5758D283EAA6F8952C359	BBDDF586E67CE87FAC4393BDF91AC83F
SRR2183566	2016-02-15 20:19:44	2015-08-26 09:41:24	54032622	5403262200	54032622	100	3331		https://sra-download.ncbi.nlm.nih.gov/srapub/SRR2183566	SRX1164615		RNA-Seq	cDNA	TRANSCRIPTOMIC	PAIRED	0	0	ILLUMINA	Illumina HiSeq 2000	SRP062860	PRJNA293935	2	293935	SRS1045341	SAMN04012436	simple	9823	Sus scrofa	GSM1861707							no					GEO	SRA291518		public	E94F993C0C309933978324F0D462711B	554BD6F5FB5EB5642068337574F95591
ERR413329	2014-06-12 01:19:27	2014-06-12 01:51:43	53679524	2737655724	0	51	2134		https://sra-download.ncbi.nlm.nih.gov/srapub/ERR413329	ERX379628	Extract 25	RNA-Seq	RANDOM	TRANSCRIPTOMIC	SINGLE	0	0	ILLUMINA	Illumina HiScanSQ	ERP004640	PRJEB5250		252573	ERS395879	SAMEA2337683	simple	9823	Sus scrofa	E-MTAB-2234:83d2							no					MCGILL UNIVERSITY AND GENOME QUEBEC INNOVATION CEN	ERA282587		public	B2A021CABB304065A235F0173E7EA5FE	B553508119761434FBF0C581ED89834E
SRR2966622	2015-12-07 10:47:12	2015-11-30 15:05:11	53239492	2601583504	0	48	1761		https://sra-download.ncbi.nlm.nih.gov/srapub/SRR2966622	SRX1456098		RNA-Seq	cDNA	TRANSCRIPTOMIC	SINGLE	0	0	ILLUMINA	Illumina HiScanSQ	SRP066797	PRJNA304420		304420	SRS1183693	SAMN04301626	simple	9823	Sus scrofa	GSM1957028							no					GEO	SRA314162		public	C3E45C3F594FBD3A35062DEA3198DFA7	959E0C337DF2C702B772FC45E909A267
SRR5368792	2017-04-03 09:33:30	2017-03-23 15:28:25	53138944	5313894400	0	100	3430		https://sra-download.ncbi.nlm.nih.gov/srapub/SRR5368792	SRX2664048	197_7_feces_mt	RNA-Seq	cDNA	METATRANSCRIPTOMIC	SINGLE	0	0	ILLUMINA	Illumina HiSeq 2000	SRP038757	PRJNA237795		237795	SRS560718	SAMN02645144	simple	9825	Sus scrofa domesticus	197_7.sff							no						SRA548827		public	80D78A06868D41F4C1985D2331161184	E9308981E24F2B767635E6A9E4D63B2F
ERR413342	2014-06-12 01:19:27	2014-06-12 01:34:47	53076978	2706925878	0	51	1969		https://sra-download.ncbi.nlm.nih.gov/srapub/ERR413342	ERX379641	Extract 24	RNA-Seq	RANDOM	TRANSCRIPTOMIC	SINGLE	0	0	ILLUMINA	Illumina HiScanSQ	ERP004640	PRJEB5250		252573	ERS395892	SAMEA2337696	simple	9823	Sus scrofa	E-MTAB-2234:109d2							no					MCGILL UNIVERSITY AND GENOME QUEBEC INNOVATION CEN	ERA282587		public	98402AEE1C58A0A62C67F2F86FFF4C8F	64C128EBDE04E98278935C7BB95C6D92
SRR4046632	2017-08-22 00:00:29	2016-08-28 05:20:55	52997869	13249467250	52997869	250	4631		https://sra-download.ncbi.nlm.nih.gov/srapub/SRR4046632	SRX2037543		RNA-Seq	RANDOM	TRANSCRIPTOMIC	PAIRED	0	0	ILLUMINA	Illumina HiSeq 2500	SRP082487	PRJNA339666		339666	SRS1631287	SAMN05601653	simple	9823	Sus scrofa	Bama-CE-BP7					male		no					INSTITUTE OF ZOOLOGY (IOZ), CHINESE ACADEMY OF SCI	SRA453914		public	D7FF0582185AF311110A941197A54109	514391FD97ED17037EB3867E779B70FE
SRR5368838	2017-04-03 09:33:31	2017-03-23 15:30:19	52842877	5284287700	0	100	3536		https://sra-download.ncbi.nlm.nih.gov/srapub/SRR5368838	SRX2664094	193_5_feces_mt	RNA-Seq	cDNA	METATRANSCRIPTOMIC	SINGLE	0	0	ILLUMINA	Illumina HiSeq 2000	SRP038757	PRJNA237795		237795	SRS560670	SAMN02645095	simple	9825	Sus scrofa domesticus	193_5.sff							no						SRA548827		public	9CB8F8258B3A2CAF839023030CCCAD46	69C82E49631EEAACCA20AEAF6A7658EE
SRR5665197	2017-06-10 10:33:11	2017-06-10 10:20:08	52812050	2640602500	0	50	1694		https://sra-download.ncbi.nlm.nih.gov/srapub/SRR5665197	SRX2900823	CJJT005B	RNA-Seq	RANDOM	TRANSCRIPTOMIC	SINGLE	0	0	ILLUMINA	Illumina HiSeq 2500	SRP108916	PRJNA389819		389819	SRS2267670	SAMN07210905	simple	9823	Sus scrofa	Pig11_OURT_88_3					not applicable		no						SRA573380		public	0CF5BDB11E97577AAC14CBD36964CCA4	7FDABE243982602CC988883EA11E5E49
SRR5665200	2017-06-10 10:33:11	2017-06-10 10:19:31	52796074	2639803700	0	50	1668		https://sra-download.ncbi.nlm.nih.gov/srapub/SRR5665200	SRX2900820	CJJT004D	RNA-Seq	RANDOM	TRANSCRIPTOMIC	SINGLE	0	0	ILLUMINA	Illumina HiSeq 2500	SRP108916	PRJNA389819		389819	SRS2267671	SAMN07210904	simple	9823	Sus scrofa	Pig7_OURT_88_3					not applicable		no						SRA573380		public	09B05EB597DD69419FE57D618ADE5B94	8F98E7C15E960E2A1EC21C3C8B944051
SRR5577191	2017-05-22 15:48:13	2017-05-19 12:20:09	52795024	15838507200	52795024	300	6179		https://sra-download.ncbi.nlm.nih.gov/srapub/SRR5577191	SRX2835405		RNA-Seq	cDNA	TRANSCRIPTOMIC	PAIRED	0	0	ILLUMINA	Illumina HiSeq 2500	SRP107390	PRJNA387276		387276	SRS2209590	SAMN07143096	simple	9823	Sus scrofa	GSM2632187							no					GEO	SRA562830		public	E3937EF4DB58DA84203981381F0EC725	08C95A8DF8DDB78E75C76FEFD594A6CD
SRR5643641	2017-07-28 13:53:11	2017-06-03 15:25:55	52772856	10660116912	52772856	202	6563		https://sra-download.ncbi.nlm.nih.gov/srapub/SRR5643641	SRX2881810	GTCCGC	RNA-Seq	cDNA	TRANSCRIPTOMIC	PAIRED	0	0	ILLUMINA	Illumina HiSeq 2000	SRP108562	PRJNA388808		388808	SRS2250665	SAMN07185884	simple	9823	Sus scrofa	ASM8					female		no						SRA570056		public	8DB2DB1B8E5368323AFD227BFF07BF2F	B2DAD9DC94722F7916C4B376B8A65BA1
ERR413334	2014-06-12 01:19:27	2014-06-12 01:28:55	52765043	2691017193	0	51	2101		https://sra-download.ncbi.nlm.nih.gov/srapub/ERR413334	ERX379630	Extract 13	RNA-Seq	RANDOM	TRANSCRIPTOMIC	SINGLE	0	0	ILLUMINA	Illumina HiScanSQ	ERP004640	PRJEB5250		252573	ERS395881	SAMEA2337685	simple	9823	Sus scrofa	E-MTAB-2234:28d0							no					MCGILL UNIVERSITY AND GENOME QUEBEC INNOVATION CEN	ERA282587		public	6842F24507DC981E614A1E5E73261727	0429AC6932DBBC70A08CFF519704CA3A
SRR1186927	2014-04-17 06:45:34	2014-03-11 14:53:43	52521302	2626065100	0	50	1521	Sscrofa9.2	https://sra-download.ncbi.nlm.nih.gov/srapub/SRR1186927	SRX484196		RNA-Seq	cDNA	TRANSCRIPTOMIC	SINGLE	0	0	ABI_SOLID	AB SOLiD 4 System	SRP039094	PRJNA239206	2	239206	SRS568498	SAMN02650284	simple	9823	Sus scrofa	pig6					female		no					NOVOGENE	SRA076823		public	81DDF32FB78B56C9A371DD6E07F49D1C	6A8BC6B7D54C45A60879A644B897AE5B
ERR789446	2015-09-29 05:02:14	2015-09-29 05:37:41	52484784	10496956800	52484784	200	6436		https://sra-download.ncbi.nlm.nih.gov/srapub/ERR789446	ERX779609	Liver-RNA-seq	RNA-Seq	PolyA	TRANSCRIPTOMIC	PAIRED	443	455.4	ILLUMINA	Illumina HiSeq 2000	ERP009821	PRJEB8784		297290	ERS682353	SAMEA3303528	simple	9823	Sus scrofa	Liver					female		no					UNIVERSITY OF ILLINOIS CHAMPAIGN-URBANA	ERA419694		public	7ECC2F38762EA30842577E8220397B50	910A2FA4A74DE774BEBFBA6028D682F8
SRR5368798	2017-04-03 09:33:30	2017-03-23 15:25:40	52455542	5245554200	0	100	3408		https://sra-download.ncbi.nlm.nih.gov/srapub/SRR5368798	SRX2664054	197_2_feces_mt	RNA-Seq	cDNA	METATRANSCRIPTOMIC	SINGLE	0	0	ILLUMINA	Illumina HiSeq 2000	SRP038757	PRJNA237795		237795	SRS560714	SAMN02645139	simple	9825	Sus scrofa domesticus	197_2.sff							no						SRA548827		public	E22274A2793D059D41A436B53C585F8D	3DFEE7ABAC37949928D1F937D6E8F346
SRR4173987	2017-02-09 16:43:09	2016-09-06 07:27:10	52384704	7962475008	52384704	152	5235		https://sra-download.ncbi.nlm.nih.gov/srapub/SRR4173987	SRX2140096		RNA-Seq	cDNA	TRANSCRIPTOMIC	PAIRED	0	0	ILLUMINA	Illumina HiSeq 2000	SRP086568	PRJNA341938	2	341938	SRS1672035	SAMN05730653	simple	9823	Sus scrofa	GSM2302786							no					GEO	SRA462796		public	2460ABCE9B9121C628CAAE8E08A6DD08	653541D24CBAA038F75D5ABC5084FFA0
SRR5577189	2017-05-22 15:48:13	2017-05-19 12:21:40	52383115	15714934500	52383115	300	6238		https://sra-download.ncbi.nlm.nih.gov/srapub/SRR5577189	SRX2835403		RNA-Seq	cDNA	TRANSCRIPTOMIC	PAIRED	0	0	ILLUMINA	Illumina HiSeq 2500	SRP107390	PRJNA387276		387276	SRS2209588	SAMN07143095	simple	9823	Sus scrofa	GSM2632185							no					GEO	SRA562830		public	F42397342DA72C96097882B246E01855	7DEBA2BC482307097211772C4DA203E5
SRR653843	2013-09-19 16:26:12	2013-01-30 09:34:39	52361633	10472326600	52361633	200	7373		https://sra-download.ncbi.nlm.nih.gov/srapub/SRR653843	SRX220648		RNA-Seq	cDNA	TRANSCRIPTOMIC	PAIRED	0	0	ILLUMINA	Illumina HiSeq 2000	SRP018288	PRJNA188070	2	188070	SRS388205	SAMN01907293	simple	9823	Sus scrofa	GSM1074091							no					GEO	SRA065859		public	467213AB05010C920D46A7467523A686	F113C80B6EABEE0B0CD9258E9BE6B6A0
SRR4173994	2017-02-09 16:43:09	2016-09-06 07:16:53	52153240	7927292480	52153240	152	5257		https://sra-download.ncbi.nlm.nih.gov/srapub/SRR4173994	SRX2140103		RNA-Seq	cDNA	TRANSCRIPTOMIC	PAIRED	0	0	ILLUMINA	Illumina HiSeq 2000	SRP086568	PRJNA341938	2	341938	SRS1672043	SAMN05730672	simple	9823	Sus scrofa	GSM2302793							no					GEO	SRA462796		public	57A081C3862FD940213687AC7E608B1D	A537DD659B3A836DCA41FDAB55AC65FC
SRR5042854	2017-05-09 10:23:14	2016-11-28 15:26:11	51800872	15540261600	51800872	300	9725		https://sra-download.ncbi.nlm.nih.gov/srapub/SRR5042854	SRX2365937	1502_LD_L3_R1	RNA-Seq	RANDOM	TRANSCRIPTOMIC	PAIRED	0	0	ILLUMINA	Illumina HiSeq 2500	SRP093630	PRJNA354435		354435	SRS1812203	SAMN06045920	simple	9823	Sus scrofa	1502_ld					female		no						SRA497073		public	779B73CAAD433ED77720E9F60792B0A6	C505B61877DBDEDABBB1885C8EC300B6
SRR2536882	2016-09-26 18:34:19	2015-09-29 15:15:34	51763417	7868039384	51763417	152	5102		https://sra-download.ncbi.nlm.nih.gov/srapub/SRR2536882	SRX1295672		RNA-Seq	cDNA	TRANSCRIPTOMIC	PAIRED	0	0	ILLUMINA	Illumina HiSeq 2000	SRP064314	PRJNA297337		297337	SRS1094452	SAMN04122452	simple	9823	Sus scrofa	GSM1898031							no					GEO	SRA302036		public	F75230F4528992FE333372E30C466FFF	B6662880C5546C74FBCDB32058CADE1A
SRR5368833	2017-04-03 09:33:31	2017-03-23 15:32:44	51646970	5113050030	0	99	3338		https://sra-download.ncbi.nlm.nih.gov/srapub/SRR5368833	SRX2664089	194_2_feces_mt	RNA-Seq	cDNA	METATRANSCRIPTOMIC	SINGLE	0	0	ILLUMINA	Illumina HiSeq 2000	SRP038757	PRJNA237795		237795	SRS560678	SAMN02645103	simple	9825	Sus scrofa domesticus	194_2.sff							no						SRA548827		public	78A7979F13650F4B0C4D734625BD43C6	7BADAA3D01AF83411F317C44E523DF68
SRR4296446	2017-01-06 15:42:10	2016-09-26 18:52:44	51062644	10314654088	51062644	202	6879		https://sra-download.ncbi.nlm.nih.gov/srapub/SRR4296446	SRX2191437		RNA-Seq	cDNA	TRANSCRIPTOMIC	PAIRED	0	0	ILLUMINA	Illumina HiSeq 2000	SRP090473	PRJNA344493	2	344493	SRS1713965	SAMN05826436	simple	9823	Sus scrofa	GSM2328823							no					GEO	SRA480118		public	4C792890DCE78D1B70CAA309BC60B9BC	46C20468397A105C5631A2B9AC7FBFC4
SRR1610287	2015-07-07 00:02:21	2014-10-16 15:49:27	50456412	5096097612	0	101	3417		https://sra-download.ncbi.nlm.nih.gov/srapub/SRR1610287	SRX647742	DS3 Animal 1 VitA+VitD	RNA-Seq	cDNA	TRANSCRIPTOMIC	SINGLE	0	0	ILLUMINA	Illumina HiSeq 2000	SRP013743	PRJNA80971		80971	SRS654997	SAMN02904334	simple	9825	Sus scrofa domesticus	DS3_1					not applicable		no					USDA	SRA174384		public	350900153311C3C2473FEED8FA818F30	655E7C94CE6FBC80DFD5A632A9EA297B
SRR2183564	2016-02-15 20:19:44	2015-08-26 09:40:23	49797747	4979774700	49797747	100	3267		https://sra-download.ncbi.nlm.nih.gov/srapub/SRR2183564	SRX1164613		RNA-Seq	cDNA	TRANSCRIPTOMIC	PAIRED	0	0	ILLUMINA	Illumina HiSeq 2000	SRP062860	PRJNA293935	2	293935	SRS1045343	SAMN04012435	simple	9823	Sus scrofa	GSM1861705							no					GEO	SRA291518		public	D707C333F9B5B43D67E4362CC608EEBE	6BBD0BF38D4D284FDA65D2009DC87FBF
SRR5027051	2016-11-21 14:34:02	2016-11-16 14:29:24	49723234	7476884017	49723234	150	2705		https://sra-download.ncbi.nlm.nih.gov/srapub/SRR5027051	SRX2353173	Thymus_14909	RNA-Seq	RANDOM	TRANSCRIPTOMIC	PAIRED	0	0	ILLUMINA	NextSeq 500	SRP093429	PRJNA353772		353772	SRS1792889	SAMN05952613	simple	9823	Sus scrofa	Thymus60663					male		no						SRA495275		public	928B6A1A287462CAF2563E11B1EE58F6	2A4A24E0CC05F752A41F8A6A6F49E47E
ERR413336	2014-06-12 01:19:27	2014-06-12 01:40:29	49711464	2535284664	0	51	1994		https://sra-download.ncbi.nlm.nih.gov/srapub/ERR413336	ERX379637	Extract 27	RNA-Seq	RANDOM	TRANSCRIPTOMIC	SINGLE	0	0	ILLUMINA	Illumina HiScanSQ	ERP004640	PRJEB5250		252573	ERS395888	SAMEA2337692	simple	9823	Sus scrofa	E-MTAB-2234:4d2							no					MCGILL UNIVERSITY AND GENOME QUEBEC INNOVATION CEN	ERA282587		public	19FE4DB102763838D25C233DC8FCAA7C	EE097B9B7897134E09A6BC7568348F00
ERR413326	2014-06-12 01:19:27	2014-06-12 01:27:16	49495862	2524288962	0	51	1965		https://sra-download.ncbi.nlm.nih.gov/srapub/ERR413326	ERX379643	Extract 9	RNA-Seq	RANDOM	TRANSCRIPTOMIC	SINGLE	0	0	ILLUMINA	Illumina HiScanSQ	ERP004640	PRJEB5250		252573	ERS395894	SAMEA2337698	simple	9823	Sus scrofa	E-MTAB-2234:83d0							no					MCGILL UNIVERSITY AND GENOME QUEBEC INNOVATION CEN	ERA282587		public	74E993054655F83E01140569A2798064	4042E401CC3BD68A3F7D13DD0C537176
SRR5368786	2017-04-03 09:33:30	2017-03-23 15:33:08	49164484	4916448400	0	100	2913		https://sra-download.ncbi.nlm.nih.gov/srapub/SRR5368786	SRX2664042	198_5_feces_mt	RNA-Seq	cDNA	METATRANSCRIPTOMIC	SINGLE	0	0	ILLUMINA	Illumina HiSeq 2000	SRP038757	PRJNA237795		237795	SRS560729	SAMN02645154	simple	9825	Sus scrofa domesticus	198_5.sff							no						SRA548827		public	F860D685B29E424A59680A0086D9BEFA	7B320F90497FC07008E7E409E82E3A4B
SRR5368821	2017-04-03 09:33:31	2017-03-23 15:29:02	49083550	4908355000	0	100	3096		https://sra-download.ncbi.nlm.nih.gov/srapub/SRR5368821	SRX2664077	195_2_feces_mt	RNA-Seq	cDNA	METATRANSCRIPTOMIC	SINGLE	0	0	ILLUMINA	Illumina HiSeq 2000	SRP038757	PRJNA237795		237795	SRS560690	SAMN02645115	simple	9825	Sus scrofa domesticus	195_2.sff							no						SRA548827		public	EBECD61E0FF5CF514AB0E5D821ADC116	C5CE9297130C519DF41C7F8D7AE1FF9C
SRR747916	2013-02-21 13:55:13	2013-02-21 13:13:42	49063139	2502220089	0	51	1712		https://sra-download.ncbi.nlm.nih.gov/srapub/SRR747916	SRX242926		miRNA-Seq	unspecified	TRANSCRIPTOMIC	SINGLE	0	0	ILLUMINA	Illumina HiScanSQ	SRP018740	PRJNA189967		189967	SRS396812	SAMN01923454	simple	9823	Sus scrofa	406F miRNA							no					UNIVERSITY OF ALBERTA	SRA067404		public	81CF8B2A6ADC5961A28C98A1BCA2A0CF	CBE9E13C51070852CC7BAE0E224F4519
ERR413321	2014-06-12 01:19:26	2014-06-12 01:25:13	48850107	2491355457	0	51	1781		https://sra-download.ncbi.nlm.nih.gov/srapub/ERR413321	ERX379636	Extract 32	RNA-Seq	RANDOM	TRANSCRIPTOMIC	SINGLE	0	0	ILLUMINA	Illumina HiScanSQ	ERP004640	PRJEB5250		252573	ERS395887	SAMEA2337691	simple	9823	Sus scrofa	E-MTAB-2234:125d2							no					MCGILL UNIVERSITY AND GENOME QUEBEC INNOVATION CEN	ERA282587		public	7FD621165542647E6F7B602422FE0C4D	637756EC7FEC6AE6FC9458EE3BF2EF9A
ERR789430	2015-09-29 05:02:12	2016-02-27 02:40:41	48384658	9064251403	44212195	187	4034	assembly	https://sra-download.ncbi.nlm.nih.gov/srapub/ERR789430	ERX779593	Liver RNA-seq Expression	RNA-Seq	RANDOM	TRANSCRIPTOMIC	PAIRED	444	0	ILLUMINA	Illumina HiSeq 2000	ERP009821	PRJEB8784		297290	ERS682353	SAMEA3303528	simple	9823	Sus scrofa	Liver					female		no					UNIVERSITY OF ILLINOIS CHAMPAIGN-URBANA	ERA419693		public	5331E33B437C33EB080730082F43C25A	58C011DA40287E5CFBAA80682AD0E622
ERR789449	2015-09-29 05:02:14	2015-09-29 05:43:29	48296978	9659395600	48296978	200	5903		https://sra-download.ncbi.nlm.nih.gov/srapub/ERR789449	ERX779612	Muscle-RNA-seq	RNA-Seq	PolyA	TRANSCRIPTOMIC	PAIRED	381	353.83	ILLUMINA	Illumina HiSeq 2000	ERP009821	PRJEB8784		297290	ERS682356	SAMEA3303531	simple	9823	Sus scrofa	Muscle					female		no					UNIVERSITY OF ILLINOIS CHAMPAIGN-URBANA	ERA419694		public	0906A082E573F19DD4A670F622CF7E9D	32592C34853F42E08F861FF585948832
SRR2536877	2016-09-26 18:34:19	2015-09-29 15:15:21	48276880	7338085760	48276880	152	4892		https://sra-download.ncbi.nlm.nih.gov/srapub/SRR2536877	SRX1295667		RNA-Seq	cDNA	TRANSCRIPTOMIC	PAIRED	0	0	ILLUMINA	Illumina HiSeq 2000	SRP064314	PRJNA297337		297337	SRS1094458	SAMN04122445	simple	9823	Sus scrofa	GSM1898026							no					GEO	SRA302036		public	C211385232695CDF64EFF40EDA248C0E	3DE4D74C8A952A8B91095CCD4DBB6C45
SRR5643635	2017-07-28 13:53:11	2017-06-03 15:26:35	48220448	9740530496	48220448	202	5951		https://sra-download.ncbi.nlm.nih.gov/srapub/SRR5643635	SRX2881816	CGATGT	RNA-Seq	cDNA	TRANSCRIPTOMIC	PAIRED	0	0	ILLUMINA	Illumina HiSeq 2000	SRP108562	PRJNA388808		388808	SRS2250671	SAMN07185878	simple	9823	Sus scrofa	ASM2					male		no						SRA570056		public	65CEB2ADF8EC0F5AD2E6794293535C3C	87DED5BD7F0F84E5D5A4E92EB2CBF5FE
SRR2183559	2016-02-15 20:19:44	2015-08-26 09:41:43	48095058	4809505800	48095058	100	3157		https://sra-download.ncbi.nlm.nih.gov/srapub/SRR2183559	SRX1164608		RNA-Seq	cDNA	TRANSCRIPTOMIC	PAIRED	0	0	ILLUMINA	Illumina HiSeq 2000	SRP062860	PRJNA293935	2	293935	SRS1045348	SAMN04012430	simple	9823	Sus scrofa	GSM1861700							no					GEO	SRA291518		public	F08A3A2F35EDABEA87713FA979CBF520	AB879D02A24C7A18FC7D2C4065F3F9BE
SRR2946844	2016-11-18 20:57:15	2015-11-27 00:27:47	48057082	6007135250	0	125	2794		https://sra-download.ncbi.nlm.nih.gov/srapub/SRR2946844	SRX1438272		RNA-Seq	other	TRANSCRIPTOMIC	SINGLE	0	0	ILLUMINA	Illumina HiSeq 2500	SRP066400	PRJNA302688		302688	SRS1168921	SAMN04278862	simple	9823	Sus scrofa	D12KC					female		no					HUAZHONG AGRICULTURAL UNIVERSITY	SRA312277		public	65CBBFAFD7E6F5F19D41CD16548F4D88	0376415381616E5DC36E187DAC004A25
SRR2946889	2016-11-18 20:57:15	2015-11-27 10:37:38	48057082	6007135250	0	125	2969		https://sra-download.ncbi.nlm.nih.gov/srapub/SRR2946889	SRX1438272		RNA-Seq	other	TRANSCRIPTOMIC	SINGLE	0	0	ILLUMINA	Illumina HiSeq 2500	SRP066400	PRJNA302688		302688	SRS1168921	SAMN04278862	simple	9823	Sus scrofa	D12KC					female		no					HUAZHONG AGRICULTURAL UNIVERSITY	SRA312277		public	62A19C1683E74DC70B000E0B327A44F0	D8E672BBFB8F3F972511E8130DC0E295
SRR4174008	2017-02-09 16:43:09	2016-09-06 07:19:18	48036627	7301567304	48036627	152	4747		https://sra-download.ncbi.nlm.nih.gov/srapub/SRR4174008	SRX2140117		RNA-Seq	cDNA	TRANSCRIPTOMIC	PAIRED	0	0	ILLUMINA	Illumina HiSeq 2000	SRP086568	PRJNA341938	2	341938	SRS1672057	SAMN05730658	simple	9823	Sus scrofa	GSM2302807							no					GEO	SRA462796		public	7372E37B2F749B7BC9AAA4BDFF5867DF	8FC94FA234D7A9C0BC1BC71B1D317073
SRR1688258	2015-12-02 12:07:27	2014-12-02 20:24:39	47911922	8624145960	47911922	180	6233		https://sra-download.ncbi.nlm.nih.gov/srapub/SRR1688258	SRX793103		RNA-Seq	PolyA	TRANSCRIPTOMIC	PAIRED	90	0	ILLUMINA	Illumina HiSeq 2000	SRP050431	PRJNA269052		269052	SRS776890	SAMN03247882	simple	9823	Sus scrofa	FMDV-SAP					missing		no					BGI	SRA206854		public	7B10C33FE8D2C85BCAFA41C055D391A7	CD68B2A4A9106C93C7B80F86570DE022
SRR1118244	2015-07-31 20:26:10	2015-07-23 10:40:13	47907924	4311713160	0	90	2600		https://sra-download.ncbi.nlm.nih.gov/srapub/SRR1118244	SRX433118		RNA-Seq	cDNA	TRANSCRIPTOMIC	SINGLE	0	0	ILLUMINA	Illumina HiSeq 2000	SRP035408	PRJNA235171		235171	SRS533313	SAMN02584787	simple	9823	Sus scrofa	GSM1307870							no					GEO	SRA127577		public	67B00ACDA4D972EDF8D95B036CD00DB0	4D99FD809BB84D2D101DFB5E1F36FD63
ERR566444	2014-10-25 00:31:15	2014-10-29 01:13:24	47860813	2440901463	0	51	1547		https://sra-download.ncbi.nlm.nih.gov/srapub/ERR566444	ERX525433	50 M L004	miRNA-Seq	other	TRANSCRIPTOMIC	SINGLE	0	0	ILLUMINA	Illumina HiSeq 1000	ERP006381	PRJEB6755		264878	ERS509191	SAMEA2659163	simple	9823	Sus scrofa	small-RNA 50 M							no					INRA JOUY-EN-JOSAS	ERA333238		public	CF6D63362A7FA95321C09DCF4B481D27	1E37DC5501F0445967E628E6C00370EA
SRR3437133	2016-04-27 16:28:07	2016-04-25 10:07:54	47649419	8576895420	47649419	180	5546		https://sra-download.ncbi.nlm.nih.gov/srapub/SRR3437133	SRX1725006		RNA-Seq	cDNA	TRANSCRIPTOMIC	PAIRED	0	0	ILLUMINA	Illumina HiSeq 2000	SRP073791	PRJNA319492		319492	SRS1410457	SAMN04893417	simple	9823	Sus scrofa	GSM2131662							no					GEO	SRA419469		public	AC8AD0A71A5019A02D90F1851734F72A	C40E0A5965CF76D4856E564B617CDEE0
SRR5643634	2017-07-28 13:53:11	2017-06-03 15:24:38	47580562	9611273524	47580562	202	5852		https://sra-download.ncbi.nlm.nih.gov/srapub/SRR5643634	SRX2881817	GTGAAA	RNA-Seq	cDNA	TRANSCRIPTOMIC	PAIRED	0	0	ILLUMINA	Illumina HiSeq 2000	SRP108562	PRJNA388808		388808	SRS2250672	SAMN07185877	simple	9823	Sus scrofa	ASM1					male		no						SRA570056		public	6717820AD5AF12E439C349458A4E1C57	96AFE1DFCA7D3063C2145B9D6CA4F57D
ERR789445	2015-09-29 05:02:14	2015-09-29 05:39:14	47565661	9513132200	47565661	200	5797		https://sra-download.ncbi.nlm.nih.gov/srapub/ERR789445	ERX779608	Kidney-RNA-seq	RNA-Seq	PolyA	TRANSCRIPTOMIC	PAIRED	247	165.03	ILLUMINA	Illumina HiSeq 2000	ERP009821	PRJEB8784		297290	ERS682352	SAMEA3303527	simple	9823	Sus scrofa	Kidney					female		no					UNIVERSITY OF ILLINOIS CHAMPAIGN-URBANA	ERA419694		public	4B647273113B0ED0341E256976EEC8E5	F5018560E3450AA1FC0B09178B5436A2
SRR2183565	2016-02-15 20:19:44	2015-08-26 09:40:12	47502094	4750209400	47502094	100	2937		https://sra-download.ncbi.nlm.nih.gov/srapub/SRR2183565	SRX1164614		RNA-Seq	cDNA	TRANSCRIPTOMIC	PAIRED	0	0	ILLUMINA	Illumina HiSeq 2000	SRP062860	PRJNA293935	2	293935	SRS1045342	SAMN04012441	simple	9823	Sus scrofa	GSM1861706							no					GEO	SRA291518		public	03B26D54CF06B41CA608D254EBB5C0BF	30A4DC304AF850CBBE6A7E727ABE27A3
SRR3437129	2016-04-27 16:28:07	2016-04-25 10:08:19	47485000	8547300000	47485000	180	5523		https://sra-download.ncbi.nlm.nih.gov/srapub/SRR3437129	SRX1725002		RNA-Seq	cDNA	TRANSCRIPTOMIC	PAIRED	0	0	ILLUMINA	Illumina HiSeq 2000	SRP073791	PRJNA319492		319492	SRS1410453	SAMN04893413	simple	9823	Sus scrofa	GSM2131658							no					GEO	SRA419469		public	FFC148FDB951F73D540FF276E8075205	780AD17D8E5172167E4E036FAE876B3E
ERR413324	2014-06-12 01:19:26	2014-06-12 01:30:32	47466569	2420795019	0	51	1887		https://sra-download.ncbi.nlm.nih.gov/srapub/ERR413324	ERX379624	Extract 19	RNA-Seq	RANDOM	TRANSCRIPTOMIC	SINGLE	0	0	ILLUMINA	Illumina HiScanSQ	ERP004640	PRJEB5250		252573	ERS395875	SAMEA2337679	simple	9823	Sus scrofa	E-MTAB-2234:39d2							no					MCGILL UNIVERSITY AND GENOME QUEBEC INNOVATION CEN	ERA282587		public	375314F82DA8DB2D6438F25E2BEF2B49	4DDC6D9A9A2F65829CA9AF7C8D97EAA4
ERR1199508	2016-01-16 07:45:12	2016-01-16 07:58:00	47378520	9475704000	47378520	200	3821		https://sra-download.ncbi.nlm.nih.gov/srapub/ERR1199508	ERX1271766	4506	RNA-Seq	RANDOM	TRANSCRIPTOMIC	PAIRED	300	50	ILLUMINA	Illumina HiSeq 2000	ERP013761	PRJEB12300		308975	ERS1028035	SAMEA3720886	simple	9823	Sus scrofa	E-MTAB-4179:4506					female		no					Haibo Liu	ERA550064		public	39A6E661A06C74337F222CF5556CFA23	0460F4FAB5C39FF3A9DC50B891D4E9BA
SRR3437130	2016-04-27 16:28:07	2016-04-25 10:02:04	47331096	8519597280	47331096	180	5538		https://sra-download.ncbi.nlm.nih.gov/srapub/SRR3437130	SRX1725003		RNA-Seq	cDNA	TRANSCRIPTOMIC	PAIRED	0	0	ILLUMINA	Illumina HiSeq 2000	SRP073791	PRJNA319492		319492	SRS1410454	SAMN04893414	simple	9823	Sus scrofa	GSM2131659							no					GEO	SRA419469		public	864167DF05FE71E406FF626CACA2BC3B	75C224FFA59EF3BC6A1A9C087760A7EA
SRR1118243	2015-07-31 20:26:10	2015-07-23 10:49:23	47229448	4250650320	0	90	2554		https://sra-download.ncbi.nlm.nih.gov/srapub/SRR1118243	SRX433117		RNA-Seq	cDNA	TRANSCRIPTOMIC	SINGLE	0	0	ILLUMINA	Illumina HiSeq 2000	SRP035408	PRJNA235171		235171	SRS533312	SAMN02584789	simple	9823	Sus scrofa	GSM1307869							no					GEO	SRA127577		public	7DEDBF58729C3F6ABB84C546249E2FC2	EF906A6718218D2B143AF83DC819C630
ERR789443	2015-09-29 05:02:14	2015-09-29 05:39:02	47223701	9444740200	47223701	200	5770		https://sra-download.ncbi.nlm.nih.gov/srapub/ERR789443	ERX779606	Fat-RNA-seq	RNA-Seq	PolyA	TRANSCRIPTOMIC	PAIRED	273	193.25	ILLUMINA	Illumina HiSeq 2000	ERP009821	PRJEB8784		297290	ERS682350	SAMEA3303525	simple	9823	Sus scrofa	Fat					female		no					UNIVERSITY OF ILLINOIS CHAMPAIGN-URBANA	ERA419694		public	694887E6FB6230416C08734117771763	74357AFB0D95C8D1BAE4A20E4AF0C7C4
SRR3437128	2016-04-27 16:28:07	2016-04-25 10:10:51	47148429	8486717220	47148429	180	5485		https://sra-download.ncbi.nlm.nih.gov/srapub/SRR3437128	SRX1725001		RNA-Seq	cDNA	TRANSCRIPTOMIC	PAIRED	0	0	ILLUMINA	Illumina HiSeq 2000	SRP073791	PRJNA319492		319492	SRS1410452	SAMN04893412	simple	9823	Sus scrofa	GSM2131657							no					GEO	SRA419469		public	097E21FDEB72083FFD3EFD9B8A1BA904	C3BDADB8FE9DEA830C7F33C14755B008
SRR5643637	2017-07-28 13:53:11	2017-06-03 15:24:26	47025869	9499225538	47025869	202	5796		https://sra-download.ncbi.nlm.nih.gov/srapub/SRR5643637	SRX2881814	TGACCA	RNA-Seq	cDNA	TRANSCRIPTOMIC	PAIRED	0	0	ILLUMINA	Illumina HiSeq 2000	SRP108562	PRJNA388808		388808	SRS2250669	SAMN07185880	simple	9823	Sus scrofa	ASM4					male		no						SRA570056		public	8E733FEF608D92DB4A4988AC6ABE3F2A	B202EFF512C7F29C889E66A14473F459
SRR5577194	2017-05-22 15:48:14	2017-05-19 12:17:52	46963657	14089097100	46963657	300	5507		https://sra-download.ncbi.nlm.nih.gov/srapub/SRR5577194	SRX2835408		RNA-Seq	cDNA	TRANSCRIPTOMIC	PAIRED	0	0	ILLUMINA	Illumina HiSeq 2500	SRP107390	PRJNA387276		387276	SRS2209593	SAMN07143098	simple	9823	Sus scrofa	GSM2632190							no					GEO	SRA562830		public	E61917E76BEC9F1ACB4C9BE1B4D98B7F	E3BCDFB94744F654632D69B33D3BFD44
SRR2946538	2016-11-18 20:57:15	2015-11-25 09:50:33	46941863	5867732875	0	125	2788		https://sra-download.ncbi.nlm.nih.gov/srapub/SRR2946538	SRX1438264		RNA-Seq	other	TRANSCRIPTOMIC	SINGLE	0	0	ILLUMINA	Illumina HiSeq 2500	SRP066400	PRJNA302688		302688	SRS1168914	SAMN04278859	simple	9823	Sus scrofa	D12KA					female		no					HUAZHONG AGRICULTURAL UNIVERSITY	SRA312277		public	23D42BB3266C01BEEB072D61774AC61D	E482B4783858C6F75534E77FA9F41704
SRR2946539	2016-11-18 20:57:15	2015-11-25 18:59:12	46941863	5867732875	0	125	2944		https://sra-download.ncbi.nlm.nih.gov/srapub/SRR2946539	SRX1438264		RNA-Seq	other	TRANSCRIPTOMIC	SINGLE	0	0	ILLUMINA	Illumina HiSeq 2500	SRP066400	PRJNA302688		302688	SRS1168914	SAMN04278859	simple	9823	Sus scrofa	D12KA					female		no					HUAZHONG AGRICULTURAL UNIVERSITY	SRA312277		public	61BBB62005AF9715D55D007191BE482A	45140B1A7E2F616CCBB38F066B400A8A
SRR5643636	2017-07-28 13:53:11	2017-06-03 15:26:12	46918312	9477499024	46918312	202	5779		https://sra-download.ncbi.nlm.nih.gov/srapub/SRR5643636	SRX2881815	AGTCAA	RNA-Seq	cDNA	TRANSCRIPTOMIC	PAIRED	0	0	ILLUMINA	Illumina HiSeq 2000	SRP108562	PRJNA388808		388808	SRS2250670	SAMN07185879	simple	9823	Sus scrofa	ASM3					female		no						SRA570056		public	33DD631B3831D30854C27DC07683365B	0D0C0D895FDBBBE6D327D29952A53C03
SRR3437131	2016-04-27 16:28:07	2016-04-25 10:04:14	46808867	8425596060	46808867	180	5425		https://sra-download.ncbi.nlm.nih.gov/srapub/SRR3437131	SRX1725004		RNA-Seq	cDNA	TRANSCRIPTOMIC	PAIRED	0	0	ILLUMINA	Illumina HiSeq 2000	SRP073791	PRJNA319492		319492	SRS1410455	SAMN04893415	simple	9823	Sus scrofa	GSM2131660							no					GEO	SRA419469		public	C779289D16CFB9519F41B25C70B844E8	EDFC9DB98887EB61619ED386DAE7DE83
SRR3437132	2016-04-27 16:28:07	2016-04-25 10:08:37	46776216	8419718880	46776216	180	5298		https://sra-download.ncbi.nlm.nih.gov/srapub/SRR3437132	SRX1725005		RNA-Seq	cDNA	TRANSCRIPTOMIC	PAIRED	0	0	ILLUMINA	Illumina HiSeq 2000	SRP073791	PRJNA319492		319492	SRS1410456	SAMN04893416	simple	9823	Sus scrofa	GSM2131661							no					GEO	SRA419469		public	9E1FF72B1EEFFCD47CC2BB9D5261AC38	D13E7A5F0ADCFB95F0A62914213B4E0C
ERR566440	2014-10-25 00:31:16	2014-10-29 01:14:53	46770215	2385280965	0	51	1527		https://sra-download.ncbi.nlm.nih.gov/srapub/ERR566440	ERX525429	23 C L004	miRNA-Seq	other	TRANSCRIPTOMIC	SINGLE	0	0	ILLUMINA	Illumina HiSeq 1000	ERP006381	PRJEB6755		264878	ERS509188	SAMEA2659160	simple	9823	Sus scrofa	small-RNA 23 C							no					INRA JOUY-EN-JOSAS	ERA333238		public	27C5ED0EE31201F18250993AE4DC2BB2	07BD87C508A72ED412A1895D8D35FE4C
ERR566452	2014-10-25 00:31:16	2014-10-29 01:09:51	46531745	2373118995	0	51	1483		https://sra-download.ncbi.nlm.nih.gov/srapub/ERR566452	ERX525441	56 WT L005	miRNA-Seq	other	TRANSCRIPTOMIC	SINGLE	0	0	ILLUMINA	Illumina HiSeq 1000	ERP006381	PRJEB6755		264878	ERS509197	SAMEA2659169	simple	9823	Sus scrofa	small-RNA 56 WT							no					INRA JOUY-EN-JOSAS	ERA333238		public	30C78172534AFEBE445D7398D71684EC	4310BB7C14F95BBD2ACFB3F11DB32306
ERR789444	2015-09-29 05:02:14	2015-09-29 05:30:29	46474210	9294842000	46474210	200	5658		https://sra-download.ncbi.nlm.nih.gov/srapub/ERR789444	ERX779607	Heart-RNA-seq	RNA-Seq	PolyA	TRANSCRIPTOMIC	PAIRED	254	157.71	ILLUMINA	Illumina HiSeq 2000	ERP009821	PRJEB8784		297290	ERS682351	SAMEA3303526	simple	9823	Sus scrofa	Heart					female		no					UNIVERSITY OF ILLINOIS CHAMPAIGN-URBANA	ERA419694		public	EDE3DC22E0903D81C281CF15A76B61C0	B7F9F9A4BF6DB065820E2F03EC3738A1
SRR2995031	2016-12-13 20:19:43	2015-12-18 04:54:57	46456112	9291222400	46456112	200	4092		https://sra-download.ncbi.nlm.nih.gov/srapub/SRR2995031	SRX1481184		RNA-Seq	cDNA	TRANSCRIPTOMIC	PAIRED	100	0	ILLUMINA	Illumina HiSeq 2000	SRP067368	PRJNA305784		305784	SRS1206421	SAMN04332699	simple	9823	Sus scrofa	B429					female		no					HEILONGJIANG ACADEMY OF AGRICULTURAL SCIENCES	SRA318981		public	314771C75C84DF3A10013708F2D5E05F	7AB58C001EB66E246753AF1751F1D272
SRR3194636	2017-04-03 09:32:16	2016-02-29 16:00:06	46449324	9289864800	46449324	200	5905		https://sra-download.ncbi.nlm.nih.gov/srapub/SRR3194636	SRX1605235		RNA-Seq	cDNA	TRANSCRIPTOMIC	PAIRED	0	0	ILLUMINA	Illumina HiSeq 2000	SRP070951	PRJNA313448	2	313448	SRS1315069	SAMN04521450	simple	9823	Sus scrofa	GSM2075808							no					GEO	SRA360150		public	2C8D20CE6B4126364AEF8321C7000240	6BF36EE4D88E36D104BF0E336D9C9172
SRR4173986	2017-02-09 16:43:09	2016-09-06 07:27:10	46440124	7058898848	46440124	152	4696		https://sra-download.ncbi.nlm.nih.gov/srapub/SRR4173986	SRX2140095		RNA-Seq	cDNA	TRANSCRIPTOMIC	PAIRED	0	0	ILLUMINA	Illumina HiSeq 2000	SRP086568	PRJNA341938	2	341938	SRS1672036	SAMN05730654	simple	9823	Sus scrofa	GSM2302785							no					GEO	SRA462796		public	9DF808ED7B59052F806B720BF09DE4A5	490182BC3F71D84045714ACA8F887187
SRR5133954	2017-01-03 09:59:18	2016-12-28 17:29:49	46420529	9284105800	46420529	200	5954		https://sra-download.ncbi.nlm.nih.gov/srapub/SRR5133954	SRX2448648		RNA-Seq	cDNA	TRANSCRIPTOMIC	PAIRED	0	0	ILLUMINA	Illumina HiSeq 2000	SRP095747	PRJNA359208		359208	SRS1882060	SAMN06189254	simple	9823	Sus scrofa	GSM2441449							no					GEO	SRA512062		public	133A7639F37A0E44DC914DB14F0D1812	76D1695A7561D3A248FC7A73000006BE
SRR4173988	2017-02-09 16:43:09	2016-09-06 07:12:58	46377156	7049327712	46377156	152	4628		https://sra-download.ncbi.nlm.nih.gov/srapub/SRR4173988	SRX2140097		RNA-Seq	cDNA	TRANSCRIPTOMIC	PAIRED	0	0	ILLUMINA	Illumina HiSeq 2000	SRP086568	PRJNA341938	2	341938	SRS1672037	SAMN05730678	simple	9823	Sus scrofa	GSM2302787							no					GEO	SRA462796		public	31A8791C3E639FA475E084A8334B7F98	401E8403E589BBEA7412CB8798964519
ERR1815485	2017-02-03 14:43:25	2017-02-03 16:06:31	46370023	9274004600	46370023	200	5846		https://sra-download.ncbi.nlm.nih.gov/srapub/ERR1815485	ERX1877997	Large white lung RNA-seq	RNA-Seq	Oligo-dT	TRANSCRIPTOMIC	PAIRED	280	0	ILLUMINA	Illumina HiSeq 2000	ERP021264	PRJEB19268		369634	ERS1534500	SAMEA72289168	simple	9823	Sus scrofa	PigWUR_185							no					ANIMAL BREEDING AND GENOMICS CENTRE	ERA807120		public	422AEF6EB70951A79B7B88094EFCB060	4132A97F992040D1A9845F94CF12AC5F
SRR4174002	2017-02-09 16:43:09	2016-09-06 07:15:27	46349722	7045157744	46349722	152	4454		https://sra-download.ncbi.nlm.nih.gov/srapub/SRR4174002	SRX2140111		RNA-Seq	cDNA	TRANSCRIPTOMIC	PAIRED	0	0	ILLUMINA	Illumina HiSeq 2000	SRP086568	PRJNA341938	2	341938	SRS1672051	SAMN05730664	simple	9823	Sus scrofa	GSM2302801							no					GEO	SRA462796		public	080ACB6A161AAAC7CBF3741721916AD0	A3237B6F9DEEF1D49DAA159AA6C7417B
SRR1610286	2015-07-07 00:02:21	2014-10-15 12:47:00	46187245	4664911745	0	101	3119		https://sra-download.ncbi.nlm.nih.gov/srapub/SRR1610286	SRX647741	DS3 Animal 1 VitD	RNA-Seq	cDNA	TRANSCRIPTOMIC	SINGLE	0	0	ILLUMINA	Illumina HiSeq 2000	SRP013743	PRJNA80971		80971	SRS654997	SAMN02904334	simple	9825	Sus scrofa domesticus	DS3_1					not applicable		no					USDA	SRA174384		public	AE19B721ED340105853F226AC0EB0E81	C52DE573DBADC28875CF1F2167785E11
SRR2946532	2016-11-18 20:57:15	2015-11-23 22:14:08	46177149	5772143625	0	125	2741		https://sra-download.ncbi.nlm.nih.gov/srapub/SRR2946532	SRX1438254		RNA-Seq	other	TRANSCRIPTOMIC	SINGLE	0	0	ILLUMINA	Illumina HiSeq 2500	SRP066400	PRJNA302688		302688	SRS1168906	SAMN04278857	simple	9823	Sus scrofa	D12B					female		no					HUAZHONG AGRICULTURAL UNIVERSITY	SRA312277		public	AF743C76168A92B4C3AB60A2451F17B5	2FB3A7724DD509E9A1D980404D30BE0D
SRR2946533	2016-11-18 20:57:15	2015-11-24 00:17:05	46177149	5772143625	0	125	2886		https://sra-download.ncbi.nlm.nih.gov/srapub/SRR2946533	SRX1438254		RNA-Seq	other	TRANSCRIPTOMIC	SINGLE	0	0	ILLUMINA	Illumina HiSeq 2500	SRP066400	PRJNA302688		302688	SRS1168906	SAMN04278857	simple	9823	Sus scrofa	D12B					female		no					HUAZHONG AGRICULTURAL UNIVERSITY	SRA312277		public	32D95B4128220F7716D84CC1D8E7BE9C	93327EE2A83A7A4BB984272A78AA30D6
ERR566446	2014-10-25 00:31:15	2014-10-29 01:06:43	46143592	2353323192	0	51	1509		https://sra-download.ncbi.nlm.nih.gov/srapub/ERR566446	ERX525435	52 M L005	miRNA-Seq	other	TRANSCRIPTOMIC	SINGLE	0	0	ILLUMINA	Illumina HiSeq 1000	ERP006381	PRJEB6755		264878	ERS509193	SAMEA2659165	simple	9823	Sus scrofa	small-RNA 52 M							no					INRA JOUY-EN-JOSAS	ERA333238		public	792F789EA47E2434796B99DCA5CF33C2	2389BA925B31B1CBBD583027BF498B3D
SRR2994963	2016-12-13 20:19:43	2015-12-16 04:46:38	46119103	9223820600	46119103	200	4060		https://sra-download.ncbi.nlm.nih.gov/srapub/SRR2994963	SRX1481176		RNA-Seq	cDNA	TRANSCRIPTOMIC	PAIRED	100	0	ILLUMINA	Illumina HiSeq 2000	SRP067368	PRJNA305784		305784	SRS1206413	SAMN04332694	simple	9823	Sus scrofa	B431					female		no					HEILONGJIANG ACADEMY OF AGRICULTURAL SCIENCES	SRA318981		public	E1B409B79259B45457A010B990F04D3C	D1BBFD880EC686CBE15451927AD7CD66
SRR1185956	2014-04-17 06:45:34	2014-03-10 05:15:52	46076590	2303829500	0	50	1401	Sscrofa9.2	https://sra-download.ncbi.nlm.nih.gov/srapub/SRR1185956	SRX483312		RNA-Seq	cDNA	TRANSCRIPTOMIC	SINGLE	0	0	ABI_SOLID	AB SOLiD 4 System	SRP039094	PRJNA239206	2	239206	SRS567757	SAMN02650281	simple	9823	Sus scrofa	pig3					female		no					NOVOGENE	SRA076823		public	2536B3B50D3B03EED36AECCA61F51064	96B965C279BF9D124B34D52A482CA0AE
ERR413323	2014-06-12 01:19:26	2014-06-12 01:24:59	46076362	2349894462	0	51	1838		https://sra-download.ncbi.nlm.nih.gov/srapub/ERR413323	ERX379644	Extract 10	RNA-Seq	RANDOM	TRANSCRIPTOMIC	SINGLE	0	0	ILLUMINA	Illumina HiScanSQ	ERP004640	PRJEB5250		252573	ERS395895	SAMEA2337699	simple	9823	Sus scrofa	E-MTAB-2234:70d0							no					MCGILL UNIVERSITY AND GENOME QUEBEC INNOVATION CEN	ERA282587		public	7B7557002CE5E4576BE4E5485EA9F895	31AC430A1B200CC596D4FCF8BFCBAB8C
SRR689222	2013-02-15 11:46:17	2013-02-15 11:39:53	46057913	4112060640	0	89	3144		https://sra-download.ncbi.nlm.nih.gov/srapub/SRR689222	SRX229771		RNA-Seq	cDNA	TRANSCRIPTOMIC	SINGLE	0	0	ILLUMINA	Illumina HiSeq 2000	SRP018524	PRJNA188941	2	188941	SRS392182	SAMN01915402	simple	9823	Sus scrofa	GSM1080034							no					GEO	SRA066357		public	A46FFAB93A0EA6AD190503803F94AC01	6FC673FCB627EB8EE6007C7065000292
SRR5042824	2017-05-09 10:23:14	2016-11-28 15:01:12	45937532	13781259600	45937532	300	8517		https://sra-download.ncbi.nlm.nih.gov/srapub/SRR5042824	SRX2365911	1502_liver_L3_R1	RNA-Seq	RANDOM	TRANSCRIPTOMIC	PAIRED	0	0	ILLUMINA	Illumina HiSeq 2500	SRP093630	PRJNA354435		354435	SRS1812201	SAMN06045919	simple	9823	Sus scrofa	1502_liver					female		no						SRA497073		public	0513F73664C70A9C518571199BE60BB2	AEA5245585244E925742581DEA9F732D
SRR5872572	2017-08-29 09:39:11	2017-07-26 17:30:21	45872669	4587266900	0	100	1880		https://sra-download.ncbi.nlm.nih.gov/srapub/SRR5872572	SRX3040075		RNA-Seq	cDNA	TRANSCRIPTOMIC	SINGLE	0	0	ILLUMINA	Illumina HiSeq 2500	SRP061644	PRJNA291081	2	291081	SRS2388468	SAMN07417323	simple	9823	Sus scrofa	GSM2718724							no					GEO	SRA280306		public	37EAE43AA52B358B7B941BDF9E344633	63BE844EEFE6937D63323E721870438A
SRR2952513	2016-11-22 22:45:53	2015-11-24 00:40:11	45864945	13262812486	45864945	289	6217		https://sra-download.ncbi.nlm.nih.gov/srapub/SRR2952513	SRX1445045		RNA-Seq	cDNA	TRANSCRIPTOMIC	PAIRED	125	0	ILLUMINA	Illumina HiSeq 2500	SRP066542	PRJNA302839		302839	SRS1172979	SAMN04286331	simple	9825	Sus scrofa domesticus	HL141103					missing		no					THIRD MILITARY MEDICAL UNIVERSITY	SRA312816		public	E1B08C578F4ACD3C61474BF09B404DEF	DE11423E49DA7AFDF4E4974937346231
SRR1186929	2014-04-17 06:45:34	2014-03-11 14:51:28	45758281	2287914050	0	50	1469	Sscrofa9.2	https://sra-download.ncbi.nlm.nih.gov/srapub/SRR1186929	SRX484198		RNA-Seq	cDNA	TRANSCRIPTOMIC	SINGLE	0	0	ABI_SOLID	AB SOLiD 4 System	SRP039094	PRJNA239206	2	239206	SRS568497	SAMN02650286	simple	9823	Sus scrofa	pig8					female		no					NOVOGENE	SRA076823		public	5E2A027F0AE10C8D183DB103525C680F	1C4423FE2098A0513F49ACDA63267C0B
SRR3194640	2017-04-03 09:32:16	2016-02-29 16:10:20	45731202	9146240400	45731202	200	5631		https://sra-download.ncbi.nlm.nih.gov/srapub/SRR3194640	SRX1605239		RNA-Seq	cDNA	TRANSCRIPTOMIC	PAIRED	0	0	ILLUMINA	Illumina HiSeq 2000	SRP070951	PRJNA313448	2	313448	SRS1315065	SAMN04521454	simple	9823	Sus scrofa	GSM2075812							no					GEO	SRA360150		public	98932F19AF85DB1D80E1D48F378A30B5	0D72388A8E2057BB4F17597DFB2F9FD2
SRR5989241	2017-08-29 16:33:11	2017-08-29 16:28:49	45649489	4564948900	0	100	1925		https://sra-download.ncbi.nlm.nih.gov/srapub/SRR5989241	SRX3040071		RNA-Seq	cDNA	TRANSCRIPTOMIC	SINGLE	0	0	ILLUMINA	Illumina HiSeq 2500	SRP061644	PRJNA291081	2	291081	SRS2388466	SAMN07417327	simple	9823	Sus scrofa	GSM2718720							no					GEO	SRA280306		public	215C363DFB43D94BA4FDE2684A907735	F4ED49AE7EAE6388A5AB53D3D5FEDEC1
SRR747860	2014-02-05 17:57:02	2013-03-28 08:51:35	45343087	2312497437	0	51	1500		https://sra-download.ncbi.nlm.nih.gov/srapub/SRR747860	SRX242870		miRNA-Seq	unspecified	TRANSCRIPTOMIC	SINGLE	0	0	ILLUMINA	Illumina HiScanSQ	SRP018740	PRJNA189967		189967	SRS390872	SAMN01911438	simple	9823	Sus scrofa	pig_404F							no					UNIVERSITY OF ALBERTA	SRA066142		public	BD570412D6E92A01E1267F78E116E38D	1CFAC2C842A3A0ADDDB41E61B1E7AE31
SRR747913	2013-02-21 13:55:13	2013-02-21 11:49:35	45343087	2312497437	0	51	1581		https://sra-download.ncbi.nlm.nih.gov/srapub/SRR747913	SRX242924		miRNA-Seq	unspecified	TRANSCRIPTOMIC	SINGLE	0	0	ILLUMINA	Illumina HiScanSQ	SRP018740	PRJNA189967		189967	SRS396810	SAMN01923452	simple	9823	Sus scrofa	404F miRNA							no					UNIVERSITY OF ALBERTA	SRA067404		public	D512F245BBE17550F83B387F1078406B	1CFAC2C842A3A0ADDDB41E61B1E7AE31
SRR768469	2015-07-22 17:10:44	2015-08-29 10:29:58	45273907	6791086050	45273907	150	4255		https://sra-download.ncbi.nlm.nih.gov/srapub/SRR768469	SRX245709		RNA-Seq	size fractionation	TRANSCRIPTOMIC	PAIRED	200	0	ILLUMINA	Illumina Genome Analyzer II	SRP018856	PRJNA190624		190624	SRS398264	SAMN01924545	simple	9823	Sus scrofa	MAD_Adipose					female		no				mesenteric	SICHUAN AGRICULTURE UNIVERSITY	SRA067623		public	4C9E5EB9DDC943F9497EFD4AC51845B9	71ED5DE70399DCF1E28F9BAF115A9726
SRR5368811	2017-04-03 09:33:30	2017-03-23 15:28:05	45255489	4480293411	0	99	2950		https://sra-download.ncbi.nlm.nih.gov/srapub/SRR5368811	SRX2664067	196_1_feces_mt	RNA-Seq	cDNA	METATRANSCRIPTOMIC	SINGLE	0	0	ILLUMINA	Illumina HiSeq 2000	SRP038757	PRJNA237795		237795	SRS560700	SAMN02645125	simple	9825	Sus scrofa domesticus	196_1.sff							no						SRA548827		public	C969052413F722F22B3BDFC07C9ADC7A	80DABF860E2EB37FECC79115E19F8DA4
SRR689228	2013-02-15 11:46:17	2013-02-15 11:39:13	45252174	4328686975	0	95	3051		https://sra-download.ncbi.nlm.nih.gov/srapub/SRR689228	SRX229777		RNA-Seq	cDNA	TRANSCRIPTOMIC	SINGLE	0	0	ILLUMINA	Illumina HiSeq 2000	SRP018524	PRJNA188941	2	188941	SRS392188	SAMN01915408	simple	9823	Sus scrofa	GSM1080040							no					GEO	SRA066357		public	E6A8BBCEF589DCA2F8E8D99BF5934F2A	1C77884F801CA28F5542C46B6868AC1E
ERR413325	2014-06-12 01:19:27	2014-06-12 01:25:09	45246303	2307561453	0	51	1662		https://sra-download.ncbi.nlm.nih.gov/srapub/ERR413325	ERX379626	Extract 15	RNA-Seq	RANDOM	TRANSCRIPTOMIC	SINGLE	0	0	ILLUMINA	Illumina HiScanSQ	ERP004640	PRJEB5250		252573	ERS395877	SAMEA2337681	simple	9823	Sus scrofa	E-MTAB-2234:136d0							no					MCGILL UNIVERSITY AND GENOME QUEBEC INNOVATION CEN	ERA282587		public	B7FA6AB5823A98206D820CEC5E16A3CA	0C2BBFBCDEDDE15E46F6340B31F2E1F6
SRR3194714	2017-04-03 09:32:18	2016-02-29 15:26:21	45071844	9014368800	45071844	200	5937		https://sra-download.ncbi.nlm.nih.gov/srapub/SRR3194714	SRX1605313		RNA-Seq	cDNA	TRANSCRIPTOMIC	PAIRED	0	0	ILLUMINA	Illumina HiSeq 2000	SRP070951	PRJNA313448	2	313448	SRS1314992	SAMN04521408	simple	9823	Sus scrofa	GSM2075886							no					GEO	SRA360150		public	B144CF35AA9208FDBFB588F5D9F67338	78B8CCBAC71040D2C7FDEA3B2786DAB2
SRR768448	2015-07-22 17:10:44	2015-08-29 10:48:43	45056347	6758452050	45056347	150	4180		https://sra-download.ncbi.nlm.nih.gov/srapub/SRR768448	SRX245707		RNA-Seq	size fractionation	TRANSCRIPTOMIC	PAIRED	200	0	ILLUMINA	Illumina Genome Analyzer II	SRP018856	PRJNA190624		190624	SRS398262	SAMN01924543	simple	9823	Sus scrofa	HLB_Adipose					female		no				hypodermal layer of backfat	SICHUAN AGRICULTURE UNIVERSITY	SRA067623		public	654B7331DE815A082B7590394C25DA6A	454CF73892E57676EE56703F9E2928AB
SRR3194662	2017-04-03 09:32:16	2016-02-29 15:59:13	45015638	9003127600	45015638	200	5673		https://sra-download.ncbi.nlm.nih.gov/srapub/SRR3194662	SRX1605261		RNA-Seq	cDNA	TRANSCRIPTOMIC	PAIRED	0	0	ILLUMINA	Illumina HiSeq 2000	SRP070951	PRJNA313448	2	313448	SRS1315044	SAMN04521297	simple	9823	Sus scrofa	GSM2075834							no					GEO	SRA360150		public	250EB74CBDA698359D7DB5F9A660857F	F8FA44D8017FD8D05530EF3961DEE69C
SRR3194734	2017-04-03 09:32:18	2016-02-29 16:21:31	44985782	8997156400	44985782	200	5690		https://sra-download.ncbi.nlm.nih.gov/srapub/SRR3194734	SRX1605333		RNA-Seq	cDNA	TRANSCRIPTOMIC	PAIRED	0	0	ILLUMINA	Illumina HiSeq 2000	SRP070951	PRJNA313448	2	313448	SRS1314972	SAMN04521428	simple	9823	Sus scrofa	GSM2075906							no					GEO	SRA360150		public	8CBE97530E3D165935265D2E4C209E80	5D99897034050987722D7CFBB4A3B6F9
SRR2537254	2017-06-12 15:54:12	2015-09-29 18:30:36	44859465	11214866250	44859465	250	4340		https://sra-download.ncbi.nlm.nih.gov/srapub/SRR2537254	SRX1295812		RNA-Seq	cDNA	TRANSCRIPTOMIC	PAIRED	0	0	ILLUMINA	Illumina HiSeq 2500	SRP064327	PRJNA297376	2	297376	SRS1094782	SAMN04123124	simple	9823	Sus scrofa	GSM1898695							no					GEO	SRA302071		public	93BE1D54F5615DD035A289A361411353	59C077D475C851F1E8D60362F90388AD
SRR3280908	2017-01-24 15:55:23	2016-03-22 17:20:53	44818353	4481835300	0	100	3055		https://sra-download.ncbi.nlm.nih.gov/srapub/SRR3280908	SRX1654511		RNA-Seq	cDNA	TRANSCRIPTOMIC	SINGLE	0	0	ILLUMINA	Illumina HiSeq 2000	SRP072192	PRJNA316011		316011	SRS1355354	SAMN04573017	simple	9823	Sus scrofa	GSM2096454							no					GEO	SRA392029		public	A898FA312A3D7C5AA337C26AC24FDDA7	913F0F4E7E2BDFCD152EB1AAF00BC2EF
SRR3280909	2017-01-24 15:55:23	2016-03-22 17:24:46	44818353	4481835300	0	100	3209		https://sra-download.ncbi.nlm.nih.gov/srapub/SRR3280909	SRX1654511		RNA-Seq	cDNA	TRANSCRIPTOMIC	SINGLE	0	0	ILLUMINA	Illumina HiSeq 2000	SRP072192	PRJNA316011		316011	SRS1355354	SAMN04573017	simple	9823	Sus scrofa	GSM2096454							no					GEO	SRA392029		public	E619FD069DCFCCA317CBECC13ACDAEA8	D56D6B2672302245400D8519BFF0D0F3
SRR5665210	2017-06-10 10:33:11	2017-06-10 10:19:08	44812580	2240629000	0	50	1445		https://sra-download.ncbi.nlm.nih.gov/srapub/SRR5665210	SRX2900810	CJJT006D	RNA-Seq	RANDOM	TRANSCRIPTOMIC	SINGLE	0	0	ILLUMINA	Illumina HiSeq 2500	SRP108916	PRJNA389819		389819	SRS2267668	SAMN07210906	simple	9823	Sus scrofa	Pig12_OURT_88_3					not applicable		no						SRA573380		public	B000C76000FA07AD07CF18D9F5A05AAF	B0120C7E300A50431388496583543B11
ERR413319	2014-06-12 01:19:26	2014-06-12 01:32:41	44675487	2278449837	0	51	1647		https://sra-download.ncbi.nlm.nih.gov/srapub/ERR413319	ERX379648	Extract 23	RNA-Seq	RANDOM	TRANSCRIPTOMIC	SINGLE	0	0	ILLUMINA	Illumina HiScanSQ	ERP004640	PRJEB5250		252573	ERS395899	SAMEA2337703	simple	9823	Sus scrofa	E-MTAB-2234:116d2							no					MCGILL UNIVERSITY AND GENOME QUEBEC INNOVATION CEN	ERA282587		public	D0327DC4FB69B31F32DC32C23B62E0A9	182F9689E1C234ECEBA0191761CA60DD
SRR2995139	2016-12-13 20:19:43	2015-12-21 05:25:21	44674493	8934898600	44674493	200	3956		https://sra-download.ncbi.nlm.nih.gov/srapub/SRR2995139	SRX1481219		RNA-Seq	cDNA	TRANSCRIPTOMIC	PAIRED	100	0	ILLUMINA	Illumina HiSeq 2000	SRP067368	PRJNA305784		305784	SRS1206433	SAMN04332702	simple	9823	Sus scrofa	H420					female		no					HEILONGJIANG ACADEMY OF AGRICULTURAL SCIENCES	SRA318981		public	D85F9DFE2DA0CAE24E4B36086DE4F4BF	4DECB94906741E06AB1A82C55C6D4038
SRR5665198	2017-06-10 10:32:11	2017-06-10 10:18:16	44664842	2233242100	0	50	1415		https://sra-download.ncbi.nlm.nih.gov/srapub/SRR5665198	SRX2900822	CJJT005A	RNA-Seq	RANDOM	TRANSCRIPTOMIC	SINGLE	0	0	ILLUMINA	Illumina HiSeq 2500	SRP108916	PRJNA389819		389819	SRS2267671	SAMN07210904	simple	9823	Sus scrofa	Pig7_OURT_88_3					not applicable		no						SRA573380		public	9A1901BCAAE7AF121CBE0DDD07369741	7AF677F2BDC22D7DFDE5125B9FD35D17
ERR926734	2016-01-01 05:25:41	2016-01-01 06:15:38	44505941	8901188200	44505941	200	6224		https://sra-download.ncbi.nlm.nih.gov/srapub/ERR926734	ERX1006009	15 midv RNA	RNA-Seq	cDNA	TRANSCRIPTOMIC	PAIRED	166	4.9	ILLUMINA	Illumina HiSeq 2500	ERP010826	PRJEB9690		307436	ERS762247	SAMEA3466665	simple	9823	Sus scrofa	E-MTAB-3669:Pig 15					male		no					BGI @ CHOP Genome Center	ERA450079		public	71CA9014E06BBC302D7EAE01BD9050D5	0A05555C65C9BA756B8CC583C00BA857
SRR2924912	2016-11-18 20:57:15	2015-11-23 04:07:08	44505422	11126355500	0	250	5254		https://sra-download.ncbi.nlm.nih.gov/srapub/SRR2924912	SRX1438211		RNA-Seq	other	TRANSCRIPTOMIC	SINGLE	0	0	ILLUMINA	Illumina HiSeq 2500	SRP066400	PRJNA302688		302688	SRS1168880	SAMN04277422	simple	9823	Sus scrofa	D12A					female		no					HUAZHONG AGRICULTURAL UNIVERSITY	SRA312277		public	01674D1D4F26AEAE199701E3C6A1E16A	488580E98DB9DD4D1E10A3D2F3237245
SRR2946530	2016-11-18 20:57:15	2015-11-23 03:53:28	44505422	5563177750	0	125	2756		https://sra-download.ncbi.nlm.nih.gov/srapub/SRR2946530	SRX1438211		RNA-Seq	other	TRANSCRIPTOMIC	SINGLE	0	0	ILLUMINA	Illumina HiSeq 2500	SRP066400	PRJNA302688		302688	SRS1168880	SAMN04277422	simple	9823	Sus scrofa	D12A					female		no					HUAZHONG AGRICULTURAL UNIVERSITY	SRA312277		public	22A09FB0E43BACB85CCDB7550613C88A	99E63BB1DF9AC5AB1B8AE8E0E393083E
ERR413318	2014-06-12 01:19:26	2014-06-12 01:34:43	44399613	2264380263	0	51	1640		https://sra-download.ncbi.nlm.nih.gov/srapub/ERR413318	ERX379650	Extract 30	RNA-Seq	RANDOM	TRANSCRIPTOMIC	SINGLE	0	0	ILLUMINA	Illumina HiScanSQ	ERP004640	PRJEB5250		252573	ERS395901	SAMEA2337705	simple	9823	Sus scrofa	E-MTAB-2234:141d2							no					MCGILL UNIVERSITY AND GENOME QUEBEC INNOVATION CEN	ERA282587		public	307A53BA33CCFAD751B80768777D45AC	964C93B89A8375BECC4F4E95E4A303D4
SRR3194731	2017-04-03 09:32:18	2016-02-29 16:22:47	44379362	8875872400	44379362	200	5638		https://sra-download.ncbi.nlm.nih.gov/srapub/SRR3194731	SRX1605330		RNA-Seq	cDNA	TRANSCRIPTOMIC	PAIRED	0	0	ILLUMINA	Illumina HiSeq 2000	SRP070951	PRJNA313448	2	313448	SRS1314975	SAMN04521425	simple	9823	Sus scrofa	GSM2075903							no					GEO	SRA360150		public	47556567289BB4C3E10EB05765E9B3B1	E3871C2B541EACE3EDED4224B1FF5685
SRR4174004	2017-02-09 16:43:09	2016-09-06 07:17:15	44310481	6735193112	44310481	152	4505		https://sra-download.ncbi.nlm.nih.gov/srapub/SRR4174004	SRX2140113		RNA-Seq	cDNA	TRANSCRIPTOMIC	PAIRED	0	0	ILLUMINA	Illumina HiSeq 2000	SRP086568	PRJNA341938	2	341938	SRS1672052	SAMN05730662	simple	9823	Sus scrofa	GSM2302803							no					GEO	SRA462796		public	F0EADCE1036935411ADCB8D3E54C0A23	637AA3FB40E6308ABACF1851F2E17F15
ERR413333	2014-06-12 01:19:27	2014-06-12 01:28:29	44278219	2258189169	0	51	1751		https://sra-download.ncbi.nlm.nih.gov/srapub/ERR413333	ERX379623	Extract 21	RNA-Seq	RANDOM	TRANSCRIPTOMIC	SINGLE	0	0	ILLUMINA	Illumina HiScanSQ	ERP004640	PRJEB5250		252573	ERS395874	SAMEA2337678	simple	9823	Sus scrofa	E-MTAB-2234:144d2							no					MCGILL UNIVERSITY AND GENOME QUEBEC INNOVATION CEN	ERA282587		public	87C5993FB3BF191C533786517141EF33	3E5C0E840A8D21526B76F1ACE434786F
SRR2946535	2016-11-18 20:57:15	2015-11-24 16:56:47	44205582	5525697750	0	125	2650		https://sra-download.ncbi.nlm.nih.gov/srapub/SRR2946535	SRX1438261		RNA-Seq	other	TRANSCRIPTOMIC	SINGLE	0	0	ILLUMINA	Illumina HiSeq 2500	SRP066400	PRJNA302688		302688	SRS1168912	SAMN04278858	simple	9823	Sus scrofa	D12C					female		no					HUAZHONG AGRICULTURAL UNIVERSITY	SRA312277		public	2C9658A43A4F3E572F1F8D67F08C2C75	475EB868306A9EFBDBBA283E1A49D6D8
SRR2946536	2016-11-18 20:57:15	2015-11-24 17:03:43	44205582	5525697750	0	125	2770		https://sra-download.ncbi.nlm.nih.gov/srapub/SRR2946536	SRX1438261		RNA-Seq	other	TRANSCRIPTOMIC	SINGLE	0	0	ILLUMINA	Illumina HiSeq 2500	SRP066400	PRJNA302688		302688	SRS1168912	SAMN04278858	simple	9823	Sus scrofa	D12C					female		no					HUAZHONG AGRICULTURAL UNIVERSITY	SRA312277		public	05FA30F26446A846829F1589F1F68EF4	7A82A0F9E0DFA2F84CCC4404E873E14F
ERR413317	2014-06-12 01:19:26	2014-06-12 01:21:32	44158179	2252067129	0	51	1641		https://sra-download.ncbi.nlm.nih.gov/srapub/ERR413317	ERX379627	Extract 14	RNA-Seq	RANDOM	TRANSCRIPTOMIC	SINGLE	0	0	ILLUMINA	Illumina HiScanSQ	ERP004640	PRJEB5250		252573	ERS395878	SAMEA2337682	simple	9823	Sus scrofa	E-MTAB-2234:141d0							no					MCGILL UNIVERSITY AND GENOME QUEBEC INNOVATION CEN	ERA282587		public	6CE6FB29F7EC4FAB2783F4D8FB9A4A96	959350FE65478885054984B9782FD3C2
ERR413338	2014-06-12 01:19:27	2014-06-12 01:40:16	44040290	2246054790	0	51	1631		https://sra-download.ncbi.nlm.nih.gov/srapub/ERR413338	ERX379639	Extract 11	RNA-Seq	RANDOM	TRANSCRIPTOMIC	SINGLE	0	0	ILLUMINA	Illumina HiScanSQ	ERP004640	PRJEB5250		252573	ERS395890	SAMEA2337694	simple	9823	Sus scrofa	E-MTAB-2234:4d0							no					MCGILL UNIVERSITY AND GENOME QUEBEC INNOVATION CEN	ERA282587		public	1D8572A20DF3F0015759B66D157B437F	97A81C00E5F85A6816191351CC5E69C0
SRR5665207	2017-06-10 10:33:11	2017-06-10 10:18:59	43956125	2197806250	0	50	1427		https://sra-download.ncbi.nlm.nih.gov/srapub/SRR5665207	SRX2900813	CJJT006C	RNA-Seq	RANDOM	TRANSCRIPTOMIC	SINGLE	0	0	ILLUMINA	Illumina HiSeq 2500	SRP108916	PRJNA389819		389819	SRS2267668	SAMN07210906	simple	9823	Sus scrofa	Pig12_OURT_88_3					not applicable		no						SRA573380		public	591EFF5E95C4EFD3B2A5E0CA1875B287	A4BA23CC056F0FD01D146374904C1F45
ERR789428	2015-09-29 05:02:12	2016-02-27 02:30:21	43952086	8336555883	40750279	189	3601	assembly	https://sra-download.ncbi.nlm.nih.gov/srapub/ERR789428	ERX779591	Heart RNA-seq Expression	RNA-Seq	RANDOM	TRANSCRIPTOMIC	PAIRED	254	0	ILLUMINA	Illumina HiSeq 2000	ERP009821	PRJEB8784		297290	ERS682351	SAMEA3303526	simple	9823	Sus scrofa	Heart					female		no					UNIVERSITY OF ILLINOIS CHAMPAIGN-URBANA	ERA419693		public	6FF7E141955BA07786BC7EE3F5BDDB2B	613E62856F42345033C8D40431854BB9
SRR2183570	2016-02-15 20:19:44	2015-08-26 10:23:35	43927607	4392760700	43927607	100	2813		https://sra-download.ncbi.nlm.nih.gov/srapub/SRR2183570	SRX1164619		RNA-Seq	cDNA	TRANSCRIPTOMIC	PAIRED	0	0	ILLUMINA	Illumina HiSeq 2000	SRP062860	PRJNA293935	2	293935	SRS1045337	SAMN04012440	simple	9823	Sus scrofa	GSM1861711							no					GEO	SRA291518		public	D94C3C281E4E276A325FE15A7E121770	4A28EBDF82DC14E806B6B616F2399635
SRR5643638	2017-07-28 13:53:11	2017-06-03 15:23:05	43850757	8857852914	43850757	202	5392		https://sra-download.ncbi.nlm.nih.gov/srapub/SRR5643638	SRX2881813	ACAGTG	RNA-Seq	cDNA	TRANSCRIPTOMIC	PAIRED	0	0	ILLUMINA	Illumina HiSeq 2000	SRP108562	PRJNA388808		388808	SRS2250668	SAMN07185881	simple	9823	Sus scrofa	ASM5					female		no						SRA570056		public	096D28D37A11670777DEBF481DF97B7E	FBF194642D4B422098BC6DCD4239319A
SRR4173985	2017-02-09 16:43:09	2016-09-06 07:15:41	43794722	6656797744	43794722	152	4310		https://sra-download.ncbi.nlm.nih.gov/srapub/SRR4173985	SRX2140094		RNA-Seq	cDNA	TRANSCRIPTOMIC	PAIRED	0	0	ILLUMINA	Illumina HiSeq 2000	SRP086568	PRJNA341938	2	341938	SRS1672034	SAMN05730655	simple	9823	Sus scrofa	GSM2302784							no					GEO	SRA462796		public	9AB0E82B5FF5C8EEEFC7B15C5DC813C1	388D40E89552E59B2A181018E36DE88C
ERR566445	2014-10-25 00:31:16	2014-10-29 01:09:31	43772608	2232403008	0	51	1414		https://sra-download.ncbi.nlm.nih.gov/srapub/ERR566445	ERX525434	51 M L004	miRNA-Seq	other	TRANSCRIPTOMIC	SINGLE	0	0	ILLUMINA	Illumina HiSeq 1000	ERP006381	PRJEB6755		264878	ERS509192	SAMEA2659164	simple	9823	Sus scrofa	small-RNA 51 M							no					INRA JOUY-EN-JOSAS	ERA333238		public	E08D8BC25AEC4F4742E35A144069B211	D1EA40CE678F67DBA765D4F834E1D173
ERR789433	2015-09-29 05:02:12	2016-02-27 02:44:00	43740269	8242333053	40342351	188	3634	assembly	https://sra-download.ncbi.nlm.nih.gov/srapub/ERR789433	ERX779596	Muscle RNA-seq Expression	RNA-Seq	RANDOM	TRANSCRIPTOMIC	PAIRED	381	0	ILLUMINA	Illumina HiSeq 2000	ERP009821	PRJEB8784		297290	ERS682356	SAMEA3303531	simple	9823	Sus scrofa	Muscle					female		no					UNIVERSITY OF ILLINOIS CHAMPAIGN-URBANA	ERA419693		public	02290054D00612AA1D1657AE27919167	FFF9C6BA050BD85914BFA0E63530D0A7
SRR3194728	2017-04-03 09:32:18	2016-02-29 16:07:26	43707680	8741536000	43707680	200	5630		https://sra-download.ncbi.nlm.nih.gov/srapub/SRR3194728	SRX1605327		RNA-Seq	cDNA	TRANSCRIPTOMIC	PAIRED	0	0	ILLUMINA	Illumina HiSeq 2000	SRP070951	PRJNA313448	2	313448	SRS1314978	SAMN04521422	simple	9823	Sus scrofa	GSM2075900							no					GEO	SRA360150		public	BF87242E9F75D7819822269676C11C3F	124B2C26DA2CE61E7DEE21070A6919C4
SRR3194741	2017-04-03 09:32:18	2016-02-29 16:00:24	43686538	8737307600	43686538	200	5478		https://sra-download.ncbi.nlm.nih.gov/srapub/SRR3194741	SRX1605340		RNA-Seq	cDNA	TRANSCRIPTOMIC	PAIRED	0	0	ILLUMINA	Illumina HiSeq 2000	SRP070951	PRJNA313448	2	313448	SRS1314965	SAMN04521345	simple	9823	Sus scrofa	GSM2075913							no					GEO	SRA360150		public	D375A0BAC2068BB7C131D2280D744E63	F944567C8DE2B046711037106C7FBA19
SRR3194727	2017-04-03 09:32:18	2016-02-29 16:03:25	43560567	8712113400	43560567	200	5588		https://sra-download.ncbi.nlm.nih.gov/srapub/SRR3194727	SRX1605326		RNA-Seq	cDNA	TRANSCRIPTOMIC	PAIRED	0	0	ILLUMINA	Illumina HiSeq 2000	SRP070951	PRJNA313448	2	313448	SRS1314979	SAMN04521421	simple	9823	Sus scrofa	GSM2075899							no					GEO	SRA360150		public	760099E7B554C20871DE1DFF2B158760	3E1102C7C8E1EEA69975DE58E75C3DE6
ERR413315	2014-06-12 01:19:26	2014-06-12 01:22:14	43548854	2220991554	0	51	1609		https://sra-download.ncbi.nlm.nih.gov/srapub/ERR413315	ERX379645	Extract 22	RNA-Seq	RANDOM	TRANSCRIPTOMIC	SINGLE	0	0	ILLUMINA	Illumina HiScanSQ	ERP004640	PRJEB5250		252573	ERS395896	SAMEA2337700	simple	9823	Sus scrofa	E-MTAB-2234:138d2							no					MCGILL UNIVERSITY AND GENOME QUEBEC INNOVATION CEN	ERA282587		public	5ACF8C124B52C45447FE2DD69FD60BFD	C783B11D34EBC9074A62C1597696BB5C
SRR2995140	2016-12-13 20:19:43	2015-12-22 04:48:39	43446759	8689351800	43446759	200	3820		https://sra-download.ncbi.nlm.nih.gov/srapub/SRR2995140	SRX1481221		RNA-Seq	cDNA	TRANSCRIPTOMIC	PAIRED	100	0	ILLUMINA	Illumina HiSeq 2000	SRP067368	PRJNA305784		305784	SRS1206434	SAMN04332719	simple	9823	Sus scrofa	H422					male		no					HEILONGJIANG ACADEMY OF AGRICULTURAL SCIENCES	SRA318981		public	3B906D674FE1C6CE36AE7082BE687811	4B8294F53D00075645090C6B0879A31F
SRR3194716	2017-04-03 09:32:18	2016-02-29 16:03:33	43412081	8682416200	43412081	200	5708		https://sra-download.ncbi.nlm.nih.gov/srapub/SRR3194716	SRX1605315		RNA-Seq	cDNA	TRANSCRIPTOMIC	PAIRED	0	0	ILLUMINA	Illumina HiSeq 2000	SRP070951	PRJNA313448	2	313448	SRS1314990	SAMN04521410	simple	9823	Sus scrofa	GSM2075888							no					GEO	SRA360150		public	D6D290291E9896C956D8E97B68D2F3D9	3DEF763AE374C3E7367823D22FA48607
ERR789429	2015-09-29 05:02:12	2016-02-27 02:34:48	43321737	8106324974	39540806	187	3461	assembly	https://sra-download.ncbi.nlm.nih.gov/srapub/ERR789429	ERX779592	Kidney RNA-seq Expression	RNA-Seq	RANDOM	TRANSCRIPTOMIC	PAIRED	247	0	ILLUMINA	Illumina HiSeq 2000	ERP009821	PRJEB8784		297290	ERS682352	SAMEA3303527	simple	9823	Sus scrofa	Kidney					female		no					UNIVERSITY OF ILLINOIS CHAMPAIGN-URBANA	ERA419693		public	3A7768E2632A1BC476124FC4A9179585	9709EE2DA09A6A9AEFEB8E50461E48D3
SRR4173993	2017-02-09 16:43:09	2016-09-06 07:14:27	43238404	6572237408	43238404	152	4024		https://sra-download.ncbi.nlm.nih.gov/srapub/SRR4173993	SRX2140102		RNA-Seq	cDNA	TRANSCRIPTOMIC	PAIRED	0	0	ILLUMINA	Illumina HiSeq 2000	SRP086568	PRJNA341938	2	341938	SRS1672042	SAMN05730673	simple	9823	Sus scrofa	GSM2302792							no					GEO	SRA462796		public	DF8001CCB35A7BE185C3467981B003B1	D3A3F3009F369D4307E2049DC93BABF2
SRR4293375	2016-09-26 18:35:00	2016-09-24 11:31:39	43157959	9727126268	43157959	225	3474		https://sra-download.ncbi.nlm.nih.gov/srapub/SRR4293375	SRX2188836		RIP-Seq	other	TRANSCRIPTOMIC	PAIRED	0	0	ILLUMINA	Illumina HiSeq 4000	SRP090407	PRJNA344383	2	344383	SRS1711560	SAMN05821340	simple	9823	Sus scrofa	GSM2327816							no					GEO	SRA478775		public	7A96360EFDBBC336CEDCEEA977EAE4C6	666F7D8CCB93ED2E2D8E14C23C46D1D5
SRR5665204	2017-06-10 10:33:11	2017-06-10 10:19:00	43037924	2151896200	0	50	1354		https://sra-download.ncbi.nlm.nih.gov/srapub/SRR5665204	SRX2900816	CJJT007A	RNA-Seq	RANDOM	TRANSCRIPTOMIC	SINGLE	0	0	ILLUMINA	Illumina HiSeq 2500	SRP108916	PRJNA389819		389819	SRS2267668	SAMN07210906	simple	9823	Sus scrofa	Pig12_OURT_88_3					not applicable		no						SRA573380		public	D38802149A6B35C4B8AD5F212DCF60EB	30F2BD0A8A42CCB066BEC8E65490EC72
ERR1104680	2016-02-25 05:20:35	2016-02-25 06:24:39	43034909	8606981800	43034909	200	6045		https://sra-download.ncbi.nlm.nih.gov/srapub/ERR1104680	ERX1184211	34_control_RNA-seq	RNA-Seq	RANDOM	TRANSCRIPTOMIC	PAIRED	266	0	ILLUMINA	Illumina HiSeq 2000	ERP013022	PRJEB11625		313169	ERS950958	SAMEA3643809	simple	9823	Sus scrofa	34_control					Female		no					UNIVERSITY OF ILLINOIS CHAMPAIGN-URBANA	ERA528861		public	6653783DEF3845263A09C6FECB074ECD	08A998AF2F7DDB9C97A750922926295F
ERR566439	2014-10-25 00:31:15	2014-10-29 01:07:05	42865365	2186133615	0	51	1393		https://sra-download.ncbi.nlm.nih.gov/srapub/ERR566439	ERX525428	22 C L004	miRNA-Seq	other	TRANSCRIPTOMIC	SINGLE	0	0	ILLUMINA	Illumina HiSeq 1000	ERP006381	PRJEB6755		264878	ERS509187	SAMEA2659159	simple	9823	Sus scrofa	small-RNA 22 C							no					INRA JOUY-EN-JOSAS	ERA333238		public	A1F6C2B90902A7D53F108928C712F626	EDF9341A28EF5D89B626DEF289A6F9C5
SRR2536881	2016-09-26 18:34:19	2015-09-29 15:14:16	42860449	6514788248	42860449	152	4370		https://sra-download.ncbi.nlm.nih.gov/srapub/SRR2536881	SRX1295671		RNA-Seq	cDNA	TRANSCRIPTOMIC	PAIRED	0	0	ILLUMINA	Illumina HiSeq 2000	SRP064314	PRJNA297337		297337	SRS1094455	SAMN04122451	simple	9823	Sus scrofa	GSM1898030							no					GEO	SRA302036		public	2C54448D31F222CEA8680D40B8F9CE5E	94546A262FDDB6959187EB9C3D48A05A
ERR413331	2014-06-12 01:19:27	2014-06-12 01:42:19	42841002	2184891102	0	51	1583		https://sra-download.ncbi.nlm.nih.gov/srapub/ERR413331	ERX379647	Extract 2	RNA-Seq	RANDOM	TRANSCRIPTOMIC	SINGLE	0	0	ILLUMINA	Illumina HiScanSQ	ERP004640	PRJEB5250		252573	ERS395898	SAMEA2337702	simple	9823	Sus scrofa	E-MTAB-2234:73d0							no					MCGILL UNIVERSITY AND GENOME QUEBEC INNOVATION CEN	ERA282587		public	5BA40576A591313271506A5D3C5EAF3F	E71AA60DB1B53F39F9AFC1D3B7C0DF1A
ERR1625944	2016-10-18 19:54:37	2016-10-19 00:15:30	42831034	8566206800	42831034	200	6030		https://sra-download.ncbi.nlm.nih.gov/srapub/ERR1625944	ERX1696295	RNA-seq	RNA-Seq	RANDOM	TRANSCRIPTOMIC	PAIRED	280	0	ILLUMINA	Illumina HiSeq 2500	ERP013735	PRJEB12278		348632	ERS1345928	SAMEA4434479	simple	9823	Sus scrofa	27_Iron_Deficient					Female		no					UNIVERSITY OF ILLINOIS CHAMPAIGN-URBANA	ERA703472		public	1E440968A8E9DDCE3314AB7D166B3D76	C746CA8AB9CD10EDD8062C7C5A77A474
ERR789448	2015-09-29 05:02:14	2015-09-29 05:28:41	42796446	8559289200	42796446	200	5283		https://sra-download.ncbi.nlm.nih.gov/srapub/ERR789448	ERX779611	Lymph-Node-RNA-seq	RNA-Seq	PolyA	TRANSCRIPTOMIC	PAIRED	252	147.24	ILLUMINA	Illumina HiSeq 2000	ERP009821	PRJEB8784		297290	ERS682355	SAMEA3303530	simple	9823	Sus scrofa	Lymph Node					female		no					UNIVERSITY OF ILLINOIS CHAMPAIGN-URBANA	ERA419694		public	ACD89FF69D790142E454A0E0C0DBEDE2	4F8ACBFB462623EA555FE19ECF71E316
SRR2946541	2016-11-18 20:57:15	2015-12-08 14:21:42	42794775	5349346875	0	125	2524		https://sra-download.ncbi.nlm.nih.gov/srapub/SRR2946541	SRX1438268		RNA-Seq	other	TRANSCRIPTOMIC	SINGLE	0	0	ILLUMINA	Illumina HiSeq 2500	SRP066400	PRJNA302688		302688	SRS1168918	SAMN04278860	simple	9823	Sus scrofa	D12KB					female		no					HUAZHONG AGRICULTURAL UNIVERSITY	SRA312277		public	CF50AAF2E0F0563AA6B3CFB4F68755C7	BB7F2160D4C490CC04242A7CC9EF1895
SRR2946542	2016-11-18 20:57:15	2015-12-08 14:21:20	42794775	5349346875	0	125	2838		https://sra-download.ncbi.nlm.nih.gov/srapub/SRR2946542	SRX1438268		RNA-Seq	other	TRANSCRIPTOMIC	SINGLE	0	0	ILLUMINA	Illumina HiSeq 2500	SRP066400	PRJNA302688		302688	SRS1168918	SAMN04278860	simple	9823	Sus scrofa	D12KB					female		no					HUAZHONG AGRICULTURAL UNIVERSITY	SRA312277		public	6FFD140153C1DE03403E3FF2020EDA6F	BB5187BBB71C7643CEAC65E9B32265C2
SRR3194730	2017-04-03 09:32:18	2016-02-29 17:14:09	42744966	8548993200	42744966	200	5414		https://sra-download.ncbi.nlm.nih.gov/srapub/SRR3194730	SRX1605329		RNA-Seq	cDNA	TRANSCRIPTOMIC	PAIRED	0	0	ILLUMINA	Illumina HiSeq 2000	SRP070951	PRJNA313448	2	313448	SRS1314976	SAMN04521424	simple	9823	Sus scrofa	GSM2075902							no					GEO	SRA360150		public	FA5F13939CC307C1678F0BC5BFEEF873	9B69BB5A79030B5A20F3FEA1F8F19EF7
SRR5643639	2017-07-28 13:53:11	2017-06-03 15:23:00	42668062	8618948524	42668062	202	5264		https://sra-download.ncbi.nlm.nih.gov/srapub/SRR5643639	SRX2881812	GCCAAT	RNA-Seq	cDNA	TRANSCRIPTOMIC	PAIRED	0	0	ILLUMINA	Illumina HiSeq 2000	SRP108562	PRJNA388808		388808	SRS2250667	SAMN07185882	simple	9823	Sus scrofa	ASM6					female		no						SRA570056		public	1D51FA29F0262F01E1BD1742D208AB2B	52780837ECC55C68C35C479E2A5F8914
SRR2924907	2015-12-07 11:19:46	2015-11-30 10:04:57	42661975	8532395000	42661975	200	4051		https://sra-download.ncbi.nlm.nih.gov/srapub/SRR2924907	SRX1438225		RNA-Seq	cDNA	TRANSCRIPTOMIC	PAIRED	0	0	ILLUMINA	Illumina HiSeq 2000	SRP066333	PRJNA302066		302066	SRS1168892	SAMN04263866	simple	9823	Sus scrofa	Transcriptome profile of PK-15 cells at 10 hpi FMDV							no					LANZHOU VETERINARY RESEARCH INSTITUTE	SRA312284		public	31D2086142D94A0A2107FE5A32193043	C61C4F08A0245AE2F8DD1238D56A5E47
SRR2912896	2016-11-12	2015-11-27 05:41:46	42661400	8617602800	42661400	202	5245		https://sra-download.ncbi.nlm.nih.gov/srapub/SRR2912896	SRX1427102		RNA-Seq	cDNA	TRANSCRIPTOMIC	PAIRED	125	0	ILLUMINA	Illumina HiSeq 2500	SRP066067	PRJNA301912		301912	SRS1158869	SAMN04260395	simple	9825	Sus scrofa domesticus	E49					missing		no					THIRD MILITARY MEDICAL UNIVERSITY	SRA310874		public	FB77D238F84C03732B29D7F0D3B9FBC1	27E8D3B9300858BE96B097A76084CD8B
SRR4293374	2016-09-26 18:35:00	2016-09-24 11:22:29	42589513	10280459111	42589513	241	3551		https://sra-download.ncbi.nlm.nih.gov/srapub/SRR4293374	SRX2188835		RIP-Seq	other	TRANSCRIPTOMIC	PAIRED	0	0	ILLUMINA	Illumina HiSeq 4000	SRP090407	PRJNA344383	2	344383	SRS1711559	SAMN05821341	simple	9823	Sus scrofa	GSM2327815							no					GEO	SRA478775		public	070B4FC45FFD4D2126337485B340BA22	2DAD0FF55DDF25F6D6E308E509A7869B
SRR768468	2015-07-22 17:10:44	2015-08-29 10:54:35	42557104	6383565600	42557104	150	3863		https://sra-download.ncbi.nlm.nih.gov/srapub/SRR768468	SRX245708		RNA-Seq	size fractionation	TRANSCRIPTOMIC	PAIRED	200	0	ILLUMINA	Illumina Genome Analyzer II	SRP018856	PRJNA190624		190624	SRS398263	SAMN01924544	simple	9823	Sus scrofa	GOM_Adipose					female		no				greater omentum	SICHUAN AGRICULTURE UNIVERSITY	SRA067623		public	48D5AFB2A858ACD991A6320AA211E77C	B2F2BCF65B39CD73A9016D3D61470B6E
SRR931785	2013-09-16 16:01:18	2013-07-11 07:17:08	42532268	4295759068	0	101	2696		https://sra-download.ncbi.nlm.nih.gov/srapub/SRR931785	SRX320116		RNA-Seq	cDNA	TRANSCRIPTOMIC	SINGLE	0	0	ILLUMINA	Illumina HiSeq 2000	SRP027011	PRJNA211619	2	211619	SRS456509	SAMN02230671	simple	9823	Sus scrofa	GSM1184425					male		no					GEO	SRA092777		public	D6E2F9660B781560D08128247094C95D	AA6A50169B6636F0E39FB40387124241
SRR5133957	2017-01-03 09:59:18	2016-12-28 16:34:47	42414622	8482924400	42414622	200	5462		https://sra-download.ncbi.nlm.nih.gov/srapub/SRR5133957	SRX2448651		RNA-Seq	cDNA	TRANSCRIPTOMIC	PAIRED	0	0	ILLUMINA	Illumina HiSeq 2000	SRP095747	PRJNA359208		359208	SRS1882063	SAMN06189259	simple	9823	Sus scrofa	GSM2441452							no					GEO	SRA512062		public	32D925FF9EF5D9E0D7A14B57C82789B2	480CD8DDEC628525CEABE62DCDACFA28
SRR5665193	2017-06-10 10:32:11	2017-06-10 10:18:03	42294925	2114746250	0	50	1355		https://sra-download.ncbi.nlm.nih.gov/srapub/SRR5665193	SRX2900827	CJJT006A	RNA-Seq	RANDOM	TRANSCRIPTOMIC	SINGLE	0	0	ILLUMINA	Illumina HiSeq 2500	SRP108916	PRJNA389819		389819	SRS2267670	SAMN07210905	simple	9823	Sus scrofa	Pig11_OURT_88_3					not applicable		no						SRA573380		public	5072856EDB93EE5BEE9C5C82B54BE56E	42F7F3513EE7C7548768ABE7227BFB07
SRR3194639	2017-04-03 09:32:16	2016-02-29 16:05:01	42279742	8455948400	42279742	200	5434		https://sra-download.ncbi.nlm.nih.gov/srapub/SRR3194639	SRX1605238		RNA-Seq	cDNA	TRANSCRIPTOMIC	PAIRED	0	0	ILLUMINA	Illumina HiSeq 2000	SRP070951	PRJNA313448	2	313448	SRS1315068	SAMN04521453	simple	9823	Sus scrofa	GSM2075811							no					GEO	SRA360150		public	800C92BAF436BF402F8F5AE6E60343C4	408EAF003E07EE5F1261440D1DC5EA1A
SRR5665196	2017-06-10 10:32:11	2017-06-10 10:18:39	42233351	2111667550	0	50	1342		https://sra-download.ncbi.nlm.nih.gov/srapub/SRR5665196	SRX2900824	CJJT005C	RNA-Seq	RANDOM	TRANSCRIPTOMIC	SINGLE	0	0	ILLUMINA	Illumina HiSeq 2500	SRP108916	PRJNA389819		389819	SRS2267670	SAMN07210905	simple	9823	Sus scrofa	Pig11_OURT_88_3					not applicable		no						SRA573380		public	2C6192F6969389FDAC5C061810371C42	474128C195C18C3CE9499D1A67F2B2E0
SRR4293372	2016-09-26 18:35:00	2016-09-24 11:18:52	42220184	10176640734	42220184	241	3653		https://sra-download.ncbi.nlm.nih.gov/srapub/SRR4293372	SRX2188833		RIP-Seq	other	TRANSCRIPTOMIC	PAIRED	0	0	ILLUMINA	Illumina HiSeq 4000	SRP090407	PRJNA344383	2	344383	SRS1711557	SAMN05821343	simple	9823	Sus scrofa	GSM2327813							no					GEO	SRA478775		public	EF7DEBCE02220F091FCFC226CE84F743	F8CFAEE6ABD10C75B81E8B60BFF7A1B7
ERR789427	2015-09-29 05:02:12	2016-02-27 02:29:30	42154443	7862146697	38274779	186	3405	assembly	https://sra-download.ncbi.nlm.nih.gov/srapub/ERR789427	ERX779590	Fat RNA-seq Expression	RNA-Seq	RANDOM	TRANSCRIPTOMIC	PAIRED	273	0	ILLUMINA	Illumina HiSeq 2000	ERP009821	PRJEB8784		297290	ERS682350	SAMEA3303525	simple	9823	Sus scrofa	Fat					female		no					UNIVERSITY OF ILLINOIS CHAMPAIGN-URBANA	ERA419693		public	9305FB5E93CDDF69F13B819167332173	EE0294EB9D1BABF7106C2239857D4B88
ERR413337	2014-06-12 01:19:27	2014-06-12 01:44:41	42144590	2149374090	0	51	1558		https://sra-download.ncbi.nlm.nih.gov/srapub/ERR413337	ERX379625	Extract 1	RNA-Seq	RANDOM	TRANSCRIPTOMIC	SINGLE	0	0	ILLUMINA	Illumina HiScanSQ	ERP004640	PRJEB5250		252573	ERS395876	SAMEA2337680	simple	9823	Sus scrofa	E-MTAB-2234:82d0							no					MCGILL UNIVERSITY AND GENOME QUEBEC INNOVATION CEN	ERA282587		public	E6203056473F5435C9C0EA3DA316319A	D49694931C728E9F463E97E82D2FF306
ERR789447	2015-09-29 05:02:14	2015-09-29 05:31:51	42115278	8423055600	42115278	200	5184		https://sra-download.ncbi.nlm.nih.gov/srapub/ERR789447	ERX779610	Lung-RNA-seq	RNA-Seq	PolyA	TRANSCRIPTOMIC	PAIRED	282	183.65	ILLUMINA	Illumina HiSeq 2000	ERP009821	PRJEB8784		297290	ERS682354	SAMEA3303529	simple	9823	Sus scrofa	Lung					female		no					UNIVERSITY OF ILLINOIS CHAMPAIGN-URBANA	ERA419694		public	EEDB5B175C7CCD8164B56FA422523280	EE2FFD23C7CC3D671272B5C4420900A1
SRR2924909	2015-12-07 11:19:46	2015-11-30 15:09:21	42100376	8420075200	42100376	200	4099		https://sra-download.ncbi.nlm.nih.gov/srapub/SRR2924909	SRX1438226		RNA-Seq	cDNA	TRANSCRIPTOMIC	PAIRED	0	0	ILLUMINA	Illumina HiSeq 2000	SRP066333	PRJNA302066		302066	SRS1163809	SAMN04263867	simple	9823	Sus scrofa	Transcriptome profile of PK-15 cells at 12hpi FMDV							no					LANZHOU VETERINARY RESEARCH INSTITUTE	SRA312284		public	05EF4E4060CAD7B65585F2777AA5ED8B	985DF5DE4DB9B609306F1FB93A68D814
SRR2537257	2017-06-12 15:54:13	2015-09-29 18:23:13	41988113	10497028250	41988113	250	4102		https://sra-download.ncbi.nlm.nih.gov/srapub/SRR2537257	SRX1295815		RNA-Seq	cDNA	TRANSCRIPTOMIC	PAIRED	0	0	ILLUMINA	Illumina HiSeq 2500	SRP064327	PRJNA297376	2	297376	SRS1094780	SAMN04123127	simple	9823	Sus scrofa	GSM1898698							no					GEO	SRA302071		public	B1A44F690EA71BB8EEF1080F8F424118	6D4325B2E8784E4B338E2E2E7A9520F0
SRR2564762	2017-02-10 16:18:52	2015-10-06 12:26:48	41856920	8371384000	41856920	200	4845		https://sra-download.ncbi.nlm.nih.gov/srapub/SRR2564762	SRX1307218		RNA-Seq	cDNA	TRANSCRIPTOMIC	PAIRED	0	0	ILLUMINA	Illumina HiSeq 2000	SRP064513	PRJNA297855	2	297855	SRS1100807	SAMN04147101	simple	9823	Sus scrofa	GSM1902350							no					GEO	SRA303125		public	76D7AFA05644168212ACAFD202C24BDB	099B4C67448004126B4703545D2AF420
SRR2537253	2017-06-12 15:54:12	2015-09-29 18:21:13	41832702	10458175500	41832702	250	4058		https://sra-download.ncbi.nlm.nih.gov/srapub/SRR2537253	SRX1295811		RNA-Seq	cDNA	TRANSCRIPTOMIC	PAIRED	0	0	ILLUMINA	Illumina HiSeq 2500	SRP064327	PRJNA297376	2	297376	SRS1094784	SAMN04123123	simple	9823	Sus scrofa	GSM1898694							no					GEO	SRA302071		public	EF45848E807F78F1914492769F09BFA1	7201D90D74C6D3AE9896DBA4CAF63BFC
SRR5027048	2016-11-21 14:32:15	2016-11-16 14:27:22	41764204	6303615208	41764204	150	2307		https://sra-download.ncbi.nlm.nih.gov/srapub/SRR5027048	SRX2353170	LD_16269	RNA-Seq	RANDOM	TRANSCRIPTOMIC	PAIRED	0	0	ILLUMINA	NextSeq 500	SRP093429	PRJNA353772		353772	SRS1792914	SAMN05952593	simple	9823	Sus scrofa	LD61322					male		no						SRA495275		public	86853B31C679FD972E5EA3C1ECF41B6C	81C9C50D91DAB378E576607FAF2894E3
SRR5027060	2016-11-21 14:36:31	2016-11-16 14:33:06	41729633	6295041126	41729633	150	2317		https://sra-download.ncbi.nlm.nih.gov/srapub/SRR5027060	SRX2353178	Pituitary_14908	RNA-Seq	RANDOM	TRANSCRIPTOMIC	PAIRED	0	0	ILLUMINA	NextSeq 500	SRP093429	PRJNA353772		353772	SRS1802613	SAMN05952626	simple	9823	Sus scrofa	Pituitary60696					male		no						SRA495275		public	FF9BD10061C6F516FFEF9BC0948A0847	C6993AB35B61B55C2913AD65644D5196
SRR2537256	2017-06-12 15:54:12	2015-09-29 18:20:44	41699459	10424864750	41699459	250	4003		https://sra-download.ncbi.nlm.nih.gov/srapub/SRR2537256	SRX1295814		RNA-Seq	cDNA	TRANSCRIPTOMIC	PAIRED	0	0	ILLUMINA	Illumina HiSeq 2500	SRP064327	PRJNA297376	2	297376	SRS1094779	SAMN04123126	simple	9823	Sus scrofa	GSM1898697							no					GEO	SRA302071		public	7385BEACC13A50BDEE27CC7085037E5B	3D9AAF511E38E4CAD58F4AA4E3DA9999
ERR413328	2014-06-12 01:19:27	2014-06-12 01:34:14	41697366	2126565666	0	51	1530		https://sra-download.ncbi.nlm.nih.gov/srapub/ERR413328	ERX379622	Extract 31	RNA-Seq	RANDOM	TRANSCRIPTOMIC	SINGLE	0	0	ILLUMINA	Illumina HiScanSQ	ERP004640	PRJEB5250		252573	ERS395873	SAMEA2337677	simple	9823	Sus scrofa	E-MTAB-2234:136d2							no					MCGILL UNIVERSITY AND GENOME QUEBEC INNOVATION CEN	ERA282587		public	0C40398AE8BEE4391560875050EA72DE	97FFE9A67418F3E4B0C0DF4283B58AC7
ERR413332	2014-06-12 01:19:27	2014-06-12 01:36:52	41688768	2126127168	0	51	1661		https://sra-download.ncbi.nlm.nih.gov/srapub/ERR413332	ERX379632	Extract 29	RNA-Seq	RANDOM	TRANSCRIPTOMIC	SINGLE	0	0	ILLUMINA	Illumina HiScanSQ	ERP004640	PRJEB5250		252573	ERS395883	SAMEA2337687	simple	9823	Sus scrofa	E-MTAB-2234:28d2							no					MCGILL UNIVERSITY AND GENOME QUEBEC INNOVATION CEN	ERA282587		public	6268EE2D0C3253F7DB87EF23A4D144E5	570B40F4F346E3B4AC64EDCED15790AA
SRR4173996	2017-02-09 16:43:09	2016-09-06 07:26:46	41596899	6322728648	41596899	152	3916		https://sra-download.ncbi.nlm.nih.gov/srapub/SRR4173996	SRX2140105		RNA-Seq	cDNA	TRANSCRIPTOMIC	PAIRED	0	0	ILLUMINA	Illumina HiSeq 2000	SRP086568	PRJNA341938	2	341938	SRS1672045	SAMN05730670	simple	9823	Sus scrofa	GSM2302795							no					GEO	SRA462796		public	C9ADC737ECE46B0F87F19A8BA14602F1	3F4E77456C88BBA7B95C4EA64DDF98C2
SRR4293366	2016-09-26 18:35:00	2016-09-24 11:28:18	41587705	10022870120	41587705	241	3571		https://sra-download.ncbi.nlm.nih.gov/srapub/SRR4293366	SRX2188827		RIP-Seq	other	TRANSCRIPTOMIC	PAIRED	0	0	ILLUMINA	Illumina HiSeq 4000	SRP090407	PRJNA344383	2	344383	SRS1711551	SAMN05821331	simple	9823	Sus scrofa	GSM2327807							no					GEO	SRA478775		public	8D616AA91BCB40E0BD33ECCBE87C030F	DBEFD171E50EABE8E8A2F44FF1277EFD
SRR3147498	2016-02-05 15:04:24	2016-02-05 16:05:07	41584063	8316812600	41584063	200	5486		https://sra-download.ncbi.nlm.nih.gov/srapub/SRR3147498	SRX1563101	03159-10DPI	RNA-Seq	size fractionation	TRANSCRIPTOMIC	PAIRED	0	0	ILLUMINA	Illumina HiSeq 2500	SRP069349	PRJNA311061		311061	SRS1277779	SAMN04461366	simple	9823	Sus scrofa	31c54a22-cabd-11e5-942e-3c4a92e4a804					male		no					BIOCI	SRA348154		public	3E96E94A8096EF57BEB9BEC493021BA8	C92999C21462F4648ACBE56C51A5D591
SRR4173990	2017-02-09 16:43:09	2016-09-06 07:23:06	41582483	6320537416	41582483	152	3918		https://sra-download.ncbi.nlm.nih.gov/srapub/SRR4173990	SRX2140099		RNA-Seq	cDNA	TRANSCRIPTOMIC	PAIRED	0	0	ILLUMINA	Illumina HiSeq 2000	SRP086568	PRJNA341938	2	341938	SRS1672039	SAMN05730676	simple	9823	Sus scrofa	GSM2302789							no					GEO	SRA462796		public	0318914045748D50E583596A1E6F8E1D	DD05346FD129A46E0485D66E4267E988
SRR4173992	2017-02-09 16:43:09	2016-09-06 07:13:37	41568894	6318471888	41568894	152	4111		https://sra-download.ncbi.nlm.nih.gov/srapub/SRR4173992	SRX2140101		RNA-Seq	cDNA	TRANSCRIPTOMIC	PAIRED	0	0	ILLUMINA	Illumina HiSeq 2000	SRP086568	PRJNA341938	2	341938	SRS1672041	SAMN05730674	simple	9823	Sus scrofa	GSM2302791							no					GEO	SRA462796		public	ECBF7CF2C0D5D70D10063CB78782744F	1E006966F5B5875F074C1150AE7375AC
SRR5872577	2017-08-29 09:39:11	2017-07-26 17:21:11	41506173	4150617300	0	100	2861		https://sra-download.ncbi.nlm.nih.gov/srapub/SRR5872577	SRX3040081		RNA-Seq	cDNA	TRANSCRIPTOMIC	SINGLE	0	0	ILLUMINA	Illumina HiSeq 2500	SRP061644	PRJNA291081	2	291081	SRS2388475	SAMN07417318	simple	9823	Sus scrofa	GSM2718729							no					GEO	SRA280306		public	3C1AA4B3ACCF74E01CEFFB60930E1018	72BEEF7C61739AC6B811CC7DEC937A8A
ERR926741	2016-01-01 05:25:41	2016-01-01 06:15:07	41451404	8290280800	41451404	200	5810		https://sra-download.ncbi.nlm.nih.gov/srapub/ERR926741	ERX1006016	21 OT RNA	RNA-Seq	cDNA	TRANSCRIPTOMIC	PAIRED	166	4.9	ILLUMINA	Illumina HiSeq 2500	ERP010826	PRJEB9690		307436	ERS762249	SAMEA3466667	simple	9823	Sus scrofa	E-MTAB-3669:Pig 21					male		no					BGI @ CHOP Genome Center	ERA450079		public	ABCD0A2F156130163D4D445C741A15BC	022F2F6CACDEBFC2A4088C37957037FD
SRR5665194	2017-06-10 10:32:11	2017-06-10 10:20:08	41310046	2065502300	0	50	1309		https://sra-download.ncbi.nlm.nih.gov/srapub/SRR5665194	SRX2900826	CJJT005E	RNA-Seq	RANDOM	TRANSCRIPTOMIC	SINGLE	0	0	ILLUMINA	Illumina HiSeq 2500	SRP108916	PRJNA389819		389819	SRS2267670	SAMN07210905	simple	9823	Sus scrofa	Pig11_OURT_88_3					not applicable		no						SRA573380		public	8AA7EC03B81F1C939C68BEEB9B7838FB	3975D51B0EFEDFB537491CFA3EB5DF73
SRR3194675	2017-04-03 09:32:17	2016-02-29 16:35:21	41308663	8261732600	41308663	200	3512		https://sra-download.ncbi.nlm.nih.gov/srapub/SRR3194675	SRX1605274		RNA-Seq	cDNA	TRANSCRIPTOMIC	PAIRED	0	0	ILLUMINA	Illumina HiSeq 2000	SRP070951	PRJNA313448	2	313448	SRS1315031	SAMN04521310	simple	9823	Sus scrofa	GSM2075847							no					GEO	SRA360150		public	EED3930BAE4DDEBA55CF80776252D634	5878F4E5DD1522203F22372EA574FA4C
ERR1815472	2017-02-03 14:43:24	2017-02-03 15:48:27	41264670	8252934000	41264670	200	5151		https://sra-download.ncbi.nlm.nih.gov/srapub/ERR1815472	ERX1877984	Duroc brain frontal lobe RNA-seq	RNA-Seq	Oligo-dT	TRANSCRIPTOMIC	PAIRED	280	0	ILLUMINA	Illumina HiSeq 2000	ERP021264	PRJEB19268		369634	ERS1534487	SAMEA72279418	simple	9823	Sus scrofa	PigWUR_146							no					ANIMAL BREEDING AND GENOMICS CENTRE	ERA807120		public	80676EF53765710AE448FA5D5C437C34	64253B1377F09B675D5FE8A0E0767464
SRR4293371	2016-09-26 18:35:00	2016-09-24 11:35:00	41118049	10175202574	41118049	247	3416		https://sra-download.ncbi.nlm.nih.gov/srapub/SRR4293371	SRX2188832		RIP-Seq	other	TRANSCRIPTOMIC	PAIRED	0	0	ILLUMINA	Illumina HiSeq 4000	SRP090407	PRJNA344383	2	344383	SRS1711556	SAMN05821344	simple	9823	Sus scrofa	GSM2327812							no					GEO	SRA478775		public	46D4CFA728471C1DA6B6F899629DB26A	2BEA538CFB43D511B8FDA7FA87AD60C9
SRR1610285	2015-07-07 00:02:21	2014-10-15 12:40:39	41116743	4152791043	0	101	2863		https://sra-download.ncbi.nlm.nih.gov/srapub/SRR1610285	SRX647740	DS3 Animal 1 ATRA	RNA-Seq	cDNA	TRANSCRIPTOMIC	SINGLE	0	0	ILLUMINA	Illumina HiSeq 2000	SRP013743	PRJNA80971		80971	SRS654997	SAMN02904334	simple	9825	Sus scrofa domesticus	DS3_1					not applicable		no					USDA	SRA174384		public	5107F08512AB42936E2F0C1941CC1C4B	B9C70D4F27196D45B3D50A0BD75394C1
ERR1815481	2017-02-03 14:43:25	2017-02-03 15:56:31	41088311	8217662200	41088311	200	5189		https://sra-download.ncbi.nlm.nih.gov/srapub/ERR1815481	ERX1877993	Large white testis RNA-seq	RNA-Seq	Oligo-dT	TRANSCRIPTOMIC	PAIRED	280	0	ILLUMINA	Illumina HiSeq 2000	ERP021264	PRJEB19268		369634	ERS1534496	SAMEA72286168	simple	9823	Sus scrofa	PigWUR_175							no					ANIMAL BREEDING AND GENOMICS CENTRE	ERA807120		public	6A34B7AA252A581928C3F6ED0399C8E5	48DF74B358A153D928917214BBF8DAD3
SRR1186928	2014-04-17 06:45:34	2014-03-11 16:03:40	41062411	2053120550	0	50	1353	Sscrofa9.2	https://sra-download.ncbi.nlm.nih.gov/srapub/SRR1186928	SRX484197		RNA-Seq	cDNA	TRANSCRIPTOMIC	SINGLE	0	0	ABI_SOLID	AB SOLiD 4 System	SRP039094	PRJNA239206	2	239206	SRS568499	SAMN02650285	simple	9823	Sus scrofa	pig7					female		no					NOVOGENE	SRA076823		public	58CC39FCEB493FB995AC316FA39BBC4A	3434EE365CC13C8DAFDC3A3F0B5F9E57
SRR2537252	2017-06-12 15:54:12	2015-09-29 18:18:37	41058819	10264704750	41058819	250	3981		https://sra-download.ncbi.nlm.nih.gov/srapub/SRR2537252	SRX1295810		RNA-Seq	cDNA	TRANSCRIPTOMIC	PAIRED	0	0	ILLUMINA	Illumina HiSeq 2500	SRP064327	PRJNA297376	2	297376	SRS1094783	SAMN04123122	simple	9823	Sus scrofa	GSM1898693							no					GEO	SRA302071		public	49CF99A6004787F0A8D02E8A3FF5B9AB	930A0FF51850BFCC83B631DEBFA26929
DRR054945	2016-10-06 16:10:18	2016-10-06 16:11:13	41014848	2050742400	0	50	1230		https://sra-download.ncbi.nlm.nih.gov/srapub/DRR054945	DRX049652	L1	RNA-Seq	RANDOM	TRANSCRIPTOMIC	SINGLE	0	0	ILLUMINA	Illumina HiSeq 2500	DRP003299	PRJDB4551	2	347333	DRS034474	SAMD00046881	simple	9823	Sus scrofa	DRS034474							no					TUAGRI	DRA004449		public	3111F3480D726562B79D99C73DB794B7	D76E747919366D12B3E0A0804531E735
ERR1815483	2017-02-03 14:43:25	2017-02-03 16:00:34	40982377	8196475400	40982377	200	5167		https://sra-download.ncbi.nlm.nih.gov/srapub/ERR1815483	ERX1877995	Large white muscle RNA-seq	RNA-Seq	Oligo-dT	TRANSCRIPTOMIC	PAIRED	280	0	ILLUMINA	Illumina HiSeq 2000	ERP021264	PRJEB19268		369634	ERS1534498	SAMEA72287668	simple	9823	Sus scrofa	PigWUR_181							no					ANIMAL BREEDING AND GENOMICS CENTRE	ERA807120		public	FC6B10DE2158EA109ED2CBA35DCF11A6	DBFC5B2A5BA8728B297BA0D062EAFB6D
ERR1815482	2017-02-03 14:43:25	2017-02-03 15:59:03	40974217	8194843400	40974217	200	5134		https://sra-download.ncbi.nlm.nih.gov/srapub/ERR1815482	ERX1877994	Large white brain frontal lobe RNA-seq	RNA-Seq	Oligo-dT	TRANSCRIPTOMIC	PAIRED	280	0	ILLUMINA	Illumina HiSeq 2000	ERP021264	PRJEB19268		369634	ERS1534497	SAMEA72286918	simple	9823	Sus scrofa	PigWUR_178							no					ANIMAL BREEDING AND GENOMICS CENTRE	ERA807120		public	FE3B7F90FCB28966BF3868E0F25B885A	977C59CA14E7CCDD71D5224F0467D506
ERR413340	2014-06-12 01:19:27	2014-06-12 01:32:46	40896414	2085717114	0	51	1520		https://sra-download.ncbi.nlm.nih.gov/srapub/ERR413340	ERX379629	Extract 3	RNA-Seq	RANDOM	TRANSCRIPTOMIC	SINGLE	0	0	ILLUMINA	Illumina HiScanSQ	ERP004640	PRJEB5250		252573	ERS395880	SAMEA2337684	simple	9823	Sus scrofa	E-MTAB-2234:39d0							no					MCGILL UNIVERSITY AND GENOME QUEBEC INNOVATION CEN	ERA282587		public	6223D44E07D5A54C5AD17F507CD9CFB9	177141518649C53B3D771A09F08D015C
SRR2995134	2016-12-13 20:19:43	2015-12-18 02:29:52	40885121	8177024200	40885121	200	3607		https://sra-download.ncbi.nlm.nih.gov/srapub/SRR2995134	SRX1481215		RNA-Seq	cDNA	TRANSCRIPTOMIC	PAIRED	100	0	ILLUMINA	Illumina HiSeq 2000	SRP067368	PRJNA305784		305784	SRS1206426	SAMN04332700	simple	9823	Sus scrofa	H418					male		no					HEILONGJIANG ACADEMY OF AGRICULTURAL SCIENCES	SRA318981		public	7DCDD3B8B3D70236B8B7A416E5CE6A4E	0EB5518AE873FFFAC15BD2D83CAF1EC6
ERR1824264	2017-02-21 16:02:38	2017-03-04 09:09:17	40783399	8156679800	40783399	200	4672		https://sra-download.ncbi.nlm.nih.gov/srapub/ERR1824264	ERX1886668	2023N012	RNA-Seq	Inverse rRNA	TRANSCRIPTOMIC	PAIRED	400	0	ILLUMINA	Illumina HiSeq 2500	ERP021413	PRJEB19386		374445	ERS1793646	SAMEA103886169	simple	9823	Sus scrofa	SAMEA103886169							no					Edinburgh Genomics	ERA809568		public	2B6BE7D8C75769BD411FDCD2B759924C	2CE7AA78D8505141D8BDDAA56E366E13
SRR2183563	2016-02-15 20:19:44	2015-08-26 09:38:41	40571224	4057122400	40571224	100	2665		https://sra-download.ncbi.nlm.nih.gov/srapub/SRR2183563	SRX1164612		RNA-Seq	cDNA	TRANSCRIPTOMIC	PAIRED	0	0	ILLUMINA	Illumina HiSeq 2000	SRP062860	PRJNA293935	2	293935	SRS1045344	SAMN04012434	simple	9823	Sus scrofa	GSM1861704							no					GEO	SRA291518		public	B80713A1F78FB252B10DD8C08C6A9823	E74767B612A278A2A422619A3A3C5E7C
SRR3194625	2017-04-03 09:32:16	2016-02-29 16:00:49	40467972	8093594400	40467972	200	5210		https://sra-download.ncbi.nlm.nih.gov/srapub/SRR3194625	SRX1605224		RNA-Seq	cDNA	TRANSCRIPTOMIC	PAIRED	0	0	ILLUMINA	Illumina HiSeq 2000	SRP070951	PRJNA313448	2	313448	SRS1315081	SAMN04521439	simple	9823	Sus scrofa	GSM2075797							no					GEO	SRA360150		public	90A657C0F98C519E7E8432E1E35821A0	E63872CA44839C755E2DB6F5AFE03BE5
SRR2924905	2015-12-07 11:19:46	2015-11-30 09:24:41	40450020	8090004000	40450020	200	3924		https://sra-download.ncbi.nlm.nih.gov/srapub/SRR2924905	SRX1438222		RNA-Seq	cDNA	TRANSCRIPTOMIC	PAIRED	0	0	ILLUMINA	Illumina HiSeq 2000	SRP066333	PRJNA302066		302066	SRS1168889	SAMN04262028	simple	9823	Sus scrofa	Transcriptome profile of PK-15 cells at 8hpi FMDV							no					LANZHOU VETERINARY RESEARCH INSTITUTE	SRA312284		public	A11AD6EE3B22E2EB502B76994FAC04B8	F036D0EC6B62C153D0E00FC11C004977
DRR054946	2016-10-06 16:10:18	2016-10-06 16:10:12	40422137	2021106850	0	50	1225		https://sra-download.ncbi.nlm.nih.gov/srapub/DRR054946	DRX049653	S1	RNA-Seq	RANDOM	TRANSCRIPTOMIC	SINGLE	0	0	ILLUMINA	Illumina HiSeq 2500	DRP003299	PRJDB4551	2	347333	DRS034475	SAMD00046882	simple	9823	Sus scrofa	DRS034475							no					TUAGRI	DRA004449		public	FE69BF749B391EE7D01726771202ABE5	37720E81DF7AB0BDA0FB86074C6A87B3
ERR712317	2015-03-02 02:36:54	2015-03-03 05:05:04	40411965	4041196500	40411965	100	2404		https://sra-download.ncbi.nlm.nih.gov/srapub/ERR712317	ERX656357	9day_1	RNA-Seq	RANDOM	TRANSCRIPTOMIC	PAIRED	50	1	ILLUMINA	Illumina HiSeq 2000	ERP009122	PRJEB8085		276823	ERS632894	SAMEA3180022	simple	9823	Sus scrofa	E-MTAB-3186:9day_1							no					Partners Healthcare Personalized Medicine Translational Genomic Core	ERA396108		public	39BA37F904B617AF7C57221AD3B737DF	E0A2E2BFCAED0334F57B436FD6C86F0D
SRR2029648	2015-12-30 21:16:08	2015-05-17 19:32:19	40404862	6545587644	40404862	162	4069		https://sra-download.ncbi.nlm.nih.gov/srapub/SRR2029648	SRX1030173		RNA-Seq	cDNA	TRANSCRIPTOMIC	PAIRED	0	0	ILLUMINA	Illumina Genome Analyzer II	SRP058415	PRJNA284205		284205	SRS938498	SAMN03699804	simple	9823	Sus scrofa	GSM1689037							no					GEO	SRA268682		public	6D2017A011E7E39DDC78B90D9C8521A1	A4E3A648365C78027C47F6E2EB2D014A
SRR4174001	2017-02-09 16:43:09	2016-09-06 07:15:02	40324548	6129331296	40324548	152	4106		https://sra-download.ncbi.nlm.nih.gov/srapub/SRR4174001	SRX2140110		RNA-Seq	cDNA	TRANSCRIPTOMIC	PAIRED	0	0	ILLUMINA	Illumina HiSeq 2000	SRP086568	PRJNA341938	2	341938	SRS1672050	SAMN05730665	simple	9823	Sus scrofa	GSM2302800							no					GEO	SRA462796		public	1633597E459908ABCB8ADB21A0FD29ED	FC9E2DEB8F042EAAE65E69DC2045D498
SRR4173991	2017-02-09 16:43:09	2016-09-06 07:12:00	40312753	6127538456	40312753	152	3862		https://sra-download.ncbi.nlm.nih.gov/srapub/SRR4173991	SRX2140100		RNA-Seq	cDNA	TRANSCRIPTOMIC	PAIRED	0	0	ILLUMINA	Illumina HiSeq 2000	SRP086568	PRJNA341938	2	341938	SRS1672040	SAMN05730675	simple	9823	Sus scrofa	GSM2302790							no					GEO	SRA462796		public	2A4F8E0D8487A54D39AF943BDDCA6A12	54C51F824A3AC67CDF1897DD50B57414
SRR5665201	2017-06-10 10:32:11	2017-06-10 10:18:34	40296019	2014800950	0	50	1264		https://sra-download.ncbi.nlm.nih.gov/srapub/SRR5665201	SRX2900819	CJJT004C	RNA-Seq	RANDOM	TRANSCRIPTOMIC	SINGLE	0	0	ILLUMINA	Illumina HiSeq 2500	SRP108916	PRJNA389819		389819	SRS2267671	SAMN07210904	simple	9823	Sus scrofa	Pig7_OURT_88_3					not applicable		no						SRA573380		public	7C5778248B9C2EFB5B0766DA9F4702E6	67FE8E2CB67D2864D1E3A9F650DD95D3
SRR2123937	2016-05-17 16:01:05	2015-07-22 11:07:07	40269474	8053894800	40269474	200	5383		https://sra-download.ncbi.nlm.nih.gov/srapub/SRR2123937	SRX1115515		RNA-Seq	cDNA	TRANSCRIPTOMIC	PAIRED	0	0	ILLUMINA	Illumina HiSeq 2000	SRP061418	PRJNA290579		290579	SRS1009055	SAMN03893176	simple	9823	Sus scrofa	GSM1829844							no					GEO	SRA279309		public	706BCB2327B17DCBA6A787176345D333	BFA5853F11C6B7F608F4F244FA372B97
ERR1824262	2017-02-21 16:02:38	2017-03-04 11:15:53	40183455	8036691000	40183455	200	4651		https://sra-download.ncbi.nlm.nih.gov/srapub/ERR1824262	ERX1886666	2023N006	RNA-Seq	Inverse rRNA	TRANSCRIPTOMIC	PAIRED	400	0	ILLUMINA	Illumina HiSeq 2500	ERP021413	PRJEB19386		374445	ERS1793644	SAMEA103886149	simple	9823	Sus scrofa	SAMEA103886149							no					Edinburgh Genomics	ERA809568		public	A94B8A8A6F28D6DE74007B4E318E59CE	868FFC2EB2C6049A076C5B7E28959443
ERR789432	2015-09-29 05:02:12	2016-02-27 02:33:20	40153513	7496856642	37080190	186	3339	assembly	https://sra-download.ncbi.nlm.nih.gov/srapub/ERR789432	ERX779595	Lymph Node RNA-seq Expression	RNA-Seq	RANDOM	TRANSCRIPTOMIC	PAIRED	252	0	ILLUMINA	Illumina HiSeq 2000	ERP009821	PRJEB8784		297290	ERS682355	SAMEA3303530	simple	9823	Sus scrofa	Lymph Node					female		no					UNIVERSITY OF ILLINOIS CHAMPAIGN-URBANA	ERA419693		public	693FAE6BDB1CB12B7BF0BD9B0BABD77F	9839610F744762676CDD100C7BBC6651
SRR3194726	2017-04-03 09:32:18	2016-02-29 15:52:53	40129162	8025832400	40129162	200	5007		https://sra-download.ncbi.nlm.nih.gov/srapub/SRR3194726	SRX1605325		RNA-Seq	cDNA	TRANSCRIPTOMIC	PAIRED	0	0	ILLUMINA	Illumina HiSeq 2000	SRP070951	PRJNA313448	2	313448	SRS1314980	SAMN04521420	simple	9823	Sus scrofa	GSM2075898							no					GEO	SRA360150		public	FC2FF234901E2E81003F14B81AA148C8	B0546D565CFF0F7FF55E92F5CD668FF8
SRR5665208	2017-06-10 10:32:11	2017-06-10 10:18:44	40057060	2002853000	0	50	1289		https://sra-download.ncbi.nlm.nih.gov/srapub/SRR5665208	SRX2900812	CJJT006B	RNA-Seq	RANDOM	TRANSCRIPTOMIC	SINGLE	0	0	ILLUMINA	Illumina HiSeq 2500	SRP108916	PRJNA389819		389819	SRS2267670	SAMN07210905	simple	9823	Sus scrofa	Pig11_OURT_88_3					not applicable		no						SRA573380		public	EA95D57251B092146D088E72C53D7DB9	3B68BF6AACD5ADE0449E4F86789B4E6E
SRR3194635	2017-04-03 09:32:16	2016-02-29 15:53:08	40047678	8009535600	40047678	200	5060		https://sra-download.ncbi.nlm.nih.gov/srapub/SRR3194635	SRX1605234		RNA-Seq	cDNA	TRANSCRIPTOMIC	PAIRED	0	0	ILLUMINA	Illumina HiSeq 2000	SRP070951	PRJNA313448	2	313448	SRS1315070	SAMN04521449	simple	9823	Sus scrofa	GSM2075807							no					GEO	SRA360150		public	D8EFB272BE778C582DC0270F80C74050	3BCC77DD79B630DB1FD4C2EAF612D914
SRR3194634	2017-04-03 09:32:16	2016-02-29 16:05:56	40028881	8005776200	40028881	200	5145		https://sra-download.ncbi.nlm.nih.gov/srapub/SRR3194634	SRX1605233		RNA-Seq	cDNA	TRANSCRIPTOMIC	PAIRED	0	0	ILLUMINA	Illumina HiSeq 2000	SRP070951	PRJNA313448	2	313448	SRS1315071	SAMN04521448	simple	9823	Sus scrofa	GSM2075806							no					GEO	SRA360150		public	C813E41C93C6A6309529E5F63E903120	81A05AC754BBED1CB1C88DBD9C0AB251
SRR2564766	2017-02-10 16:18:52	2015-10-06 12:19:55	40003942	8000788400	40003942	200	4722		https://sra-download.ncbi.nlm.nih.gov/srapub/SRR2564766	SRX1307220		RNA-Seq	cDNA	TRANSCRIPTOMIC	PAIRED	0	0	ILLUMINA	Illumina HiSeq 2000	SRP064513	PRJNA297855	2	297855	SRS1100819	SAMN04147103	simple	9823	Sus scrofa	GSM1902352							no					GEO	SRA303125		public	A9C96672D0C24E568AA99860010BB45F	E320FC29397DC2B5D34171F2A49257C6
SRR2029649	2015-12-30 21:16:08	2015-05-17 19:44:06	39995503	6399280480	39995503	160	3859		https://sra-download.ncbi.nlm.nih.gov/srapub/SRR2029649	SRX1030174		RNA-Seq	cDNA	TRANSCRIPTOMIC	PAIRED	0	0	ILLUMINA	Illumina Genome Analyzer II	SRP058415	PRJNA284205		284205	SRS938497	SAMN03699805	simple	9823	Sus scrofa	GSM1689038							no					GEO	SRA268682		public	41E296BF5D3B128872F1C0D331F63515	65F1789A741A7244A5D24623F7852C90
SRR3194762	2017-04-03 09:32:19	2016-02-29 16:29:42	39955249	7991049800	39955249	200	5033		https://sra-download.ncbi.nlm.nih.gov/srapub/SRR3194762	SRX1605361		RNA-Seq	cDNA	TRANSCRIPTOMIC	PAIRED	0	0	ILLUMINA	Illumina HiSeq 2000	SRP070951	PRJNA313448	2	313448	SRS1314944	SAMN04521368	simple	9823	Sus scrofa	GSM2075934							no					GEO	SRA360150		public	C0EF43B5D9468A1D98EDD3DCDCF30436	B079DC74ABD74122528F193AEFC9834D
SRR4046645	2017-08-22 00:00:30	2016-08-30 02:25:12	39952519	9988129750	39952519	250	3479		https://sra-download.ncbi.nlm.nih.gov/srapub/SRR4046645	SRX2037556		RNA-Seq	RANDOM	TRANSCRIPTOMIC	PAIRED	0	0	ILLUMINA	Illumina HiSeq 2500	SRP082487	PRJNA339666		339666	SRS1631299	SAMN05601660	simple	9823	Sus scrofa	Tibetan-CE-TP6					male		no					INSTITUTE OF ZOOLOGY (IOZ), CHINESE ACADEMY OF SCI	SRA453914		public	CE5247AAF260488D9CEBB69B57467486	BCA260127C50FCBCFB353939B842F055
SRR3194620	2017-04-03 09:32:15	2016-02-29 16:30:56	39943579	7988715800	39943579	200	5052		https://sra-download.ncbi.nlm.nih.gov/srapub/SRR3194620	SRX1605219		RNA-Seq	cDNA	TRANSCRIPTOMIC	PAIRED	0	0	ILLUMINA	Illumina HiSeq 2000	SRP070951	PRJNA313448	2	313448	SRS1315085	SAMN04521434	simple	9823	Sus scrofa	GSM2075792							no					GEO	SRA360150		public	0000D4B28DDB666DAD69940FE4278946	2EC475193AD9A4B4D597C7D69965A9CE
ERR1815474	2017-02-03 14:43:24	2017-02-04 08:56:46	39943177	7988635400	39943177	200	5048		https://sra-download.ncbi.nlm.nih.gov/srapub/ERR1815474	ERX1877986	Pietrain spleen RNA-seq	RNA-Seq	Oligo-dT	TRANSCRIPTOMIC	PAIRED	280	0	ILLUMINA	Illumina HiSeq 2000	ERP021264	PRJEB19268		369634	ERS1534490	SAMEA72281668	simple	9823	Sus scrofa	PigWUR_156							no					ANIMAL BREEDING AND GENOMICS CENTRE	ERA807120		public	F34F7379666FBA1F6E314E71300A7EF9	15E2ACBC32C2D94D7548ED460B97CAD5
SRR2924924	2016-11-18 20:55:51	2015-11-25 00:06:33	39901009	7182181620	0	180	4854		https://sra-download.ncbi.nlm.nih.gov/srapub/SRR2924924	SRX1438223		RNA-Seq	PolyA	TRANSCRIPTOMIC	SINGLE	0	0	ILLUMINA	Illumina HiSeq 2000	SRP066398	PRJNA302693		302693	SRS1168891	SAMN04277433	simple	9823	Sus scrofa	TC63					female		no					HUAZHONG AGRICULTURAL UNIVERSITY	SRA312276		public	89E91941AA97117B1C2E622F02FC7D7D	AE8D4602E95AB5B4255D6BF4CDA7CDFC
ERR1890435	2017-04-21 07:40:42	2017-04-21 08:49:30	39875177	7975035400	39875177	200	3270		https://sra-download.ncbi.nlm.nih.gov/srapub/ERR1890435	ERX1950933	63_3_GFP_RNA-seq	RNA-Seq	RANDOM	TRANSCRIPTOMIC	PAIRED	502	0	ILLUMINA	Illumina HiSeq 2500	ERP009668	PRJEB8646		282179	ERS1234209	SAMEA4063099	simple	9823	Sus scrofa	63_3_GFP							no					UNIVERSITY OF ILLINOIS CHAMPAIGN-URBANA	ERA854039		public	4FBE78DDB719BDB6DF216B87CA0C55F3	6D1D18A35F64A33B0521FABA21D30BE6
SRR4046646	2017-08-22 00:00:30	2016-08-30 05:27:10	39844729	9961182250	39844729	250	3507		https://sra-download.ncbi.nlm.nih.gov/srapub/SRR4046646	SRX2037557		RNA-Seq	RANDOM	TRANSCRIPTOMIC	PAIRED	0	0	ILLUMINA	Illumina HiSeq 2500	SRP082487	PRJNA339666		339666	SRS1631300	SAMN05601661	simple	9823	Sus scrofa	Tibetan-RT-TP7					male		no					INSTITUTE OF ZOOLOGY (IOZ), CHINESE ACADEMY OF SCI	SRA453914		public	5D803423261EEBFDC7A39D36C5980FAA	F8DAC4580D8A76F282894F75DC7E6A84
SRR3147580	2016-02-05 15:11:42	2016-02-05 19:28:57	39839934	7967986800	39839934	200	5246		https://sra-download.ncbi.nlm.nih.gov/srapub/SRR3147580	SRX1563172	03122-10DPI	RNA-Seq	size fractionation	TRANSCRIPTOMIC	PAIRED	0	0	ILLUMINA	Illumina HiSeq 2500	SRP069349	PRJNA311061		311061	SRS1277706	SAMN04461393	simple	9823	Sus scrofa	99df1792-cabc-11e5-bdd9-3c4a92e4a804					male		no					BIOCI	SRA348154		public	CC1D5B7799C8E6D3669BC641530C32C0	D5FC784E01C3D65287A21A3F047A351C
SRR2564760	2017-02-10 16:18:52	2015-10-06 12:20:25	39790460	7958092000	39790460	200	4924		https://sra-download.ncbi.nlm.nih.gov/srapub/SRR2564760	SRX1307216		RNA-Seq	cDNA	TRANSCRIPTOMIC	PAIRED	0	0	ILLUMINA	Illumina HiSeq 2000	SRP064513	PRJNA297855	2	297855	SRS1100808	SAMN04147099	simple	9823	Sus scrofa	GSM1902348							no					GEO	SRA303125		public	6948A9329CCF3A745D7F1441B477626A	CEBF0069EA37617A0390CBC220A43954
SRR4293368	2016-09-26 18:35:00	2016-09-24 11:27:41	39753802	9386363111	39753802	236	3363		https://sra-download.ncbi.nlm.nih.gov/srapub/SRR4293368	SRX2188829		RIP-Seq	other	TRANSCRIPTOMIC	PAIRED	0	0	ILLUMINA	Illumina HiSeq 4000	SRP090407	PRJNA344383	2	344383	SRS1711553	SAMN05821329	simple	9823	Sus scrofa	GSM2327809							no					GEO	SRA478775		public	9E264A956EC14F5A01E33B6E5E44BFFA	F0DD86FA9366F7EC31A32802B959DEC3
SRR5368803	2017-04-03 09:33:30	2017-03-23 15:25:23	39744397	3974439700	0	100	2632		https://sra-download.ncbi.nlm.nih.gov/srapub/SRR5368803	SRX2664059	196_7_feces_mt	RNA-Seq	cDNA	METATRANSCRIPTOMIC	SINGLE	0	0	ILLUMINA	Illumina HiSeq 2000	SRP038757	PRJNA237795		237795	SRS560707	SAMN02645132	simple	9825	Sus scrofa domesticus	196_7.sff							no						SRA548827		public	1BFBFBB94A132C15EAF84E084BC38C7A	DC7F4952A2ED5B4DB83EC7EBC3DF8FB6
SRR4173995	2017-02-09 16:43:09	2016-09-06 07:13:59	39742169	6040809688	39742169	152	4041		https://sra-download.ncbi.nlm.nih.gov/srapub/SRR4173995	SRX2140104		RNA-Seq	cDNA	TRANSCRIPTOMIC	PAIRED	0	0	ILLUMINA	Illumina HiSeq 2000	SRP086568	PRJNA341938	2	341938	SRS1672044	SAMN05730671	simple	9823	Sus scrofa	GSM2302794							no					GEO	SRA462796		public	CB235D7F1E461E32A50D038387AD3442	D590F9C25EFC5F5650B0B9C9D5D943A6
SRR2029653	2015-12-30 21:16:08	2015-05-17 20:29:33	39741878	6358700480	39741878	160	3805		https://sra-download.ncbi.nlm.nih.gov/srapub/SRR2029653	SRX1030178		RNA-Seq	cDNA	TRANSCRIPTOMIC	PAIRED	0	0	ILLUMINA	Illumina Genome Analyzer II	SRP058415	PRJNA284205		284205	SRS938493	SAMN03699809	simple	9823	Sus scrofa	GSM1689042							no					GEO	SRA268682		public	7049D106E684C930B0DAC0D252E493AB	1D923B46F966123AACF95051E57E0C4A
ERR789450	2015-09-29 05:02:15	2015-09-29 05:34:34	39615892	7923178400	39615892	200	4886		https://sra-download.ncbi.nlm.nih.gov/srapub/ERR789450	ERX779613	Spleen-RNA-seq	RNA-Seq	PolyA	TRANSCRIPTOMIC	PAIRED	247	137.83	ILLUMINA	Illumina HiSeq 2000	ERP009821	PRJEB8784		297290	ERS682357	SAMEA3303532	simple	9823	Sus scrofa	Spleen					female		no					UNIVERSITY OF ILLINOIS CHAMPAIGN-URBANA	ERA419694		public	26239945EDD46026F684F60EC048B5EC	DE2DE1BD5CB1C521641ED7B92AA52A79
ERR1104679	2016-02-25 05:20:35	2016-02-25 06:22:59	39609650	7921930000	39609650	200	5574		https://sra-download.ncbi.nlm.nih.gov/srapub/ERR1104679	ERX1184210	30_control_RNA-seq	RNA-Seq	RANDOM	TRANSCRIPTOMIC	PAIRED	299	0	ILLUMINA	Illumina HiSeq 2000	ERP013022	PRJEB11625		313169	ERS950957	SAMEA3643808	simple	9823	Sus scrofa	30_control					Female		no					UNIVERSITY OF ILLINOIS CHAMPAIGN-URBANA	ERA528861		public	CDDF1EFD25FDCA6092CC430A4BA19F76	0131DE67A13C48226754ADA0EBF3AC56
SRR2924928	2016-11-18 20:55:51	2015-11-25 17:06:25	39603410	7128613800	0	180	4813		https://sra-download.ncbi.nlm.nih.gov/srapub/SRR2924928	SRX1438231		RNA-Seq	PolyA	TRANSCRIPTOMIC	SINGLE	0	0	ILLUMINA	Illumina HiSeq 2000	SRP066398	PRJNA302693		302693	SRS1168898	SAMN04277449	simple	9823	Sus scrofa	TC90					female		no					HUAZHONG AGRICULTURAL UNIVERSITY	SRA312276		public	53DF710E4BBFFCE14C89FE2B37CDEDBE	5DC539A134070698182291903B480DB3
SRR4173997	2017-02-09 16:43:09	2016-09-06 07:28:59	39601700	6019458400	39601700	152	3847		https://sra-download.ncbi.nlm.nih.gov/srapub/SRR4173997	SRX2140106		RNA-Seq	cDNA	TRANSCRIPTOMIC	PAIRED	0	0	ILLUMINA	Illumina HiSeq 2000	SRP086568	PRJNA341938	2	341938	SRS1672047	SAMN05730669	simple	9823	Sus scrofa	GSM2302796							no					GEO	SRA462796		public	3AA596FF0D6D5B14464BB05079375E8C	E9169368542AD72E494CCF17F2E421C5
ERR1815478	2017-02-03 14:43:24	2017-02-03 15:49:10	39578039	7915607800	39578039	200	5005		https://sra-download.ncbi.nlm.nih.gov/srapub/ERR1815478	ERX1877990	Pietrain muscle RNA-seq	RNA-Seq	Oligo-dT	TRANSCRIPTOMIC	PAIRED	280	0	ILLUMINA	Illumina HiSeq 2000	ERP021264	PRJEB19268		369634	ERS1534493	SAMEA72283918	simple	9823	Sus scrofa	PigWUR_165							no					ANIMAL BREEDING AND GENOMICS CENTRE	ERA807120		public	2D8D4AE00C495FFE7CAC94C94BC50B0F	E8F0E1FE4E71C388ACD9D985E401FFB4
ERR1890434	2017-04-21 07:40:42	2017-04-21 08:49:27	39461197	7892239400	39461197	200	3243		https://sra-download.ncbi.nlm.nih.gov/srapub/ERR1890434	ERX1950932	63_2_GFP_RNA-seq	RNA-Seq	RANDOM	TRANSCRIPTOMIC	PAIRED	514	0	ILLUMINA	Illumina HiSeq 2500	ERP009668	PRJEB8646		282179	ERS1234208	SAMEA4063098	simple	9823	Sus scrofa	63_2_GFP							no					UNIVERSITY OF ILLINOIS CHAMPAIGN-URBANA	ERA854039		public	B8EE41EFB2206E485BC623D5A41759DD	9F55839BFFD6B23A37068713EBA16DC8
SRR5872575	2017-08-29 09:39:11	2017-07-26 17:11:50	39458945	3945894500	0	100	1658		https://sra-download.ncbi.nlm.nih.gov/srapub/SRR5872575	SRX3040079		RNA-Seq	cDNA	TRANSCRIPTOMIC	SINGLE	0	0	ILLUMINA	Illumina HiSeq 2500	SRP061644	PRJNA291081	2	291081	SRS2388473	SAMN07417320	simple	9823	Sus scrofa	GSM2718727							no					GEO	SRA280306		public	9476E9EE3BCFD938A87F7117CC220922	FCEDD47F3BB8A14C0331115CC1E24802
SRR3194729	2017-04-03 09:32:18	2016-02-29 16:36:35	39456066	7891213200	39456066	200	4997		https://sra-download.ncbi.nlm.nih.gov/srapub/SRR3194729	SRX1605328		RNA-Seq	cDNA	TRANSCRIPTOMIC	PAIRED	0	0	ILLUMINA	Illumina HiSeq 2000	SRP070951	PRJNA313448	2	313448	SRS1314977	SAMN04521423	simple	9823	Sus scrofa	GSM2075901							no					GEO	SRA360150		public	9868C5EA20999265EDF9A66E08604CFF	A65CF1B44A52481A776E0E3712F563ED
SRR2168284	2015-08-19 16:51:29	2015-08-17 12:00:28	39434534	7098216120	39434534	180	4338		https://sra-download.ncbi.nlm.nih.gov/srapub/SRR2168284	SRX1154184		ncRNA-Seq	size fractionation	TRANSCRIPTOMIC	PAIRED	0	0	ILLUMINA	Illumina HiSeq 2000	SRP062477	PRJNA293041		293041	SRS1036991	SAMN03996604	simple	9823	Sus scrofa	GSM1855584							no					GEO	SRA289397		public	816757567465C663649C1E3CEBAD1B53	CAC91D8AA732B7C69530A1282C6D19E6
SRR2537255	2017-06-12 15:54:12	2015-09-29 18:20:13	39385290	9846322500	39385290	250	3861		https://sra-download.ncbi.nlm.nih.gov/srapub/SRR2537255	SRX1295813		RNA-Seq	cDNA	TRANSCRIPTOMIC	PAIRED	0	0	ILLUMINA	Illumina HiSeq 2500	SRP064327	PRJNA297376	2	297376	SRS1094781	SAMN04123125	simple	9823	Sus scrofa	GSM1898696							no					GEO	SRA302071		public	9FB6B7EE85FF5F4DFC0012F4454C3FB8	CCB70CDEBEFE78BFC9BE0763B624440B
SRR2564761	2017-02-10 16:18:52	2015-10-06 12:19:29	39381877	7876375400	39381877	200	4884		https://sra-download.ncbi.nlm.nih.gov/srapub/SRR2564761	SRX1307217		RNA-Seq	cDNA	TRANSCRIPTOMIC	PAIRED	0	0	ILLUMINA	Illumina HiSeq 2000	SRP064513	PRJNA297855	2	297855	SRS1100809	SAMN04147100	simple	9823	Sus scrofa	GSM1902349							no					GEO	SRA303125		public	8ECD4DBE7D1C460255087C74EE6A49F3	0F02CD80D2AB2487E58103B1F1815486
SRR5665206	2017-06-10 10:32:11	2017-06-10 10:18:47	39313539	1965676950	0	50	1234		https://sra-download.ncbi.nlm.nih.gov/srapub/SRR5665206	SRX2900814	CJJT007C	RNA-Seq	RANDOM	TRANSCRIPTOMIC	SINGLE	0	0	ILLUMINA	Illumina HiSeq 2500	SRP108916	PRJNA389819		389819	SRS2267668	SAMN07210906	simple	9823	Sus scrofa	Pig12_OURT_88_3					not applicable		no						SRA573380		public	7518ED5E42C5F21821BE3551BE2CBF89	BAF6DD9CEEC32BAF3948628B59D1FA2A
SRR1015059	2014-08-15 14:50:16	2013-10-25 11:21:09	39247793	5664028060	35278892	144	2742	Sscrofa10.2	https://sra-download.ncbi.nlm.nih.gov/srapub/SRR1015059	SRX366597		RNA-Seq	PCR	TRANSCRIPTOMIC	PAIRED	0	0	ILLUMINA	Illumina HiSeq 2000	SRP031783	PRJNA223356		223356	SRS492753	SAMN02378867	simple	9823	Sus scrofa	BC2							no					UNIVERSITAT AUTONOMA DE BARCELONA	SRA107850		public	1E84145DD307E6336064DF3912C95BCB	E706DE64097B0BC393F0DDED30FEEE2B
DRR054952	2016-10-06 16:10:18	2016-10-06 16:11:28	39220955	1961047750	0	50	1196		https://sra-download.ncbi.nlm.nih.gov/srapub/DRR054952	DRX049659	G2	RNA-Seq	RANDOM	TRANSCRIPTOMIC	SINGLE	0	0	ILLUMINA	Illumina HiSeq 2500	DRP003299	PRJDB4551	2	347333	DRS034481	SAMD00046888	simple	9823	Sus scrofa	DRS034481							no					TUAGRI	DRA004449		public	77E6EDDF7035553DB4AE40E96A29817E	26A261D97EE622574F47C03D2FC6C7EB
SRR2952765	2016-11-18 20:55:51	2015-11-27 05:35:36	39203712	7056668160	0	180	4652		https://sra-download.ncbi.nlm.nih.gov/srapub/SRR2952765	SRX1443936		RNA-Seq	PolyA	TRANSCRIPTOMIC	SINGLE	0	0	ILLUMINA	Illumina HiSeq 2000	SRP066398	PRJNA302693		302693	SRS1172582	SAMN04285712	simple	9823	Sus scrofa	YK90					female		no					HUAZHONG AGRICULTURAL UNIVERSITY	SRA312276		public	6130203EF2030F19FA1B082376DB83AD	DC6A44A61A242B3152FFF470DA542C1D
SRR2924898	2016-11-18 20:55:51	2015-11-24 03:25:38	39201316	7056236880	0	180	4245		https://sra-download.ncbi.nlm.nih.gov/srapub/SRR2924898	SRX1438205		RNA-Seq	PolyA	TRANSCRIPTOMIC	SINGLE	0	0	ILLUMINA	Illumina HiSeq 2000	SRP066398	PRJNA302693		302693	SRS1168875	SAMN04277421	simple	9823	Sus scrofa	TC40					not collected		no					HUAZHONG AGRICULTURAL UNIVERSITY	SRA312276		public	5B5C7EC58162E28AFB72303824FD8688	F83457C1691760AEA2D3CA475DBAA12C
SRR5133961	2017-01-03 09:59:18	2016-12-28 16:33:31	39181173	7836234600	39181173	200	4940		https://sra-download.ncbi.nlm.nih.gov/srapub/SRR5133961	SRX2448655		RNA-Seq	cDNA	TRANSCRIPTOMIC	PAIRED	0	0	ILLUMINA	Illumina HiSeq 2000	SRP095747	PRJNA359208		359208	SRS1882067	SAMN06189255	simple	9823	Sus scrofa	GSM2441456							no					GEO	SRA512062		public	F585E677924ABE15FF5CD90B59AE323E	3DB8647FE7FD3AFC0276EEF767F28E2E
SRR931787	2013-09-16 16:01:18	2013-07-11 07:16:45	39129530	3952082530	0	101	2485		https://sra-download.ncbi.nlm.nih.gov/srapub/SRR931787	SRX320118		RNA-Seq	cDNA	TRANSCRIPTOMIC	SINGLE	0	0	ILLUMINA	Illumina HiSeq 2000	SRP027011	PRJNA211619	2	211619	SRS456511	SAMN02230672	simple	9823	Sus scrofa	GSM1184427					male		no					GEO	SRA092777		public	E829751F6D86C3AA51BE92677277F8DF	239291E48879A50ABEBB8250C11E8D46
ERR1815475	2017-02-03 14:43:24	2017-02-04 08:57:32	39102907	7820581400	39102907	200	4924		https://sra-download.ncbi.nlm.nih.gov/srapub/ERR1815475	ERX1877987	Pietrain testis RNA-seq	RNA-Seq	Oligo-dT	TRANSCRIPTOMIC	PAIRED	280	0	ILLUMINA	Illumina HiSeq 2000	ERP021264	PRJEB19268		369634	ERS1534491	SAMEA72282418	simple	9823	Sus scrofa	PigWUR_159							no					ANIMAL BREEDING AND GENOMICS CENTRE	ERA807120		public	9032E69B0CD0A89F79FAE01301AFC860	F6082EC619F24F3D67FE71A158C88B30
SRR5665190	2017-06-10 10:30:09	2017-06-10 10:21:52	39099846	1832749050	0	46	890		https://sra-download.ncbi.nlm.nih.gov/srapub/SRR5665190	SRX2900830	CJJT002C	RNA-Seq	RANDOM	TRANSCRIPTOMIC	SINGLE	0	0	ILLUMINA	Illumina HiSeq 2500	SRP108916	PRJNA389819		389819	SRS2267667	SAMN07210908	simple	9823	Sus scrofa	Pig14_GRG2007					not applicable		no						SRA573380		public	5C996D4A836E8E9AC6B11085BEF66CBE	141C31A7CA0B3F05F8ABB12D8EEEB79B
SRR2029647	2015-12-30 21:16:08	2015-05-17 19:34:37	39094732	6333346584	39094732	162	3954		https://sra-download.ncbi.nlm.nih.gov/srapub/SRR2029647	SRX1030172		RNA-Seq	cDNA	TRANSCRIPTOMIC	PAIRED	0	0	ILLUMINA	Illumina Genome Analyzer II	SRP058415	PRJNA284205		284205	SRS938499	SAMN03699803	simple	9823	Sus scrofa	GSM1689036							no					GEO	SRA268682		public	E70E9357DAFB09E5126459A3C32772F6	07F486524932BB0535C9CE350E09063E
SRR1566034	2015-09-05	2014-09-05 18:37:43	39037996	7807599200	39037996	200	4496		https://sra-download.ncbi.nlm.nih.gov/srapub/SRR1566034	SRX693005	SC	RNA-Seq	PolyA	TRANSCRIPTOMIC	PAIRED	300	50	ILLUMINA	Illumina HiSeq 2000	SRP046224	PRJNA260394		260394	SRS694600	SAMN03020603	simple	9825	Sus scrofa domesticus	SC_1					not determined		no					USDA-ARS USMARC	SRA181594		public	8B73530C97458291899C82C110EEB432	8FAF5EBE1200D0586CAE26E8A0310A83
ERR553472	2015-09-22 12:02:27	2015-09-22 12:44:20	39027475	3902747500	0	100	2439		https://sra-download.ncbi.nlm.nih.gov/srapub/ERR553472	ERX512540	iPS-g	RNA-Seq	RT-PCR	TRANSCRIPTOMIC	SINGLE	0	0	ILLUMINA	Illumina HiSeq 2000	ERP006202	PRJEB6653		296964	ERS494777	SAMEA2733018	simple	9823	Sus scrofa	E-MTAB-2634:iPS-g							no					Beijing capitalbio	ERA323386		public	8351DF3511D9828301B942E55D2327D4	58694F76ABF35B16BAF5CF78588FD55C
SRR2564759	2017-02-10 16:18:52	2015-10-06 12:22:35	39016443	7803288600	39016443	200	4350		https://sra-download.ncbi.nlm.nih.gov/srapub/SRR2564759	SRX1307215		RNA-Seq	cDNA	TRANSCRIPTOMIC	PAIRED	0	0	ILLUMINA	Illumina HiSeq 2000	SRP064513	PRJNA297855	2	297855	SRS1100811	SAMN04147098	simple	9823	Sus scrofa	GSM1902347							no					GEO	SRA303125		public	1DF26EFAA7A0F119C859AE184ABCB2EF	2565242198ED4E911D8D10232D400AF8
ERR1625943	2016-10-18 19:54:37	2016-10-19 00:12:09	39013189	7802637800	39013189	200	5495		https://sra-download.ncbi.nlm.nih.gov/srapub/ERR1625943	ERX1696294	RNA-seq	RNA-Seq	RANDOM	TRANSCRIPTOMIC	PAIRED	306	0	ILLUMINA	Illumina HiSeq 2500	ERP013735	PRJEB12278		348632	ERS1345927	SAMEA4434478	simple	9823	Sus scrofa	33_Iron_Deficient					Female		no					UNIVERSITY OF ILLINOIS CHAMPAIGN-URBANA	ERA703472		public	1CCF6CADC121D3B76482696142E90A0D	283728A829F11D2C9619D2FD569AD515
SRR3147497	2016-02-05 15:04:18	2016-02-05 16:06:59	38959238	7791847600	38959238	200	5103		https://sra-download.ncbi.nlm.nih.gov/srapub/SRR3147497	SRX1563100	03148-4DPI	RNA-Seq	size fractionation	TRANSCRIPTOMIC	PAIRED	0	0	ILLUMINA	Illumina HiSeq 2500	SRP069349	PRJNA311061		311061	SRS1277655	SAMN04461356	simple	9823	Sus scrofa	1074cb04-cabd-11e5-8d40-3c4a92e4a804					male		no					BIOCI	SRA348154		public	E6E40FAB278196C3C065A5C036D8AE5B	AFDF485597E0D9A50F24783315A57E70
ERR1815476	2017-02-03 14:43:24	2017-02-04 09:02:02	38950509	7790101800	38950509	200	4921		https://sra-download.ncbi.nlm.nih.gov/srapub/ERR1815476	ERX1877988	Duroc muscle RNA-seq	RNA-Seq	Oligo-dT	TRANSCRIPTOMIC	PAIRED	280	0	ILLUMINA	Illumina HiSeq 2000	ERP021264	PRJEB19268		369634	ERS1534488	SAMEA72280168	simple	9823	Sus scrofa	PigWUR_149							no					ANIMAL BREEDING AND GENOMICS CENTRE	ERA807120		public	C59D6EEF4AAF05D7A8C6269D73B907FA	32B60D5CEA543F6C18FE4AB077BBDAF6
SRR3194725	2017-04-03 09:32:18	2016-02-29 15:52:32	38942208	7788441600	38942208	200	4861		https://sra-download.ncbi.nlm.nih.gov/srapub/SRR3194725	SRX1605324		RNA-Seq	cDNA	TRANSCRIPTOMIC	PAIRED	0	0	ILLUMINA	Illumina HiSeq 2000	SRP070951	PRJNA313448	2	313448	SRS1314981	SAMN04521419	simple	9823	Sus scrofa	GSM2075897							no					GEO	SRA360150		public	902C40AFB781414ECFF90317FB0EBE79	79A32EC07F03DAA9BF8DD1F6F2F60BB8
ERR1890431	2017-04-22 08:27:15	2017-04-22 09:31:51	38850155	7770031000	38850155	200	3201		https://sra-download.ncbi.nlm.nih.gov/srapub/ERR1890431	ERX1950929	63_3_Control_RNA-seq	RNA-Seq	RANDOM	TRANSCRIPTOMIC	PAIRED	516	0	ILLUMINA	Illumina HiSeq 2500	ERP009668	PRJEB8646		282179	ERS1234205	SAMEA4063095	simple	9823	Sus scrofa	63_3_Control							no					UNIVERSITY OF ILLINOIS CHAMPAIGN-URBANA	ERA854039		public	BACD312C9A0B6E0ACEE56C4627F0EA93	D0381E4FC28A99A3A9B380DFAB6221E9
SRR3194671	2017-04-03 09:32:17	2016-02-29 16:43:51	38790897	7758179400	38790897	200	3303		https://sra-download.ncbi.nlm.nih.gov/srapub/SRR3194671	SRX1605270		RNA-Seq	cDNA	TRANSCRIPTOMIC	PAIRED	0	0	ILLUMINA	Illumina HiSeq 2000	SRP070951	PRJNA313448	2	313448	SRS1315035	SAMN04521306	simple	9823	Sus scrofa	GSM2075843							no					GEO	SRA360150		public	C6513DB3C410E7A72473922CE2AFFAAF	41F048F7D70EA002B772DF69E4F2B3DC
SRR3194626	2017-04-03 09:32:16	2016-02-29 15:43:40	38773045	7754609000	38773045	200	4796		https://sra-download.ncbi.nlm.nih.gov/srapub/SRR3194626	SRX1605225		RNA-Seq	cDNA	TRANSCRIPTOMIC	PAIRED	0	0	ILLUMINA	Illumina HiSeq 2000	SRP070951	PRJNA313448	2	313448	SRS1315079	SAMN04521440	simple	9823	Sus scrofa	GSM2075798							no					GEO	SRA360150		public	6DCF35954A443FE842F6EEC63EB1C895	3F38ACFD01BA2957DFF6D64875F8C723
ERR661278	2016-01-30 04:38:11	2016-01-30 04:45:32	38727560	3911483560	0	101	2772		https://sra-download.ncbi.nlm.nih.gov/srapub/ERR661278	ERX617574	unspecified	RNA-Seq	unspecified	METATRANSCRIPTOMIC	SINGLE	0	0	ILLUMINA	Illumina HiSeq 2000	ERP008520	PRJEB7599		310437	ERS572289	SAMEA3099621	simple	9823	Sus scrofa	Pig 5							no					WAGENINGEN UNIVERSITY	ERA372185		public	4D83C8BB589AC29E4691A8A378F5DFB6	A5507B7B56A7B918A47D2145E7F5EF7C
SRR2952753	2016-11-18 20:55:51	2015-11-27 00:30:52	38675582	6961604760	0	180	4383		https://sra-download.ncbi.nlm.nih.gov/srapub/SRR2952753	SRX1443935		RNA-Seq	PolyA	TRANSCRIPTOMIC	SINGLE	0	0	ILLUMINA	Illumina HiSeq 2000	SRP066398	PRJNA302693		302693	SRS1172581	SAMN04285711	simple	9823	Sus scrofa	YK70					female		no					HUAZHONG AGRICULTURAL UNIVERSITY	SRA312276		public	01DB43073604A235D17D0AD6E0B7235B	DFB448FF7DFCD20E5CAEB8F2EAFC0836
ERR1824263	2017-02-21 16:02:38	2017-03-04 09:09:31	38659472	7731894400	38659472	200	4481		https://sra-download.ncbi.nlm.nih.gov/srapub/ERR1824263	ERX1886667	2023N009	RNA-Seq	Inverse rRNA	TRANSCRIPTOMIC	PAIRED	400	0	ILLUMINA	Illumina HiSeq 2500	ERP021413	PRJEB19386		374445	ERS1793645	SAMEA103886174	simple	9823	Sus scrofa	SAMEA103886174							no					Edinburgh Genomics	ERA809568		public	21360FEC5FA2F37B417E0FF301F05AEF	F412653A1459014F38FB1862B2838DDA
SRR4046633	2017-08-22 00:00:29	2016-08-28 06:17:12	38625198	9656299500	38625198	250	3508		https://sra-download.ncbi.nlm.nih.gov/srapub/SRR4046633	SRX2037544		RNA-Seq	RANDOM	TRANSCRIPTOMIC	PAIRED	0	0	ILLUMINA	Illumina HiSeq 2500	SRP082487	PRJNA339666		339666	SRS1631049	SAMN05601654	simple	9823	Sus scrofa	Bama-CE-BP8					male		no					INSTITUTE OF ZOOLOGY (IOZ), CHINESE ACADEMY OF SCI	SRA453914		public	B45B0DF5E6F43A65024C97B810392BCE	B41FF7DEE558E90CCE84A0381EBE9ADF
SRR2564757	2017-02-10 16:18:52	2015-10-06 12:19:00	38557137	7711427400	38557137	200	4146		https://sra-download.ncbi.nlm.nih.gov/srapub/SRR2564757	SRX1307213		RNA-Seq	cDNA	TRANSCRIPTOMIC	PAIRED	0	0	ILLUMINA	Illumina HiSeq 2000	SRP064513	PRJNA297855	2	297855	SRS1100812	SAMN04147096	simple	9823	Sus scrofa	GSM1902345							no					GEO	SRA303125		public	E1AC44A8CDF89320BFBD564DD17B51DE	4123DA360FCE8555B4A3A4DF5DFD6B2C
ERR1815479	2017-02-03 14:43:24	2017-02-03 15:52:52	38471893	7694378600	38471893	200	4872		https://sra-download.ncbi.nlm.nih.gov/srapub/ERR1815479	ERX1877991	Large white liver RNA-seq	RNA-Seq	Oligo-dT	TRANSCRIPTOMIC	PAIRED	280	0	ILLUMINA	Illumina HiSeq 2000	ERP021264	PRJEB19268		369634	ERS1534494	SAMEA72284668	simple	9823	Sus scrofa	PigWUR_169							no					ANIMAL BREEDING AND GENOMICS CENTRE	ERA807120		public	B02F95F7C0D05BA5C38772C0F2F7EEFC	4D8AD44DDF4B1DD09D838E2DCDAAFE3E
ERR1890432	2017-04-22 08:27:15	2017-04-22 09:32:54	38436787	7687357400	38436787	200	3164		https://sra-download.ncbi.nlm.nih.gov/srapub/ERR1890432	ERX1950930	63_4_Control_RNA-seq	RNA-Seq	RANDOM	TRANSCRIPTOMIC	PAIRED	522	0	ILLUMINA	Illumina HiSeq 2500	ERP009668	PRJEB8646		282179	ERS1234206	SAMEA4063096	simple	9823	Sus scrofa	63_4_Control							no					UNIVERSITY OF ILLINOIS CHAMPAIGN-URBANA	ERA854039		public	97A4C89B524EF2BC98C59EDA3FDB1DF2	9623F3C83E0C7A92FC5698E7B04423E8
SRR2029652	2015-12-30 21:16:08	2015-05-17 19:30:16	38400178	6220828836	38400178	162	3881		https://sra-download.ncbi.nlm.nih.gov/srapub/SRR2029652	SRX1030177		RNA-Seq	cDNA	TRANSCRIPTOMIC	PAIRED	0	0	ILLUMINA	Illumina Genome Analyzer II	SRP058415	PRJNA284205		284205	SRS938494	SAMN03699808	simple	9823	Sus scrofa	GSM1689041							no					GEO	SRA268682		public	69E2AE91781DBC2F28370E22A9FC7774	F3437E4D8100C08D20A555EBC54D78FC
ERR972388	2015-09-29 05:03:50	2015-09-29 05:11:54	38379848	7675969600	38379848	200	4827		https://sra-download.ncbi.nlm.nih.gov/srapub/ERR972388	ERX1049365	Liver Validation RNAseq	RNA-Seq	RANDOM	TRANSCRIPTOMIC	PAIRED	849	0	ILLUMINA	Illumina HiSeq 2000	ERP009821	PRJEB8784		297290	ERS799786	SAMEA3492637	simple	9823	Sus scrofa	Liver - Validation					Male		no					UNIVERSITY OF ILLINOIS CHAMPAIGN-URBANA	ERA461274		public	6DEC7433CB900B8FCFFDAEE307E68E5B	F6563E4452492D4F63F9C52719FA315B
ERR1815469	2017-02-03 14:43:24	2017-02-03 15:39:33	38379848	7675969600	38379848	200	4827		https://sra-download.ncbi.nlm.nih.gov/srapub/ERR1815469	ERX1877981	Duroc liver RNA-seq	RNA-Seq	Oligo-dT	TRANSCRIPTOMIC	PAIRED	280	0	ILLUMINA	Illumina HiSeq 2000	ERP021264	PRJEB19268		369634	ERS1534484	SAMEA72277168	simple	9823	Sus scrofa	PigWUR_137							no					ANIMAL BREEDING AND GENOMICS CENTRE	ERA807120		public	6DEC7433CB900B8FCFFDAEE307E68E5B	F6563E4452492D4F63F9C52719FA315B
SRR5665199	2017-06-10 10:32:11	2017-06-10 10:17:30	38376116	1918805800	0	50	1206		https://sra-download.ncbi.nlm.nih.gov/srapub/SRR5665199	SRX2900821	CJJT004E	RNA-Seq	RANDOM	TRANSCRIPTOMIC	SINGLE	0	0	ILLUMINA	Illumina HiSeq 2500	SRP108916	PRJNA389819		389819	SRS2267671	SAMN07210904	simple	9823	Sus scrofa	Pig7_OURT_88_3					not applicable		no						SRA573380		public	667E1BC260B48948641BCF4186AD2636	530454CFB3C90849E7D7E674519427A1
SRR2952736	2016-11-18 20:55:51	2015-11-26 09:16:32	38368311	6906295980	0	180	4264		https://sra-download.ncbi.nlm.nih.gov/srapub/SRR2952736	SRX1443933		RNA-Seq	PolyA	TRANSCRIPTOMIC	SINGLE	0	0	ILLUMINA	Illumina HiSeq 2000	SRP066398	PRJNA302693		302693	SRS1172579	SAMN04285705	simple	9823	Sus scrofa	YK55					female		no					HUAZHONG AGRICULTURAL UNIVERSITY	SRA312276		public	067FE1090C12E75E39701B8A298D0D02	72228800F268F39A1185800934483A92
SRR2536876	2016-09-26 18:34:19	2015-09-29 15:14:03	38342215	5828016680	38342215	152	3835		https://sra-download.ncbi.nlm.nih.gov/srapub/SRR2536876	SRX1295666		RNA-Seq	cDNA	TRANSCRIPTOMIC	PAIRED	0	0	ILLUMINA	Illumina HiSeq 2000	SRP064314	PRJNA297337		297337	SRS1094457	SAMN04122444	simple	9823	Sus scrofa	GSM1898025							no					GEO	SRA302036		public	4C93AD8EDD638EE6999BDFD4C1E58A38	AB979374C6DA7851BD05EAC978C4AC9E
SRR2924926	2016-11-18 20:55:51	2015-11-25 08:54:14	38285467	6891384060	0	180	4692		https://sra-download.ncbi.nlm.nih.gov/srapub/SRR2924926	SRX1438229		RNA-Seq	PolyA	TRANSCRIPTOMIC	SINGLE	0	0	ILLUMINA	Illumina HiSeq 2000	SRP066398	PRJNA302693		302693	SRS1168895	SAMN04277444	simple	9823	Sus scrofa	TC70					female		no					HUAZHONG AGRICULTURAL UNIVERSITY	SRA312276		public	441A0A0E145BCDAF68D275D1EB852A8B	A02E377C957A0F6722F02AC4EB1609DE
SRR3194756	2017-04-03 09:32:18	2016-02-29 15:45:20	38240599	7648119800	38240599	200	4737		https://sra-download.ncbi.nlm.nih.gov/srapub/SRR3194756	SRX1605355		RNA-Seq	cDNA	TRANSCRIPTOMIC	PAIRED	0	0	ILLUMINA	Illumina HiSeq 2000	SRP070951	PRJNA313448	2	313448	SRS1314950	SAMN04521360	simple	9823	Sus scrofa	GSM2075928							no					GEO	SRA360150		public	DD104360A9389D51A6672FA7DD7EDD4C	19D16EC4E1B486FC3F7714257352705C
SRR4173998	2017-02-09 16:43:09	2016-09-06 07:12:43	38220198	5809470096	38220198	152	3459		https://sra-download.ncbi.nlm.nih.gov/srapub/SRR4173998	SRX2140107		RNA-Seq	cDNA	TRANSCRIPTOMIC	PAIRED	0	0	ILLUMINA	Illumina HiSeq 2000	SRP086568	PRJNA341938	2	341938	SRS1672046	SAMN05730668	simple	9823	Sus scrofa	GSM2302797							no					GEO	SRA462796		public	D530F8FAE3600982897B4FEE668B9EBC	7D398F0D40A1BC5BDAB2444F80D539B8
ERR413327	2014-06-12 01:19:27	2014-06-12 01:24:47	38207059	1948560009	0	51	1404		https://sra-download.ncbi.nlm.nih.gov/srapub/ERR413327	ERX379638	Extract 16	RNA-Seq	RANDOM	TRANSCRIPTOMIC	SINGLE	0	0	ILLUMINA	Illumina HiScanSQ	ERP004640	PRJEB5250		252573	ERS395889	SAMEA2337693	simple	9823	Sus scrofa	E-MTAB-2234:125d0							no					MCGILL UNIVERSITY AND GENOME QUEBEC INNOVATION CEN	ERA282587		public	4819B1292DCEEC72C51A1F5A56D5AE67	21A8076DA075B7B0D03F7FC66D05790B
SRR2952751	2016-11-18 20:55:51	2015-11-26 13:19:55	38100036	6858006480	0	180	4502		https://sra-download.ncbi.nlm.nih.gov/srapub/SRR2952751	SRX1443934		RNA-Seq	PolyA	TRANSCRIPTOMIC	SINGLE	0	0	ILLUMINA	Illumina HiSeq 2000	SRP066398	PRJNA302693		302693	SRS1172580	SAMN04285710	simple	9823	Sus scrofa	YK63					female		no					HUAZHONG AGRICULTURAL UNIVERSITY	SRA312276		public	15EC26AB0A8CBE8E43B51AB5C6868CDD	86D6AD869FCEB6483198BDBD69949FF2
ERR1815484	2017-02-03 14:43:25	2017-02-03 16:04:46	38080064	7616012800	38080064	200	4831		https://sra-download.ncbi.nlm.nih.gov/srapub/ERR1815484	ERX1877996	Large white olfactory lobe RNA-seq	RNA-Seq	Oligo-dT	TRANSCRIPTOMIC	PAIRED	280	0	ILLUMINA	Illumina HiSeq 2000	ERP021264	PRJEB19268		369634	ERS1534499	SAMEA72288418	simple	9823	Sus scrofa	PigWUR_183							no					ANIMAL BREEDING AND GENOMICS CENTRE	ERA807120		public	A6A561FE719FC6B09667A9ECF5CD9AEE	1EE69CCD6AEA9162A5C974DBEBCAB1F1
SRR5872567	2017-08-29 09:39:11	2017-07-26 17:50:08	37994735	3799473500	0	100	1595		https://sra-download.ncbi.nlm.nih.gov/srapub/SRR5872567	SRX3040070		RNA-Seq	cDNA	TRANSCRIPTOMIC	SINGLE	0	0	ILLUMINA	Illumina HiSeq 2500	SRP061644	PRJNA291081	2	291081	SRS2388464	SAMN07417328	simple	9823	Sus scrofa	GSM2718719							no					GEO	SRA280306		public	B2E5FA2F7DFFE8AA5EBCF720D2F4CAF4	1FD412917C87CC4382C803FDE854C416
SRR2952735	2016-11-18 20:55:51	2015-11-26 02:11:06	37911073	6823993140	0	180	4509		https://sra-download.ncbi.nlm.nih.gov/srapub/SRR2952735	SRX1443838		RNA-Seq	PolyA	TRANSCRIPTOMIC	SINGLE	0	0	ILLUMINA	Illumina HiSeq 2000	SRP066398	PRJNA302693		302693	SRS1172553	SAMN04285704	simple	9823	Sus scrofa	YK40					not collected		no					HUAZHONG AGRICULTURAL UNIVERSITY	SRA312276		public	58E3F6EC60078D9BAEF519152314A4B8	31B94767C0D5F474229229B570069CED
SRR3194637	2017-04-03 09:32:16	2016-02-29 15:51:35	37898074	7579614800	37898074	200	4814		https://sra-download.ncbi.nlm.nih.gov/srapub/SRR3194637	SRX1605236		RNA-Seq	cDNA	TRANSCRIPTOMIC	PAIRED	0	0	ILLUMINA	Illumina HiSeq 2000	SRP070951	PRJNA313448	2	313448	SRS1315067	SAMN04521451	simple	9823	Sus scrofa	GSM2075809							no					GEO	SRA360150		public	23B67E14B0D2BF9E91ACA957F0368114	6A5777CC1ECC31B23B69F0AE2AA2FED4
ERR789431	2015-09-29 05:02:12	2016-02-27 02:25:10	37814561	6984115094	33928370	184	3070	assembly	https://sra-download.ncbi.nlm.nih.gov/srapub/ERR789431	ERX779594	Lung RNA-seq Expression	RNA-Seq	RANDOM	TRANSCRIPTOMIC	PAIRED	282	0	ILLUMINA	Illumina HiSeq 2000	ERP009821	PRJEB8784		297290	ERS682354	SAMEA3303529	simple	9823	Sus scrofa	Lung					female		no					UNIVERSITY OF ILLINOIS CHAMPAIGN-URBANA	ERA419693		public	13B84BF97B7E9EE93CBE2E6CF8DD44FC	BBAC0BDD08155B0FCDA40CBE903891E3
SRR4174006	2017-02-09 16:43:09	2016-09-06 07:13:05	37810979	5747268808	37810979	152	3542		https://sra-download.ncbi.nlm.nih.gov/srapub/SRR4174006	SRX2140115		RNA-Seq	cDNA	TRANSCRIPTOMIC	PAIRED	0	0	ILLUMINA	Illumina HiSeq 2000	SRP086568	PRJNA341938	2	341938	SRS1672055	SAMN05730660	simple	9823	Sus scrofa	GSM2302805							no					GEO	SRA462796		public	2201BCDB5304762FC252B9A90A969154	CC2C9D510E5BD2A5E9F1DF18B52703C5
SRR2168283	2015-08-19 16:51:29	2015-08-17 11:58:27	37805400	6804972000	37805400	180	4519		https://sra-download.ncbi.nlm.nih.gov/srapub/SRR2168283	SRX1154183		ncRNA-Seq	size fractionation	TRANSCRIPTOMIC	PAIRED	0	0	ILLUMINA	Illumina HiSeq 2000	SRP062477	PRJNA293041		293041	SRS1036992	SAMN03996603	simple	9823	Sus scrofa	GSM1855583							no					GEO	SRA289397		public	186DB626533F392955248B2D3C2B22BF	00C08F58992152D9E31A0EB246B6BD2D
SRR5665202	2017-06-10 10:31:11	2017-06-10 10:18:06	37766686	1888334300	0	50	1192		https://sra-download.ncbi.nlm.nih.gov/srapub/SRR5665202	SRX2900818	CJJT004B	RNA-Seq	RANDOM	TRANSCRIPTOMIC	SINGLE	0	0	ILLUMINA	Illumina HiSeq 2500	SRP108916	PRJNA389819		389819	SRS2267671	SAMN07210904	simple	9823	Sus scrofa	Pig7_OURT_88_3					not applicable		no						SRA573380		public	08B6669704CCBD1FFFC87AD60C066F96	2176300B3ACC9F385A79897A32137A73
SRR2123894	2016-05-17 16:01:05	2015-07-22 10:34:57	37677812	7535562400	37677812	200	4996		https://sra-download.ncbi.nlm.nih.gov/srapub/SRR2123894	SRX1115472		RNA-Seq	cDNA	TRANSCRIPTOMIC	PAIRED	0	0	ILLUMINA	Illumina HiSeq 2000	SRP061418	PRJNA290579		290579	SRS1009097	SAMN03893133	simple	9823	Sus scrofa	GSM1829789							no					GEO	SRA279309		public	2338AF5A10730EF481C95BB46032CC0F	49EA0ACA06BFC727ED459731D83A816D
ERR1890440	2017-04-21 07:40:42	2017-04-21 08:52:21	37669801	7533960200	37669801	200	3085		https://sra-download.ncbi.nlm.nih.gov/srapub/ERR1890440	ERX1950938	63_3_Cre_99_pass_RNA-seq	RNA-Seq	RANDOM	TRANSCRIPTOMIC	PAIRED	492	0	ILLUMINA	Illumina HiSeq 2500	ERP009668	PRJEB8646		282179	ERS1234214	SAMEA4063104	simple	9823	Sus scrofa	63_3_Cre_99_pass							no					UNIVERSITY OF ILLINOIS CHAMPAIGN-URBANA	ERA854039		public	EEE0425D7F81C392726B41861FCD9249	BC0CED74A64037E2DF7947B62B4E3D9E
SRR2123903	2016-05-17 16:01:05	2015-07-22 10:47:27	37633231	7526646200	37633231	200	5034		https://sra-download.ncbi.nlm.nih.gov/srapub/SRR2123903	SRX1115481		RNA-Seq	cDNA	TRANSCRIPTOMIC	PAIRED	0	0	ILLUMINA	Illumina HiSeq 2000	SRP061418	PRJNA290579		290579	SRS1009088	SAMN03893142	simple	9823	Sus scrofa	GSM1829798							no					GEO	SRA279309		public	EF1A0E7269FADBFBA29239F03A25AE10	C179AE581F01A95FB83AB14754E51666
DRR054951	2016-10-06 16:10:18	2016-10-06 16:12:00	37505004	1875250200	0	50	1105		https://sra-download.ncbi.nlm.nih.gov/srapub/DRR054951	DRX049658	E2	RNA-Seq	RANDOM	TRANSCRIPTOMIC	SINGLE	0	0	ILLUMINA	Illumina HiSeq 2500	DRP003299	PRJDB4551	2	347333	DRS034480	SAMD00046887	simple	9823	Sus scrofa	DRS034480							no					TUAGRI	DRA004449		public	4EF6C1E3697ACD51DBA40DEB8DFC9CA1	C6607D403F044BA0F7243C44DE629FB7
SRR3194732	2017-04-03 09:32:18	2016-02-29 17:03:42	37473784	7494756800	37473784	200	4717		https://sra-download.ncbi.nlm.nih.gov/srapub/SRR3194732	SRX1605331		RNA-Seq	cDNA	TRANSCRIPTOMIC	PAIRED	0	0	ILLUMINA	Illumina HiSeq 2000	SRP070951	PRJNA313448	2	313448	SRS1314974	SAMN04521426	simple	9823	Sus scrofa	GSM2075904							no					GEO	SRA360150		public	85796D91FDEB5240CAE9A46EC56ADE1F	7FFF746708AE0249AF95DF85E66B9925
SRR1015070	2014-08-15 14:50:16	2013-10-25 11:37:51	37404825	5334921992	32791517	142	2604	Sscrofa10.2	https://sra-download.ncbi.nlm.nih.gov/srapub/SRR1015070	SRX366607		RNA-Seq	PCR	TRANSCRIPTOMIC	PAIRED	0	0	ILLUMINA	Illumina HiSeq 2000	SRP031783	PRJNA223356		223356	SRS492765	SAMN02378869	simple	9823	Sus scrofa	BC4							no					UNIVERSITAT AUTONOMA DE BARCELONA	SRA107850		public	C9DFA9186B10DB0394C16C9AAB6CF1B3	ABE0504282CAD6C4DC58375F3C42A974
SRR5872574	2017-08-29 09:39:11	2017-07-26 17:09:08	37404457	3740445700	0	100	1584		https://sra-download.ncbi.nlm.nih.gov/srapub/SRR5872574	SRX3040078		RNA-Seq	cDNA	TRANSCRIPTOMIC	SINGLE	0	0	ILLUMINA	Illumina HiSeq 2500	SRP061644	PRJNA291081	2	291081	SRS2388472	SAMN07417321	simple	9823	Sus scrofa	GSM2718726							no					GEO	SRA280306		public	106A0365F3C2DF00096ACB4CE3A6023D	3E0B08599C37FDF035A4683B126B4EAD
SRR2952511	2016-11-22 22:45:53	2015-11-23 11:09:54	37399671	9424717092	37399671	252	3096		https://sra-download.ncbi.nlm.nih.gov/srapub/SRR2952511	SRX1445044		RNA-Seq	cDNA	TRANSCRIPTOMIC	PAIRED	125	0	ILLUMINA	Illumina HiSeq 2500	SRP066542	PRJNA302839		302839	SRS1172978	SAMN04286330	simple	9825	Sus scrofa domesticus	HL141102					missing		no					THIRD MILITARY MEDICAL UNIVERSITY	SRA312816		public	ABCD55423ABD98865BC0BE23E171E00C	06D5B70CE32090E53B83C2BACF34A556
SRR4046634	2017-08-22 00:00:29	2016-09-06 05:02:46	37319742	9329935500	37319742	250	3269		https://sra-download.ncbi.nlm.nih.gov/srapub/SRR4046634	SRX2037545		RNA-Seq	RANDOM	TRANSCRIPTOMIC	PAIRED	0	0	ILLUMINA	Illumina HiSeq 2500	SRP082487	PRJNA339666		339666	SRS1631289	SAMN05601655	simple	9823	Sus scrofa	Bama-CE-BP10					male		no					INSTITUTE OF ZOOLOGY (IOZ), CHINESE ACADEMY OF SCI	SRA453914		public	991DF9A802E1B02498BE2B4EA6350355	A5A88B70C4446D48648F7068BD4E6869
SRR3194666	2017-04-03 09:32:17	2016-02-29 15:59:43	37309542	7461908400	37309542	200	4797		https://sra-download.ncbi.nlm.nih.gov/srapub/SRR3194666	SRX1605265		RNA-Seq	cDNA	TRANSCRIPTOMIC	PAIRED	0	0	ILLUMINA	Illumina HiSeq 2000	SRP070951	PRJNA313448	2	313448	SRS1315040	SAMN04521301	simple	9823	Sus scrofa	GSM2075838							no					GEO	SRA360150		public	5795E269BA50CC9B80FAFA2D6EA1136B	6B370C7C3F8EA3ADCC156F7DEFDF6666
SRR2123917	2016-05-17 16:01:05	2015-07-22 10:53:48	37304649	7460929800	37304649	200	5021		https://sra-download.ncbi.nlm.nih.gov/srapub/SRR2123917	SRX1115495		RNA-Seq	cDNA	TRANSCRIPTOMIC	PAIRED	0	0	ILLUMINA	Illumina HiSeq 2000	SRP061418	PRJNA290579		290579	SRS1009075	SAMN03893156	simple	9823	Sus scrofa	GSM1829815							no					GEO	SRA279309		public	EE5BE6E03E1DA15819A4297EDC259740	B7D1DEFCA7C583C8F973DF8A95B07C36
SRR2536874	2016-09-26 18:34:19	2015-09-29 15:12:56	37291370	5668288240	37291370	152	3732		https://sra-download.ncbi.nlm.nih.gov/srapub/SRR2536874	SRX1295664		RNA-Seq	cDNA	TRANSCRIPTOMIC	PAIRED	0	0	ILLUMINA	Illumina HiSeq 2000	SRP064314	PRJNA297337		297337	SRS1094460	SAMN04122448	simple	9823	Sus scrofa	GSM1898023							no					GEO	SRA302036		public	D833CBD161593D90BABB3D8828C59168	0611ACB97543ED86D1127D69F66F93B5
SRR3194688	2017-04-03 09:32:17	2016-02-29 15:05:23	37262889	7452577800	37262889	200	4902		https://sra-download.ncbi.nlm.nih.gov/srapub/SRR3194688	SRX1605287		RNA-Seq	cDNA	TRANSCRIPTOMIC	PAIRED	0	0	ILLUMINA	Illumina HiSeq 2000	SRP070951	PRJNA313448	2	313448	SRS1315018	SAMN04521382	simple	9823	Sus scrofa	GSM2075860							no					GEO	SRA360150		public	A323CB8B528A62C02F5B9ADD18C073AA	8290A95DEEF9AED587E0D782B3A0C360
ERR553470	2015-09-22 12:02:27	2015-09-22 12:44:06	37247661	3724766100	0	100	2383		https://sra-download.ncbi.nlm.nih.gov/srapub/ERR553470	ERX512539	PEF	RNA-Seq	RT-PCR	TRANSCRIPTOMIC	SINGLE	0	0	ILLUMINA	Illumina HiSeq 2000	ERP006202	PRJEB6653		296964	ERS494776	SAMEA2733017	simple	9823	Sus scrofa	E-MTAB-2634:PEF							no					Beijing capitalbio	ERA323386		public	6786CCA46C1FF7B590D30C24C8EB3B97	96DC7E8ABC2ED264F31412D8634A69E4
SRR934628	2013-11-01 16:29:23	2013-07-15 10:09:24	37205670	2976453600	0	80	1870		https://sra-download.ncbi.nlm.nih.gov/srapub/SRR934628	SRX322535		RNA-Seq	cDNA	TRANSCRIPTOMIC	SINGLE	0	0	ILLUMINA	Illumina Genome Analyzer IIx	SRP027378	PRJNA212016	2	212016	SRS457615	SAMN02251021	simple	9823	Sus scrofa	GSM1185817					female		no					GEO	SRA093372		public	1BE9E2DBA4191E3594A3FE06F3205DDA	E7373E372387F8658DECD96828D7A2DE
SRR2924906	2016-11-18 20:55:51	2015-11-24 10:42:39	37185445	6693380100	0	180	4517		https://sra-download.ncbi.nlm.nih.gov/srapub/SRR2924906	SRX1438212		RNA-Seq	PolyA	TRANSCRIPTOMIC	SINGLE	0	0	ILLUMINA	Illumina HiSeq 2000	SRP066398	PRJNA302693		302693	SRS1168881	SAMN04277427	simple	9823	Sus scrofa	TC55					female		no					HUAZHONG AGRICULTURAL UNIVERSITY	SRA312276		public	6427D6C3A4E4F3949DAD9992615E15FD	FC11A45C561180C2759C48E6DD0597F0
ERR1625940	2016-10-18 19:54:37	2016-10-19 00:05:46	37146274	7429254800	37146274	200	5228		https://sra-download.ncbi.nlm.nih.gov/srapub/ERR1625940	ERX1696291	RNA-seq	RNA-Seq	RANDOM	TRANSCRIPTOMIC	PAIRED	290	0	ILLUMINA	Illumina HiSeq 2500	ERP013735	PRJEB12278		348632	ERS1345924	SAMEA4434475	simple	9823	Sus scrofa	25_Control					Female		no					UNIVERSITY OF ILLINOIS CHAMPAIGN-URBANA	ERA703472		public	6DFD0E99C194D71FF7A3F96400D16ED4	3C8D1C5C68D402015FD92FDFC1B335E0
SRR3160054	2016-07-05 16:43:03	2016-02-10 10:54:53	37143080	7428616000	37143080	200	4945		https://sra-download.ncbi.nlm.nih.gov/srapub/SRR3160054	SRX1569901		RNA-Seq	cDNA	TRANSCRIPTOMIC	PAIRED	0	0	ILLUMINA	Illumina HiSeq 2500	SRP069860	PRJNA311523	2	311523	SRS1283300	SAMN04484991	simple	9823	Sus scrofa	GSM2059116							no					GEO	SRA352656		public	E46795D5BE3C259AB912DA52C8382EDE	54DF5CFF7D0A29D15AACDE7ADF5C89B9
SRR934630	2013-11-01 16:29:23	2013-07-15 10:09:45	37141773	2971341840	0	80	1843		https://sra-download.ncbi.nlm.nih.gov/srapub/SRR934630	SRX322537		RNA-Seq	cDNA	TRANSCRIPTOMIC	SINGLE	0	0	ILLUMINA	Illumina Genome Analyzer IIx	SRP027378	PRJNA212016	2	212016	SRS457617	SAMN02251025	simple	9823	Sus scrofa	GSM1185819					female		no					GEO	SRA093372		public	165FDD5B43740324583D7BDCA09C8C67	ECCAAC7AE2F6C95D615C4FDF45EA4E4E
SRR2029651	2015-12-30 21:16:08	2015-05-17 19:30:04	37074688	6006099456	37074688	162	3724		https://sra-download.ncbi.nlm.nih.gov/srapub/SRR2029651	SRX1030176		RNA-Seq	cDNA	TRANSCRIPTOMIC	PAIRED	0	0	ILLUMINA	Illumina Genome Analyzer II	SRP058415	PRJNA284205		284205	SRS938495	SAMN03699807	simple	9823	Sus scrofa	GSM1689040							no					GEO	SRA268682		public	37B8383255F708A70A5967048CE0222A	7DCA69C897D07504193B11F2BFED92E2
SRR3147503	2016-02-05 15:04:46	2016-02-05 16:06:38	36982173	7396434600	36982173	200	4883		https://sra-download.ncbi.nlm.nih.gov/srapub/SRR3147503	SRX1563105	03170-10DPI	RNA-Seq	size fractionation	TRANSCRIPTOMIC	PAIRED	0	0	ILLUMINA	Illumina HiSeq 2500	SRP069349	PRJNA311061		311061	SRS1277775	SAMN04461383	simple	9823	Sus scrofa	6e332132-cabd-11e5-ad0b-3c4a92e4a804					male		no					BIOCI	SRA348154		public	0E8021B0ED29FA1AA5E9EB1F25EA2570	064148BC45A357202EF7B34F7A6B171F
SRR2995144	2016-12-13 20:19:43	2015-12-21 10:38:09	36907311	7381462200	36907311	200	3066		https://sra-download.ncbi.nlm.nih.gov/srapub/SRR2995144	SRX1481227		RNA-Seq	cDNA	TRANSCRIPTOMIC	PAIRED	100	0	ILLUMINA	Illumina HiSeq 2000	SRP067368	PRJNA305784		305784	SRS1206439	SAMN04332706	simple	9823	Sus scrofa	B433					male		no					HEILONGJIANG ACADEMY OF AGRICULTURAL SCIENCES	SRA318981		public	0A8D883C79B7982E2FDC0E479257CE4C	8B8906E6CC100085150A118FAC4E68C8
ERR1104684	2016-02-25 05:20:35	2016-02-25 06:13:37	36844309	7368861800	36844309	200	5200		https://sra-download.ncbi.nlm.nih.gov/srapub/ERR1104684	ERX1184215	45_infected_RNA-seq	RNA-Seq	RANDOM	TRANSCRIPTOMIC	PAIRED	291	0	ILLUMINA	Illumina HiSeq 2000	ERP013022	PRJEB11625		313169	ERS950962	SAMEA3643813	simple	9823	Sus scrofa	45_infected					Female		no					UNIVERSITY OF ILLINOIS CHAMPAIGN-URBANA	ERA528861		public	3AFABB89E6CCDAC7D54544887622D2B5	0191A598E52D45577CDA42779045423D
SRR2123977	2016-05-17 16:01:05	2015-07-22 10:34:09	36823899	7364779800	36823899	200	4905		https://sra-download.ncbi.nlm.nih.gov/srapub/SRR2123977	SRX1115555		RNA-Seq	cDNA	TRANSCRIPTOMIC	PAIRED	0	0	ILLUMINA	Illumina HiSeq 2000	SRP061418	PRJNA290579		290579	SRS1009018	SAMN03893120	simple	9823	Sus scrofa	GSM1829884							no					GEO	SRA279309		public	53D44E22B297468C573E579F0FF678C3	32D4B3727A5B2809B41404DFF8191EFE
SRR2123916	2016-05-17 16:01:05	2015-07-22 10:34:22	36812631	7362526200	36812631	200	4936		https://sra-download.ncbi.nlm.nih.gov/srapub/SRR2123916	SRX1115494		RNA-Seq	cDNA	TRANSCRIPTOMIC	PAIRED	0	0	ILLUMINA	Illumina HiSeq 2000	SRP061418	PRJNA290579		290579	SRS1009076	SAMN03893155	simple	9823	Sus scrofa	GSM1829813							no					GEO	SRA279309		public	77208F2DD8EC755DF1A847CCEF19583B	6A73D3AB04D899E2D2C7410C37706B0E
SRR3194712	2017-04-03 09:32:18	2016-02-29 15:50:18	36775769	7355153800	36775769	200	4627		https://sra-download.ncbi.nlm.nih.gov/srapub/SRR3194712	SRX1605311		RNA-Seq	cDNA	TRANSCRIPTOMIC	PAIRED	0	0	ILLUMINA	Illumina HiSeq 2000	SRP070951	PRJNA313448	2	313448	SRS1314994	SAMN04521406	simple	9823	Sus scrofa	GSM2075884							no					GEO	SRA360150		public	557F957B24BC0DF6912F1A731480A105	76A2B5807D57CD651341BEFA06B3B9FA
SRR5665195	2017-06-10 10:33:11	2017-06-10 10:18:19	36771587	1838579350	0	50	1168		https://sra-download.ncbi.nlm.nih.gov/srapub/SRR5665195	SRX2900825	CJJT005D	RNA-Seq	RANDOM	TRANSCRIPTOMIC	SINGLE	0	0	ILLUMINA	Illumina HiSeq 2500	SRP108916	PRJNA389819		389819	SRS2267670	SAMN07210905	simple	9823	Sus scrofa	Pig11_OURT_88_3					not applicable		no						SRA573380		public	22C1AF23CD86F94A203A797350CE0F9A	02C3A0BACD737CB16A88FD123C6FD50F
ERR1104683	2016-02-25 05:20:35	2016-02-25 07:29:35	36764990	7352998000	36764990	200	5173		https://sra-download.ncbi.nlm.nih.gov/srapub/ERR1104683	ERX1184214	41_infected_RNA-seq	RNA-Seq	RANDOM	TRANSCRIPTOMIC	PAIRED	203	0	ILLUMINA	Illumina HiSeq 2000	ERP013022	PRJEB11625		313169	ERS950961	SAMEA3643812	simple	9823	Sus scrofa	41_infected					Female		no					UNIVERSITY OF ILLINOIS CHAMPAIGN-URBANA	ERA528861		public	7D2D179CD1C711CA758071862998D3EE	ED93DBEC95FD4F39D5923E570AE25A68
SRR2536873	2016-09-26 18:34:19	2015-09-29 15:12:33	36748947	5585839944	36748947	152	3705		https://sra-download.ncbi.nlm.nih.gov/srapub/SRR2536873	SRX1295663		RNA-Seq	cDNA	TRANSCRIPTOMIC	PAIRED	0	0	ILLUMINA	Illumina HiSeq 2000	SRP064314	PRJNA297337		297337	SRS1094461	SAMN04122447	simple	9823	Sus scrofa	GSM1898022							no					GEO	SRA302036		public	962521970654902F059BB14CBA911C21	319E23020C3BBF1489258C7DB6FAE61B
SRR5643640	2017-07-28 13:53:11	2017-06-03 15:20:36	36711775	7415778550	36711775	202	4506		https://sra-download.ncbi.nlm.nih.gov/srapub/SRR5643640	SRX2881811	CAGATC	RNA-Seq	cDNA	TRANSCRIPTOMIC	PAIRED	0	0	ILLUMINA	Illumina HiSeq 2000	SRP108562	PRJNA388808		388808	SRS2250666	SAMN07185883	simple	9823	Sus scrofa	ASM7					male		no						SRA570056		public	A5AA4D0507E5E92AEFF9242CB4C52986	2C2631E3C321A877E0A8A8987AB37A0C
SRR5332128	2017-06-01 00:08:03	2017-03-10 02:17:32	36708672	1835433600	0	50	1306		https://sra-download.ncbi.nlm.nih.gov/srapub/SRR5332128	SRX2630949	z55	RNA-Seq	RANDOM	TRANSCRIPTOMIC	SINGLE	0	0	ILLUMINA	Illumina HiScanSQ	SRP101689	PRJNA378701		378701	SRS2040456	SAMN06560039	simple	9823	Sus scrofa	4					male		no						SRA544125		public	B92F7843AB7D969232CA0A2743F8FEAB	02557A149358D68EF6B7743558F99D16
SRR3194718	2017-04-03 09:32:18	2016-02-29 15:41:38	36667418	7333483600	36667418	200	4514		https://sra-download.ncbi.nlm.nih.gov/srapub/SRR3194718	SRX1605317		RNA-Seq	cDNA	TRANSCRIPTOMIC	PAIRED	0	0	ILLUMINA	Illumina HiSeq 2000	SRP070951	PRJNA313448	2	313448	SRS1314988	SAMN04521412	simple	9823	Sus scrofa	GSM2075890							no					GEO	SRA360150		public	3EB83DD065E00FD402D00CC2E457260A	A22AB7B417160E5885F94EDE7BC6120B
DRR054950	2016-10-06 16:10:18	2016-10-06 16:11:22	36652823	1832641150	0	50	1077		https://sra-download.ncbi.nlm.nih.gov/srapub/DRR054950	DRX049657	S2	RNA-Seq	RANDOM	TRANSCRIPTOMIC	SINGLE	0	0	ILLUMINA	Illumina HiSeq 2500	DRP003299	PRJDB4551	2	347333	DRS034479	SAMD00046886	simple	9823	Sus scrofa	DRS034479							no					TUAGRI	DRA004449		public	D3A60C384F546E78ADECBE002EB7B10B	A97518F26544727FF16A16CAB2076D70
SRR5872565	2017-08-29 09:39:11	2017-07-26 17:13:17	36607498	3660749800	0	100	1491		https://sra-download.ncbi.nlm.nih.gov/srapub/SRR5872565	SRX3040069		RNA-Seq	cDNA	TRANSCRIPTOMIC	SINGLE	0	0	ILLUMINA	Illumina HiSeq 2500	SRP061644	PRJNA291081	2	291081	SRS2388463	SAMN07417329	simple	9823	Sus scrofa	GSM2718718							no					GEO	SRA280306		public	2FA76747FB8C18AA29D390AC8F2370E2	AF8C00A21ADEE9192481AA7DAE71D99E
ERR972389	2015-09-29 05:03:51	2015-09-29 05:53:35	36605662	7321132400	36605662	200	4635		https://sra-download.ncbi.nlm.nih.gov/srapub/ERR972389	ERX1049366	Muscle Validation RNAseq	RNA-Seq	RANDOM	TRANSCRIPTOMIC	PAIRED	467	0	ILLUMINA	Illumina HiSeq 2000	ERP009821	PRJEB8784		297290	ERS799788	SAMEA3492639	simple	9823	Sus scrofa	Muscle - Validation					Male		no					UNIVERSITY OF ILLINOIS CHAMPAIGN-URBANA	ERA461274		public	37E7B00D692A012E5FD0A1820BC55D8C	9989F2C9AD3D092EB2A18FDA35CA5112
ERR1815473	2017-02-03 14:43:24	2017-02-04 08:51:26	36605662	7321132400	36605662	200	4635		https://sra-download.ncbi.nlm.nih.gov/srapub/ERR1815473	ERX1877985	Pietrain liver RNA-seq	RNA-Seq	Oligo-dT	TRANSCRIPTOMIC	PAIRED	280	0	ILLUMINA	Illumina HiSeq 2000	ERP021264	PRJEB19268		369634	ERS1534489	SAMEA72280918	simple	9823	Sus scrofa	PigWUR_153							no					ANIMAL BREEDING AND GENOMICS CENTRE	ERA807120		public	37E7B00D692A012E5FD0A1820BC55D8C	9989F2C9AD3D092EB2A18FDA35CA5112
SRR3194687	2017-04-03 09:32:17	2016-02-29 15:45:01	36551795	7310359000	36551795	200	4525		https://sra-download.ncbi.nlm.nih.gov/srapub/SRR3194687	SRX1605286		RNA-Seq	cDNA	TRANSCRIPTOMIC	PAIRED	0	0	ILLUMINA	Illumina HiSeq 2000	SRP070951	PRJNA313448	2	313448	SRS1315019	SAMN04521381	simple	9823	Sus scrofa	GSM2075859							no					GEO	SRA360150		public	6083516A9678B67172953AF1885B2AD3	967C63A31A01F669AA8F420A1B2EF0AC
SRR4293367	2016-09-26 18:35:00	2016-09-24 11:24:05	36496496	8552315545	36496496	234	3049		https://sra-download.ncbi.nlm.nih.gov/srapub/SRR4293367	SRX2188828		RIP-Seq	other	TRANSCRIPTOMIC	PAIRED	0	0	ILLUMINA	Illumina HiSeq 4000	SRP090407	PRJNA344383	2	344383	SRS1711552	SAMN05821330	simple	9823	Sus scrofa	GSM2327808							no					GEO	SRA478775		public	433F29F8FB4CBF6964555E72E4671318	1CD95BDA383A06A64473CF7C5BCFD3E1
SRR2536875	2016-09-26 18:34:19	2015-09-29 15:12:38	36488663	5546276776	36488663	152	3709		https://sra-download.ncbi.nlm.nih.gov/srapub/SRR2536875	SRX1295665		RNA-Seq	cDNA	TRANSCRIPTOMIC	PAIRED	0	0	ILLUMINA	Illumina HiSeq 2000	SRP064314	PRJNA297337		297337	SRS1094459	SAMN04122443	simple	9823	Sus scrofa	GSM1898024							no					GEO	SRA302036		public	0684268C7A7BA5286D85FA05F900C8F0	A821211311055973F2B8BB3C77120CDC
SRR4174003	2017-02-09 16:43:09	2016-09-06 07:23:30	36455241	5541196632	36455241	152	3716		https://sra-download.ncbi.nlm.nih.gov/srapub/SRR4174003	SRX2140112		RNA-Seq	cDNA	TRANSCRIPTOMIC	PAIRED	0	0	ILLUMINA	Illumina HiSeq 2000	SRP086568	PRJNA341938	2	341938	SRS1672053	SAMN05730663	simple	9823	Sus scrofa	GSM2302802							no					GEO	SRA462796		public	15377044435F0374AFCB55C329BB3CA9	359C5B059A7A227C25E096C52D61F0E7
SRR2130360	2015-08-24 15:46:05	2015-07-27 15:40:36	36443664	3644366400	0	100	2569		https://sra-download.ncbi.nlm.nih.gov/srapub/SRR2130360	SRX1121067		RNA-Seq	cDNA	TRANSCRIPTOMIC	SINGLE	0	0	ILLUMINA	Illumina HiSeq 2500	SRP061644	PRJNA291081	2	291081	SRS1013711	SAMN03939317	simple	9823	Sus scrofa	GSM1833599							no					GEO	SRA280306		public	FFAC4DD1313E6A23BF2017DC0977D31D	7A01243C35A1E3C7D8C11D8F47A23AA2
SRR2123892	2016-05-17 16:01:05	2015-07-22 10:38:19	36441151	7288230200	36441151	200	4833		https://sra-download.ncbi.nlm.nih.gov/srapub/SRR2123892	SRX1115470		RNA-Seq	cDNA	TRANSCRIPTOMIC	PAIRED	0	0	ILLUMINA	Illumina HiSeq 2000	SRP061418	PRJNA290579		290579	SRS1009100	SAMN03893131	simple	9823	Sus scrofa	GSM1829787							no					GEO	SRA279309		public	19DA31044E84C0A63A3D8634A78DAD1B	C276C4B346DC825A70E29779039746DA
SRR3194622	2017-04-03 09:32:16	2016-02-29 16:01:37	36434953	7286990600	36434953	200	4804		https://sra-download.ncbi.nlm.nih.gov/srapub/SRR3194622	SRX1605221		RNA-Seq	cDNA	TRANSCRIPTOMIC	PAIRED	0	0	ILLUMINA	Illumina HiSeq 2000	SRP070951	PRJNA313448	2	313448	SRS1315083	SAMN04521436	simple	9823	Sus scrofa	GSM2075794							no					GEO	SRA360150		public	586101F0EA5DA6E6E3F0A942B9BE80F7	C8ECB505CA4A95D4A8605E80E39FF1F1
SRR1737102	2015-12-30 20:18:40	2015-01-05 21:56:53	36411035	7355029070	36411035	202	4299		https://sra-download.ncbi.nlm.nih.gov/srapub/SRR1737102	SRX825924		RNA-Seq	cDNA	TRANSCRIPTOMIC	PAIRED	101	0	ILLUMINA	Illumina HiSeq 2000	SRP051610	PRJNA271310		271310	SRS805429	SAMN03273910	simple	9823	Sus scrofa	mingan3					male		no					DUODENAL TISSUE FROM MEISHAN PIGLETS (SUS SCROFA)	SRA221933		public	9587F52DE4BA690B4F1805EBBA24195F	2E6E24E0652EC9535F2E979BBC0BDB57
SRR2123948	2016-05-17 16:01:05	2015-07-22 10:37:41	36375452	7275090400	36375452	200	4924		https://sra-download.ncbi.nlm.nih.gov/srapub/SRR2123948	SRX1115526		RNA-Seq	cDNA	TRANSCRIPTOMIC	PAIRED	0	0	ILLUMINA	Illumina HiSeq 2000	SRP061418	PRJNA290579		290579	SRS1009043	SAMN03893187	simple	9823	Sus scrofa	GSM1829855							no					GEO	SRA279309		public	5348621E70FBE45D585855DD07B110D6	7E963851E52D65585CF0A40789F4892B
SRR934627	2013-11-01 16:29:23	2013-07-15 10:09:23	36375233	2910018640	0	80	1819		https://sra-download.ncbi.nlm.nih.gov/srapub/SRR934627	SRX322534		RNA-Seq	cDNA	TRANSCRIPTOMIC	SINGLE	0	0	ILLUMINA	Illumina Genome Analyzer IIx	SRP027378	PRJNA212016	2	212016	SRS457614	SAMN02251023	simple	9823	Sus scrofa	GSM1185816					female		no					GEO	SRA093372		public	BB9E57F8E3F74E1AB36C952C2B7117C8	62A90A2CAAEE8F63E7DC9663EEF84619
SRR599845	2015-07-22 17:07:46	2015-12-14 13:20:11	36360909	2763429084	0	76	1702		https://sra-download.ncbi.nlm.nih.gov/srapub/SRR599845	SRX197296		RNA-Seq	size fractionation	TRANSCRIPTOMIC	SINGLE	0	0	ILLUMINA	Illumina Genome Analyzer IIx	SRP016513	PRJNA177810		177810	SRS369853	SAMN01766975	simple	9823	Sus scrofa	bama pig liver sequencing project							no					INSTITUTE OF ANIMAL SCIENCE, CAAS	SRA059958		public	27CAD77B3D2441D7F921F459DC63F91F	66EE281C8F6915F88BDBF518A44E5A4B
SRR4293379	2016-09-26 18:35:00	2016-09-24 11:31:52	36304466	8970380174	36304466	247	3025		https://sra-download.ncbi.nlm.nih.gov/srapub/SRR4293379	SRX2188840		RIP-Seq	other	TRANSCRIPTOMIC	PAIRED	0	0	ILLUMINA	Illumina HiSeq 4000	SRP090407	PRJNA344383	2	344383	SRS1711564	SAMN05821336	simple	9823	Sus scrofa	GSM2327820							no					GEO	SRA478775		public	224A6D99F823BFD4D64D23C275C6589D	B0C9B8AA37BC1BCF8755B97A3DFE2B2C
SRR5577190	2017-05-22 15:48:13	2017-05-19 12:09:15	36296946	10889083800	36296946	300	4265		https://sra-download.ncbi.nlm.nih.gov/srapub/SRR5577190	SRX2835404		RNA-Seq	cDNA	TRANSCRIPTOMIC	PAIRED	0	0	ILLUMINA	Illumina HiSeq 2500	SRP107390	PRJNA387276		387276	SRS2209589	SAMN07143094	simple	9823	Sus scrofa	GSM2632186							no					GEO	SRA562830		public	842DC17EC3B4A9CB5DE06EA230E6AC09	BD00B0BDF99BA3288353BF6E73EB66C2
SRR3160013	2016-07-05 16:43:03	2016-02-10 11:08:28	36293178	7258635600	36293178	200	4697		https://sra-download.ncbi.nlm.nih.gov/srapub/SRR3160013	SRX1569860		RNA-Seq	cDNA	TRANSCRIPTOMIC	PAIRED	0	0	ILLUMINA	Illumina HiSeq 2500	SRP069860	PRJNA311523	2	311523	SRS1283340	SAMN04484982	simple	9823	Sus scrofa	GSM2059075							no					GEO	SRA352656		public	47257062C3F9E21CD3202192066619C7	8BE74899388D7C0900FF9383E716ADF1
SRR2123966	2016-05-17 16:01:05	2015-07-22 10:39:16	36281370	7256274000	36281370	200	4858		https://sra-download.ncbi.nlm.nih.gov/srapub/SRR2123966	SRX1115544		RNA-Seq	cDNA	TRANSCRIPTOMIC	PAIRED	0	0	ILLUMINA	Illumina HiSeq 2000	SRP061418	PRJNA290579		290579	SRS1009028	SAMN03893108	simple	9823	Sus scrofa	GSM1829873							no					GEO	SRA279309		public	A64F4164E0FFA77BE47AA4DF14B95473	F11620441C0C86B60B42166A1180367C
SRR4296451	2017-01-06 15:42:10	2016-09-26 18:49:31	36280685	7328698370	36280685	202	4886		https://sra-download.ncbi.nlm.nih.gov/srapub/SRR4296451	SRX2191442		RNA-Seq	cDNA	TRANSCRIPTOMIC	PAIRED	0	0	ILLUMINA	Illumina HiSeq 2000	SRP090473	PRJNA344493	2	344493	SRS1713970	SAMN05826431	simple	9823	Sus scrofa	GSM2328828							no					GEO	SRA480118		public	9D76666DDE54A5160868C6AD2610167F	75F6356E4A5ED50753A6ECCE04831349
SRR3194664	2017-04-03 09:32:16	2016-02-29 15:47:05	36253804	7250760800	36253804	200	4464		https://sra-download.ncbi.nlm.nih.gov/srapub/SRR3194664	SRX1605263		RNA-Seq	cDNA	TRANSCRIPTOMIC	PAIRED	0	0	ILLUMINA	Illumina HiSeq 2000	SRP070951	PRJNA313448	2	313448	SRS1315042	SAMN04521299	simple	9823	Sus scrofa	GSM2075836							no					GEO	SRA360150		public	43F7490A7892B5C265085632D73BC118	68D9A3D1CA82C95C9D9BE03ECE633722
SRR3194653	2017-04-03 09:32:16	2016-02-29 16:45:04	36246775	7249355000	36246775	200	4433		https://sra-download.ncbi.nlm.nih.gov/srapub/SRR3194653	SRX1605252		RNA-Seq	cDNA	TRANSCRIPTOMIC	PAIRED	0	0	ILLUMINA	Illumina HiSeq 2000	SRP070951	PRJNA313448	2	313448	SRS1315053	SAMN04521288	simple	9823	Sus scrofa	GSM2075825							no					GEO	SRA360150		public	70D0F0517398C5214851C4EC4B52FBAD	CBE675222D587D638FFA19EB2B87914E
SRR4046660	2017-08-22 00:00:31	2016-09-06 06:02:33	36206426	9051606500	36206426	250	3138		https://sra-download.ncbi.nlm.nih.gov/srapub/SRR4046660	SRX2037559		RNA-Seq	RANDOM	TRANSCRIPTOMIC	PAIRED	0	0	ILLUMINA	Illumina HiSeq 2500	SRP082487	PRJNA339666		339666	SRS1631302	SAMN05601663	simple	9823	Sus scrofa	Tibetan-CE-TP10					male		no					INSTITUTE OF ZOOLOGY (IOZ), CHINESE ACADEMY OF SCI	SRA453914		public	9E6FDC80CBA3651B2F37A3199A3024F4	3073577DC05A28483C13EEFCA25AFAB6
SRR3160027	2016-07-05 16:43:03	2016-02-10 11:11:05	36195851	7239170200	36195851	200	4841		https://sra-download.ncbi.nlm.nih.gov/srapub/SRR3160027	SRX1569874		RNA-Seq	cDNA	TRANSCRIPTOMIC	PAIRED	0	0	ILLUMINA	Illumina HiSeq 2500	SRP069860	PRJNA311523	2	311523	SRS1283327	SAMN04484934	simple	9823	Sus scrofa	GSM2059089							no					GEO	SRA352656		public	0E01B5019E73F3D1465E6E1E1FFC4A81	3FEE1D0172BFDC269526100F23D2DE59
ERR1199518	2016-01-16 07:45:12	2016-01-16 07:51:23	36177890	7235578000	36177890	200	3017		https://sra-download.ncbi.nlm.nih.gov/srapub/ERR1199518	ERX1271776	5604	RNA-Seq	RANDOM	TRANSCRIPTOMIC	PAIRED	300	50	ILLUMINA	Illumina HiSeq 2000	ERP013761	PRJEB12300		308975	ERS1028045	SAMEA3720896	simple	9823	Sus scrofa	E-MTAB-4179:5604					female		no					Haibo Liu	ERA550064		public	D884EE2BCE7C31C517F464BB7B7786B6	F97C38EE320B6A7A9C5349F4BCC67A8F
SRR2912895	2016-11-12	2015-11-27 08:40:28	36171023	7306546646	36171023	202	4443		https://sra-download.ncbi.nlm.nih.gov/srapub/SRR2912895	SRX1427101		RNA-Seq	cDNA	TRANSCRIPTOMIC	PAIRED	125	0	ILLUMINA	Illumina HiSeq 2500	SRP066067	PRJNA301912		301912	SRS1158868	SAMN04260394	simple	9825	Sus scrofa domesticus	E42					missing		no					THIRD MILITARY MEDICAL UNIVERSITY	SRA310874		public	A6DF5F97D8A68C9802B76BD856E5D219	A678C7D0D679D4F0444AFE6B279C4D6A
SRR544922	2015-07-22 17:08:42	2015-12-09 18:37:02	36168380	2531786600	36168380	70	1717		https://sra-download.ncbi.nlm.nih.gov/srapub/SRR544922	SRX179291		RNA-Seq	unspecified	TRANSCRIPTOMIC	PAIRED	0	0	ILLUMINA	Illumina Genome Analyzer IIx	SRP014917	PRJNA173135		173135	SRS358678	SAMN01120960	simple	9823	Sus scrofa	AM_RNA-Seq							no					INRA	SRA057401		public	40F5E6BCAFCBBA32FE40E1899F016A71	D3BDBA61AA1BE9D5A972E88E5742A3C9
SRR2919662	2015-11-30 15:57:08	2015-11-17 12:27:56	36149071	7229814200	36149071	200	4597		https://sra-download.ncbi.nlm.nih.gov/srapub/SRR2919662	SRX1433605		RNA-Seq	cDNA	TRANSCRIPTOMIC	PAIRED	0	0	ILLUMINA	Illumina HiSeq 2500	SRP066249	PRJNA302287		302287	SRS1164589	SAMN04271252	simple	9823	Sus scrofa	GSM1941412							no					GEO	SRA311808		public	570CFAC1C818807714163C03A71CDDE9	29107A6F0175705CB5F9C98799D47C55
SRR2564758	2017-02-10 16:18:52	2015-10-06 12:18:41	36147506	7229501200	36147506	200	4523		https://sra-download.ncbi.nlm.nih.gov/srapub/SRR2564758	SRX1307214		RNA-Seq	cDNA	TRANSCRIPTOMIC	PAIRED	0	0	ILLUMINA	Illumina HiSeq 2000	SRP064513	PRJNA297855	2	297855	SRS1100810	SAMN04147097	simple	9823	Sus scrofa	GSM1902346							no					GEO	SRA303125		public	5095D617A543649498F67EF63DC7A27B	4617F5742B9A98356CB4D3BED68F1D4E
SRR5133959	2017-01-03 09:59:18	2016-12-28 16:32:52	36110158	7222031600	36110158	200	4720		https://sra-download.ncbi.nlm.nih.gov/srapub/SRR5133959	SRX2448653		RNA-Seq	cDNA	TRANSCRIPTOMIC	PAIRED	0	0	ILLUMINA	Illumina HiSeq 2000	SRP095747	PRJNA359208		359208	SRS1882065	SAMN06189257	simple	9823	Sus scrofa	GSM2441454							no					GEO	SRA512062		public	8C8AE208634D094A49B9426A68B4D5AD	E90FEF48B8240B9BDABF0DB369BC3442
SRR5665203	2017-06-10 10:31:11	2017-06-10 10:18:20	36098672	1804933600	0	50	1145		https://sra-download.ncbi.nlm.nih.gov/srapub/SRR5665203	SRX2900817	CJJT007B	RNA-Seq	RANDOM	TRANSCRIPTOMIC	SINGLE	0	0	ILLUMINA	Illumina HiSeq 2500	SRP108916	PRJNA389819		389819	SRS2267668	SAMN07210906	simple	9823	Sus scrofa	Pig12_OURT_88_3					not applicable		no						SRA573380		public	69D3157562D0BA0C3A657626B8261CFD	92E297CC9F8624C7088D04D324EE053F
SRR3194623	2017-04-03 09:32:16	2016-02-29 16:23:19	36098217	7219643400	36098217	200	4758		https://sra-download.ncbi.nlm.nih.gov/srapub/SRR3194623	SRX1605222		RNA-Seq	cDNA	TRANSCRIPTOMIC	PAIRED	0	0	ILLUMINA	Illumina HiSeq 2000	SRP070951	PRJNA313448	2	313448	SRS1315082	SAMN04521437	simple	9823	Sus scrofa	GSM2075795							no					GEO	SRA360150		public	324871C266894225BCCBAC70449528EB	FB4722081EFC88F40D62198D82CD3EFF
SRR2123979	2016-05-17 16:01:05	2015-07-22 10:55:08	36087942	7217588400	36087942	200	4857		https://sra-download.ncbi.nlm.nih.gov/srapub/SRR2123979	SRX1115557		RNA-Seq	cDNA	TRANSCRIPTOMIC	PAIRED	0	0	ILLUMINA	Illumina HiSeq 2000	SRP061418	PRJNA290579		290579	SRS1009013	SAMN03893122	simple	9823	Sus scrofa	GSM1829886							no					GEO	SRA279309		public	A9907C347916B4DDF771F99040BB97F9	134B15D5294F0658F2A501C6D5BBC4D8
SRR2123910	2016-05-17 16:01:05	2015-07-22 10:40:47	36036206	7207241200	36036206	200	4871		https://sra-download.ncbi.nlm.nih.gov/srapub/SRR2123910	SRX1115488		RNA-Seq	cDNA	TRANSCRIPTOMIC	PAIRED	0	0	ILLUMINA	Illumina HiSeq 2000	SRP061418	PRJNA290579		290579	SRS1009083	SAMN03893149	simple	9823	Sus scrofa	GSM1829805							no					GEO	SRA279309		public	6AF512FC23E29B2439EE93203E66A9A5	249306EF8EF91BFAFAC9CA724171EBA6
ERR1104677	2016-02-25 05:20:35	2016-02-25 06:24:24	36031998	7206399600	36031998	200	5075		https://sra-download.ncbi.nlm.nih.gov/srapub/ERR1104677	ERX1184208	26_control_RNA-seq	RNA-Seq	RANDOM	TRANSCRIPTOMIC	PAIRED	308	0	ILLUMINA	Illumina HiSeq 2000	ERP013022	PRJEB11625		313169	ERS950955	SAMEA3643806	simple	9823	Sus scrofa	26_control					Female		no					UNIVERSITY OF ILLINOIS CHAMPAIGN-URBANA	ERA528861		public	D182E26721724C54FD025B8216FCC1F6	E2A1A23D5A77354F40AA15D46AB6E4BC
SRR3160073	2016-07-05 16:43:03	2016-02-10 11:31:12	35910355	7182071000	35910355	200	4468		https://sra-download.ncbi.nlm.nih.gov/srapub/SRR3160073	SRX1569920		RNA-Seq	cDNA	TRANSCRIPTOMIC	PAIRED	0	0	ILLUMINA	Illumina HiSeq 2500	SRP069860	PRJNA311523	2	311523	SRS1283281	SAMN04485010	simple	9823	Sus scrofa	GSM2059135							no					GEO	SRA352656		public	155ACCC60C68FFF7F46D9845F447624C	D936B49C5A493712C5F6511B330262C7
SRR3194738	2017-04-03 09:32:18	2016-02-29 15:50:05	35892042	7178408400	35892042	200	4418		https://sra-download.ncbi.nlm.nih.gov/srapub/SRR3194738	SRX1605337		RNA-Seq	cDNA	TRANSCRIPTOMIC	PAIRED	0	0	ILLUMINA	Illumina HiSeq 2000	SRP070951	PRJNA313448	2	313448	SRS1314968	SAMN04521342	simple	9823	Sus scrofa	GSM2075910							no					GEO	SRA360150		public	89CD3483484F5891846D116ABC9940F6	FAEC6036B69DBC8A82D00E5784C2F979
SRR1610284	2015-07-07 00:02:21	2014-10-15 12:39:26	35840385	3619878885	0	101	2499		https://sra-download.ncbi.nlm.nih.gov/srapub/SRR1610284	SRX647713	DS3_1_Control	RNA-Seq	cDNA	TRANSCRIPTOMIC	SINGLE	0	0	ILLUMINA	Illumina HiSeq 2000	SRP013743	PRJNA80971		80971	SRS654997	SAMN02904334	simple	9825	Sus scrofa domesticus	DS3_1					not applicable		no					USDA	SRA174384		public	6A367D73E93487AAD5A15CC97BFC150B	75728B5FB52C97731A0E7293FF9244D4
SRR2973861	2015-12-07 17:10:22	2015-12-04 11:45:57	35839587	2624287733	0	73	1793		https://sra-download.ncbi.nlm.nih.gov/srapub/SRR2973861	SRX1463167		RNA-Seq	cDNA	TRANSCRIPTOMIC	SINGLE	0	0	ILLUMINA	Illumina HiScanSQ	SRP067000	PRJNA305124		305124	SRS1190546	SAMN04317053	simple	9823	Sus scrofa	GSM1964551							no					GEO	SRA314985		public	DDACCC83FDA3AEBD1B63B41E93A81B6C	3D453409E21F0AABD4D0A028D5117068
DRR054948	2016-10-06 16:10:18	2016-10-06 16:11:12	35822512	1791125600	0	50	1075		https://sra-download.ncbi.nlm.nih.gov/srapub/DRR054948	DRX049655	G1	RNA-Seq	RANDOM	TRANSCRIPTOMIC	SINGLE	0	0	ILLUMINA	Illumina HiSeq 2500	DRP003299	PRJDB4551	2	347333	DRS034477	SAMD00046884	simple	9823	Sus scrofa	DRS034477							no					TUAGRI	DRA004449		public	09511F40404D098C3C991A4FEB712847	1F18E0F2A046DABCACB600AE51E66089
SRR2123906	2016-05-17 16:01:05	2015-07-22 10:37:56	35809464	7161892800	35809464	200	4783		https://sra-download.ncbi.nlm.nih.gov/srapub/SRR2123906	SRX1115484		RNA-Seq	cDNA	TRANSCRIPTOMIC	PAIRED	0	0	ILLUMINA	Illumina HiSeq 2000	SRP061418	PRJNA290579		290579	SRS1009086	SAMN03893145	simple	9823	Sus scrofa	GSM1829801							no					GEO	SRA279309		public	BF09DC5481418F5208D025B09E878FD1	626AD448F7AF1142DCEAFD743BEF5249
SRR5368823	2017-04-03 09:33:31	2017-03-23 15:22:43	35793083	3579308300	0	100	2368		https://sra-download.ncbi.nlm.nih.gov/srapub/SRR5368823	SRX2664079	195_1_feces_mt	RNA-Seq	cDNA	METATRANSCRIPTOMIC	SINGLE	0	0	ILLUMINA	Illumina HiSeq 2000	SRP038757	PRJNA237795		237795	SRS560688	SAMN02645113	simple	9825	Sus scrofa domesticus	195_1.sff							no						SRA548827		public	D823C306A6A2252CB511E68F41FDB3AE	684F27137A09E9935CC5FC194CB2374B
SRR599849	2015-07-22 17:07:49	2015-12-14 15:46:57	35724335	2715049460	0	76	1701		https://sra-download.ncbi.nlm.nih.gov/srapub/SRR599849	SRX197296		RNA-Seq	size fractionation	TRANSCRIPTOMIC	SINGLE	0	0	ILLUMINA	Illumina Genome Analyzer IIx	SRP016513	PRJNA177810		177810	SRS369853	SAMN01766975	simple	9823	Sus scrofa	bama pig liver sequencing project							no					INSTITUTE OF ANIMAL SCIENCE, CAAS	SRA059958		public	4394DE91F02682BC63EB8C0CC46C434E	6DE6663EA9043DB0C7E82646B39D13F3
ERR789434	2015-09-29 05:02:12	2016-02-27 02:33:16	35715115	6617641862	32407536	185	2964	assembly	https://sra-download.ncbi.nlm.nih.gov/srapub/ERR789434	ERX779597	Spleen RNA-seq Expression	RNA-Seq	RANDOM	TRANSCRIPTOMIC	PAIRED	247	0	ILLUMINA	Illumina HiSeq 2000	ERP009821	PRJEB8784		297290	ERS682357	SAMEA3303532	simple	9823	Sus scrofa	Spleen					female		no					UNIVERSITY OF ILLINOIS CHAMPAIGN-URBANA	ERA419693		public	04B32AFF4CE1762623C9A0F208D036E6	252EC8D3B70CF9299BA94B2E33EF6268
SRR5368829	2017-04-03 09:33:31	2017-03-23 15:21:47	35710503	3571050300	0	100	2139		https://sra-download.ncbi.nlm.nih.gov/srapub/SRR5368829	SRX2664085	194_5_feces_mt	RNA-Seq	cDNA	METATRANSCRIPTOMIC	SINGLE	0	0	ILLUMINA	Illumina HiSeq 2000	SRP038757	PRJNA237795		237795	SRS560682	SAMN02645107	simple	9825	Sus scrofa domesticus	194_5.sff							no						SRA548827		public	00DD815525F4EB438D906E6D44D630A3	1F5536A5CA053929966BE6F007DE0E79
SRR3354390	2017-04-09 23:48:06	2016-05-26 12:32:23	35684076	7208183352	35684076	202	4422		https://sra-download.ncbi.nlm.nih.gov/srapub/SRR3354390	SRX1688931		RNA-Seq	PolyA	TRANSCRIPTOMIC	PAIRED	0	0	ILLUMINA	Illumina HiSeq 2000	SRP073069	PRJNA317938		317938	SRS1383571	SAMN04631763	simple	9823	Sus scrofa	pig spleen					pooled male and female		no					COLLEGE OF LIFE SCIENCE, SICHUAN UNIVERSITY	SRA407743		public	0819D4A30BDCCF8259BAB03D2C50FA88	9D8857896ACE8928A4070A13E2A49687
SRR5665205	2017-06-10 10:30:09	2017-06-10 10:21:13	35587260	1703745370	0	47	769		https://sra-download.ncbi.nlm.nih.gov/srapub/SRR5665205	SRX2900815	CJJT001E	RNA-Seq	RANDOM	TRANSCRIPTOMIC	SINGLE	0	0	ILLUMINA	Illumina HiSeq 2500	SRP108916	PRJNA389819		389819	SRS2267669	SAMN07210907	simple	9823	Sus scrofa	Pig13_GRG2007					not applicable		no						SRA573380		public	0E9E809F4344FC2815A5C0AE9DB8D38B	CCC913F6F3496945C253DEDF5F64870D
ERR1815486	2017-02-03 14:43:25	2017-02-03 16:05:48	35545157	7109031400	35545157	200	4516		https://sra-download.ncbi.nlm.nih.gov/srapub/ERR1815486	ERX1877998	Large white lymphe node RNA-seq	RNA-Seq	Oligo-dT	TRANSCRIPTOMIC	PAIRED	280	0	ILLUMINA	Illumina HiSeq 2000	ERP021264	PRJEB19268		369634	ERS1534501	SAMEA72289918	simple	9823	Sus scrofa	PigWUR_187							no					ANIMAL BREEDING AND GENOMICS CENTRE	ERA807120		public	CDE21CC95E9D5F0DD59EFF20D18009B3	26D312EC984AEBA18CA34BB66AB5E465
SRR3280911	2017-01-24 15:55:23	2016-03-22 17:32:52	35537936	7107587200	35537936	200	4507		https://sra-download.ncbi.nlm.nih.gov/srapub/SRR3280911	SRX1654513		RNA-Seq	cDNA	TRANSCRIPTOMIC	PAIRED	0	0	ILLUMINA	Illumina HiSeq 2000	SRP072192	PRJNA316011		316011	SRS1355355	SAMN04573019	simple	9823	Sus scrofa	GSM2096456							no					GEO	SRA392029		public	8191C9935DE79437D80F5CA020ACB8DE	B6971E1E54B85F5DEDEA5D54D05FD496
SRR4046619	2017-08-22 00:00:27	2016-08-26 04:32:47	35519152	8879788000	35519152	250	3215		https://sra-download.ncbi.nlm.nih.gov/srapub/SRR4046619	SRX2037501		RNA-Seq	RANDOM	TRANSCRIPTOMIC	PAIRED	0	0	ILLUMINA	Illumina HiSeq 2500	SRP082487	PRJNA339666		339666	SRS1631020	SAMN05601648	simple	9823	Sus scrofa	Bama-RT-BP2					male		no					INSTITUTE OF ZOOLOGY (IOZ), CHINESE ACADEMY OF SCI	SRA453914		public	C523A64ABA192E5D80ED9CE7A129A144	572B1AE6C4BC2368847C41C6AB76587B
ERR1815471	2017-02-03 14:43:24	2017-02-03 15:41:12	35461672	7092334400	35461672	200	4482		https://sra-download.ncbi.nlm.nih.gov/srapub/ERR1815471	ERX1877983	Duroc testis RNA-seq	RNA-Seq	Oligo-dT	TRANSCRIPTOMIC	PAIRED	280	0	ILLUMINA	Illumina HiSeq 2000	ERP021264	PRJEB19268		369634	ERS1534486	SAMEA72278668	simple	9823	Sus scrofa	PigWUR_143							no					ANIMAL BREEDING AND GENOMICS CENTRE	ERA807120		public	9F56465393FB8063BE8A0F320611F539	DF0480B10B962C1A01DE2D742C630957
SRR599864	2013-10-17	2012-11-26 04:33:32	35378921	3573271021	0	101	1316		https://sra-download.ncbi.nlm.nih.gov/srapub/SRR599864	SRX197296		RNA-Seq	size fractionation	TRANSCRIPTOMIC	SINGLE	0	0	ILLUMINA	Illumina Genome Analyzer IIx	SRP016513	PRJNA177810		177810	SRS369853	SAMN01766975	simple	9823	Sus scrofa	bama pig liver sequencing project							no					INSTITUTE OF ANIMAL SCIENCE, CAAS	SRA059958		public	7BA8FF599948E8ED99A04FEB14148218	B940C4E35498A8373EAD4CBB8842CA25
SRR3147545	2016-02-05 15:08:30	2016-02-05 16:59:12	35313032	7062606400	35313032	200	4690		https://sra-download.ncbi.nlm.nih.gov/srapub/SRR3147545	SRX1563139	03192-0DPI	RNA-Seq	size fractionation	TRANSCRIPTOMIC	PAIRED	0	0	ILLUMINA	Illumina HiSeq 2500	SRP069349	PRJNA311061		311061	SRS1277680	SAMN04461408	simple	9823	Sus scrofa	c65f5c86-cabd-11e5-83fb-3c4a92e4a804					male		no					BIOCI	SRA348154		public	52B339EBEBAAC7180EC1EE6C398879F2	832ADF7771887FB449C9CA41D2A884AA
SRR2966626	2015-12-07 10:47:12	2015-11-30 14:57:56	35261997	1723494528	0	48	1171		https://sra-download.ncbi.nlm.nih.gov/srapub/SRR2966626	SRX1456102		RNA-Seq	cDNA	TRANSCRIPTOMIC	SINGLE	0	0	ILLUMINA	Illumina HiScanSQ	SRP066797	PRJNA304420		304420	SRS1183689	SAMN04301630	simple	9823	Sus scrofa	GSM1957032							no					GEO	SRA314162		public	7DACE068FDE9E724CCABBB4B3DB34662	F117BA5331CD03C8E7FA612D34C5A0BE
SRR599850	2015-07-22 17:07:49	2015-12-08 06:11:01	35220261	2676739836	0	76	1680		https://sra-download.ncbi.nlm.nih.gov/srapub/SRR599850	SRX197296		RNA-Seq	size fractionation	TRANSCRIPTOMIC	SINGLE	0	0	ILLUMINA	Illumina Genome Analyzer IIx	SRP016513	PRJNA177810		177810	SRS369853	SAMN01766975	simple	9823	Sus scrofa	bama pig liver sequencing project							no					INSTITUTE OF ANIMAL SCIENCE, CAAS	SRA059958		public	D1D7DC854AB7311B2CDD839BC05845F3	18DF95060E04BEE7777FBC36125632A8
SRR2536880	2016-09-26 18:34:19	2015-09-29 15:12:15	35214674	5352630448	35214674	152	3582		https://sra-download.ncbi.nlm.nih.gov/srapub/SRR2536880	SRX1295670		RNA-Seq	cDNA	TRANSCRIPTOMIC	PAIRED	0	0	ILLUMINA	Illumina HiSeq 2000	SRP064314	PRJNA297337		297337	SRS1094453	SAMN04122450	simple	9823	Sus scrofa	GSM1898029							no					GEO	SRA302036		public	5CFAFEEF45747582E116F1CCE2F6933F	83C483C5356DC20432BAFF6B32268D21
SRR3194672	2017-04-03 09:32:17	2016-02-29 16:14:06	35188867	7037773400	35188867	200	2989		https://sra-download.ncbi.nlm.nih.gov/srapub/SRR3194672	SRX1605271		RNA-Seq	cDNA	TRANSCRIPTOMIC	PAIRED	0	0	ILLUMINA	Illumina HiSeq 2000	SRP070951	PRJNA313448	2	313448	SRS1315034	SAMN04521307	simple	9823	Sus scrofa	GSM2075844							no					GEO	SRA360150		public	BC152F4ED5776B6D1EEB6656973A64F8	BF7484B0D88BFBB597C424E43FECAB55
SRR3194758	2017-04-03 09:32:19	2016-02-29 15:41:15	35169478	7033895600	35169478	200	4316		https://sra-download.ncbi.nlm.nih.gov/srapub/SRR3194758	SRX1605357		RNA-Seq	cDNA	TRANSCRIPTOMIC	PAIRED	0	0	ILLUMINA	Illumina HiSeq 2000	SRP070951	PRJNA313448	2	313448	SRS1314948	SAMN04521364	simple	9823	Sus scrofa	GSM2075930							no					GEO	SRA360150		public	2916A07E917B531B24519EBAC9BA0B54	6AD9ED1A14242573629BAC0A7565348A
SRR3194733	2017-04-03 09:32:18	2016-02-29 15:55:33	35083987	7016797400	35083987	200	4450		https://sra-download.ncbi.nlm.nih.gov/srapub/SRR3194733	SRX1605332		RNA-Seq	cDNA	TRANSCRIPTOMIC	PAIRED	0	0	ILLUMINA	Illumina HiSeq 2000	SRP070951	PRJNA313448	2	313448	SRS1314973	SAMN04521427	simple	9823	Sus scrofa	GSM2075905							no					GEO	SRA360150		public	491D51CE3F4228568384DA5622EAEC31	58BFED5D78EF6B5522BF20995EAC150B
SRR934629	2013-11-01 16:29:23	2013-07-15 10:09:21	35046014	2803681120	0	80	1732		https://sra-download.ncbi.nlm.nih.gov/srapub/SRR934629	SRX322536		RNA-Seq	cDNA	TRANSCRIPTOMIC	SINGLE	0	0	ILLUMINA	Illumina Genome Analyzer IIx	SRP027378	PRJNA212016	2	212016	SRS457616	SAMN02251022	simple	9823	Sus scrofa	GSM1185818					female		no					GEO	SRA093372		public	2876CB5762E2FE47A942AC7A60F750E5	F689D379A14D89A0DB3F87F4D73F682B
ERR1890433	2017-04-22 08:27:15	2017-04-22 09:32:57	35033512	7006702400	35033512	200	2868		https://sra-download.ncbi.nlm.nih.gov/srapub/ERR1890433	ERX1950931	63_1_GFP_RNA-seq	RNA-Seq	RANDOM	TRANSCRIPTOMIC	PAIRED	495	0	ILLUMINA	Illumina HiSeq 2500	ERP009668	PRJEB8646		282179	ERS1234207	SAMEA4063097	simple	9823	Sus scrofa	63_1_GFP							no					UNIVERSITY OF ILLINOIS CHAMPAIGN-URBANA	ERA854039		public	6AD4F2C4A01117D1E95D0048C37849A0	9BBB5A27F23E0282C82AB7B95B68513E
SRR4293373	2016-09-26 18:35:00	2016-09-24 11:23:11	35011073	8304935534	35011073	237	2953		https://sra-download.ncbi.nlm.nih.gov/srapub/SRR4293373	SRX2188834		RIP-Seq	other	TRANSCRIPTOMIC	PAIRED	0	0	ILLUMINA	Illumina HiSeq 4000	SRP090407	PRJNA344383	2	344383	SRS1711558	SAMN05821342	simple	9823	Sus scrofa	GSM2327814							no					GEO	SRA478775		public	E6A08CE2A01CA3BCEB9AAFA58EB9CE08	C4B952A1BA067C6BECD880EBD3F8EE1B
SRR2953720	2016-05-17 16:00:34	2015-11-23 14:21:28	34957144	6991428800	34957144	200	3142		https://sra-download.ncbi.nlm.nih.gov/srapub/SRR2953720	SRX1446261		RNA-Seq	cDNA	TRANSCRIPTOMIC	PAIRED	0	0	ILLUMINA	Illumina HiSeq 2000	SRP066568	PRJNA303166		303166	SRS1174028	SAMN04287646	simple	9823	Sus scrofa	GSM1949127							no					GEO	SRA313106		public	01B7F01C04F0DE2062376B5BD87FDC0D	EA3867DE3C330050F772199BE94A62E9
SRR3160047	2016-07-05 16:43:03	2016-02-10 10:52:35	34935355	6987071000	34935355	200	4593		https://sra-download.ncbi.nlm.nih.gov/srapub/SRR3160047	SRX1569894		RNA-Seq	cDNA	TRANSCRIPTOMIC	PAIRED	0	0	ILLUMINA	Illumina HiSeq 2500	SRP069860	PRJNA311523	2	311523	SRS1283307	SAMN04484988	simple	9823	Sus scrofa	GSM2059109							no					GEO	SRA352656		public	6FF75756F3B51428288B62F0194C8C79	12EF539AA0FE272E0D8C0EC230B21DC4
SRR5133958	2017-01-03 09:59:18	2016-12-28 16:32:19	34910562	6982112400	34910562	200	4484		https://sra-download.ncbi.nlm.nih.gov/srapub/SRR5133958	SRX2448652		RNA-Seq	cDNA	TRANSCRIPTOMIC	PAIRED	0	0	ILLUMINA	Illumina HiSeq 2000	SRP095747	PRJNA359208		359208	SRS1882064	SAMN06189258	simple	9823	Sus scrofa	GSM2441453							no					GEO	SRA512062		public	8CB266978FBBDDB1B40C2098F43C8D3E	FFD6DEB9CF3911D8F9A874EFDCB28BC7
SRR651719	2013-03-07 15:04:32	2013-01-22 16:36:08	34902417	2652583692	0	76	1383		https://sra-download.ncbi.nlm.nih.gov/srapub/SRR651719	SRX218953		RNA-Seq	cDNA	TRANSCRIPTOMIC	SINGLE	0	0	ILLUMINA	Illumina Genome Analyzer IIx	SRP018102	PRJNA186961	2	186961	SRS386926	SAMN01893940	simple	9823	Sus scrofa	GSM1067877					female		no					GEO	SRA065370		public	65C04CECDDAAB6685C76663B0D5C9454	0FCC7CD1ED9E9A9D299BA1AAEF8D22C6
SRR2952510	2016-11-22 22:45:53	2015-11-23 08:08:42	34894703	8793465156	34894703	252	2889		https://sra-download.ncbi.nlm.nih.gov/srapub/SRR2952510	SRX1445043		RNA-Seq	cDNA	TRANSCRIPTOMIC	PAIRED	125	0	ILLUMINA	Illumina HiSeq 2500	SRP066542	PRJNA302839		302839	SRS1172977	SAMN04286329	simple	9825	Sus scrofa domesticus	HL141101					missing		no					THIRD MILITARY MEDICAL UNIVERSITY	SRA312816		public	FC382E7759A29A3E568B889EEF82428F	43604E38CEB1E5F93E0675EA2B8F86B2
ERR1104678	2016-02-25 05:20:35	2016-02-25 06:35:59	34806529	6961305800	34806529	200	4898		https://sra-download.ncbi.nlm.nih.gov/srapub/ERR1104678	ERX1184209	27_control_RNA-seq	RNA-Seq	RANDOM	TRANSCRIPTOMIC	PAIRED	297	0	ILLUMINA	Illumina HiSeq 2000	ERP013022	PRJEB11625		313169	ERS950956	SAMEA3643807	simple	9823	Sus scrofa	27_control					Female		no					UNIVERSITY OF ILLINOIS CHAMPAIGN-URBANA	ERA528861		public	F10DE1EE0A7F749513E52D12EAF65575	55189EFFB53A7BDF276F53FAEE31BA50
SRR599852	2015-07-22 17:07:49	2015-12-14 16:20:38	34790394	2644069944	0	76	1675		https://sra-download.ncbi.nlm.nih.gov/srapub/SRR599852	SRX197296		RNA-Seq	size fractionation	TRANSCRIPTOMIC	SINGLE	0	0	ILLUMINA	Illumina Genome Analyzer IIx	SRP016513	PRJNA177810		177810	SRS369853	SAMN01766975	simple	9823	Sus scrofa	bama pig liver sequencing project							no					INSTITUTE OF ANIMAL SCIENCE, CAAS	SRA059958		public	753C6B638C9C9E208644FBA0D2F19AD0	86B0241E8D9AA492B1AB2DD44FDBC5EE
SRR2123886	2016-05-17 16:01:05	2015-07-22 10:53:40	34755099	6951019800	34755099	200	4643		https://sra-download.ncbi.nlm.nih.gov/srapub/SRR2123886	SRX1115464		RNA-Seq	cDNA	TRANSCRIPTOMIC	PAIRED	0	0	ILLUMINA	Illumina HiSeq 2000	SRP061418	PRJNA290579		290579	SRS1009106	SAMN03893125	simple	9823	Sus scrofa	GSM1829781							no					GEO	SRA279309		public	536820C0C963C40CE5CE074F5E8B3C9A	D8FFF9012A2FC79ED06217640A34C26B
SRR2123921	2016-05-17 16:01:05	2015-07-22 10:38:10	34748680	6949736000	34748680	200	4703		https://sra-download.ncbi.nlm.nih.gov/srapub/SRR2123921	SRX1115499		RNA-Seq	cDNA	TRANSCRIPTOMIC	PAIRED	0	0	ILLUMINA	Illumina HiSeq 2000	SRP061418	PRJNA290579		290579	SRS1009070	SAMN03893160	simple	9823	Sus scrofa	GSM1829823							no					GEO	SRA279309		public	B5284047ACC7207A67C0F2C388FBBA70	40D3A0016EF12163E46824429CE881BC
SRR3194650	2017-04-03 09:32:16	2016-02-29 16:45:03	34669902	6933980400	34669902	200	4312		https://sra-download.ncbi.nlm.nih.gov/srapub/SRR3194650	SRX1605249		RNA-Seq	cDNA	TRANSCRIPTOMIC	PAIRED	0	0	ILLUMINA	Illumina HiSeq 2000	SRP070951	PRJNA313448	2	313448	SRS1315056	SAMN04521285	simple	9823	Sus scrofa	GSM2075822							no					GEO	SRA360150		public	6C5B9170A042526C7F85769D551A88F4	E44475D363B252E31A8DCCB3E548F4A0
SRR2924902	2015-12-07 11:19:46	2015-11-30 09:13:38	34635242	6927048400	34635242	200	3340		https://sra-download.ncbi.nlm.nih.gov/srapub/SRR2924902	SRX1438219		miRNA-Seq	cDNA	TRANSCRIPTOMIC	PAIRED	0	0	ILLUMINA	Illumina HiSeq 2000	SRP066333	PRJNA302066		302066	SRS1168872	SAMN04261538	simple	9823	Sus scrofa	Transcriptome profile of PK-15 cells at 6hpi FMDV							no					LANZHOU VETERINARY RESEARCH INSTITUTE	SRA312284		public	7C61708FBD0981607F54408B82CF6666	B865820E28AC0ECDC80FA5936CAF6645
SRR2123958	2016-05-17 16:01:05	2015-07-22 10:49:48	34621161	6924232200	34621161	200	4696		https://sra-download.ncbi.nlm.nih.gov/srapub/SRR2123958	SRX1115536		RNA-Seq	cDNA	TRANSCRIPTOMIC	PAIRED	0	0	ILLUMINA	Illumina HiSeq 2000	SRP061418	PRJNA290579		290579	SRS1009035	SAMN03893197	simple	9823	Sus scrofa	GSM1829865							no					GEO	SRA279309		public	0F39F7D7A770F7B4C1AD79455BF4E087	C21BDBEF06CE9F2C9D2746B29C24A8BD
SRR4293381	2016-09-26 18:35:00	2016-09-24 11:16:55	34605940	7729774866	34605940	223	2590		https://sra-download.ncbi.nlm.nih.gov/srapub/SRR4293381	SRX2188842		RIP-Seq	other	TRANSCRIPTOMIC	PAIRED	0	0	ILLUMINA	Illumina HiSeq 4000	SRP090407	PRJNA344383	2	344383	SRS1711566	SAMN05821334	simple	9823	Sus scrofa	GSM2327822							no					GEO	SRA478775		public	D5E22BE00A10FEE654BACCF4A399DADB	CA9E24D6E9253E040FA98773B5266321
DRR054949	2016-10-06 16:10:18	2016-10-06 16:11:58	34584607	1729230350	0	50	1008		https://sra-download.ncbi.nlm.nih.gov/srapub/DRR054949	DRX049656	L2	RNA-Seq	RANDOM	TRANSCRIPTOMIC	SINGLE	0	0	ILLUMINA	Illumina HiSeq 2500	DRP003299	PRJDB4551	2	347333	DRS034478	SAMD00046885	simple	9823	Sus scrofa	DRS034478							no					TUAGRI	DRA004449		public	37C22B89835B16321573E56B9A8CDACC	8033D4B281E21C7C84AE6E5C8076553F
SRR5027064	2016-11-21 14:26:55	2016-11-16 14:24:21	34567366	5217272308	34567366	150	1925		https://sra-download.ncbi.nlm.nih.gov/srapub/SRR5027064	SRX2353182	SmallIntestine_14886	RNA-Seq	RANDOM	TRANSCRIPTOMIC	PAIRED	0	0	ILLUMINA	NextSeq 500	SRP093429	PRJNA353772		353772	SRS1802610	SAMN05952615	simple	9823	Sus scrofa	SmallIntestine60695					male		no						SRA495275		public	9605C0E053A51221FF7F49AAE4698F79	7E84E6C150190DAEAE7A452A9E0A1313
ERR1104685	2016-02-25 05:20:35	2016-02-25 06:57:14	34559977	6911995400	34559977	200	4865		https://sra-download.ncbi.nlm.nih.gov/srapub/ERR1104685	ERX1184216	48_infected_RNA-seq	RNA-Seq	RANDOM	TRANSCRIPTOMIC	PAIRED	305	0	ILLUMINA	Illumina HiSeq 2000	ERP013022	PRJEB11625		313169	ERS950963	SAMEA3643814	simple	9823	Sus scrofa	48_infected					Female		no					UNIVERSITY OF ILLINOIS CHAMPAIGN-URBANA	ERA528861		public	B5CF7730D3F559FE24FCCCBF259ECDAE	86002EEE1A6E4630C644D70A249447AA
SRR2123919	2016-05-17 16:01:05	2015-07-22 10:55:26	34553409	6910681800	34553409	200	4653		https://sra-download.ncbi.nlm.nih.gov/srapub/SRR2123919	SRX1115497		RNA-Seq	cDNA	TRANSCRIPTOMIC	PAIRED	0	0	ILLUMINA	Illumina HiSeq 2000	SRP061418	PRJNA290579		290579	SRS1009072	SAMN03893158	simple	9823	Sus scrofa	GSM1829819							no					GEO	SRA279309		public	6C143FBB2BBAE1CC20B0D63FB76EAF28	4B056F1265EE9F6AF1170275C83A744F
SRR931786	2013-09-16 16:01:18	2013-07-11 07:16:07	34536286	3488164886	0	101	2212		https://sra-download.ncbi.nlm.nih.gov/srapub/SRR931786	SRX320117		RNA-Seq	cDNA	TRANSCRIPTOMIC	SINGLE	0	0	ILLUMINA	Illumina HiSeq 2000	SRP027011	PRJNA211619	2	211619	SRS456510	SAMN02230669	simple	9823	Sus scrofa	GSM1184426					male		no					GEO	SRA092777		public	8F610BC70D1E6D2FEF59E4DDEF9C6431	EC9924F496BDB88520D2B0DF9D3B8B1D
SRR3147574	2016-02-05 15:11:14	2016-02-05 19:13:11	34516918	6903383600	34516918	200	4221		https://sra-download.ncbi.nlm.nih.gov/srapub/SRR3147574	SRX1563167	03068-14DPI	RNA-Seq	size fractionation	TRANSCRIPTOMIC	PAIRED	0	0	ILLUMINA	Illumina HiSeq 2500	SRP069349	PRJNA311061		311061	SRS1277711	SAMN04461391	simple	9823	Sus scrofa	935c65c0-caba-11e5-a9cd-3c4a92e4a804					male		no					BIOCI	SRA348154		public	3142727F846AB0E073756CF983A01230	CC60FEE1CBCC1231A74B37C96FC31D92
SRR4293369	2016-09-26 18:35:00	2016-09-24 11:22:48	34481278	8739150321	34481278	253	3020		https://sra-download.ncbi.nlm.nih.gov/srapub/SRR4293369	SRX2188830		RIP-Seq	other	TRANSCRIPTOMIC	PAIRED	0	0	ILLUMINA	Illumina HiSeq 4000	SRP090407	PRJNA344383	2	344383	SRS1711554	SAMN05821328	simple	9823	Sus scrofa	GSM2327810							no					GEO	SRA478775		public	A6B23204C30F89AC52B3D5F3C13542DC	AC590D86D43E6B391EC08CF6B1328731
SRR5133956	2017-01-03 09:59:18	2016-12-28 16:31:19	34472401	6894480200	34472401	200	4456		https://sra-download.ncbi.nlm.nih.gov/srapub/SRR5133956	SRX2448650		RNA-Seq	cDNA	TRANSCRIPTOMIC	PAIRED	0	0	ILLUMINA	Illumina HiSeq 2000	SRP095747	PRJNA359208		359208	SRS1882062	SAMN06189260	simple	9823	Sus scrofa	GSM2441451							no					GEO	SRA512062		public	92CFCC04C6DB1EB05E443EBE8EAB06F8	4399F786B0D0C78436D334A82C394730
SRR2123942	2016-05-17 16:01:05	2015-07-22 10:33:05	34390361	6878072200	34390361	200	4574		https://sra-download.ncbi.nlm.nih.gov/srapub/SRR2123942	SRX1115520		RNA-Seq	cDNA	TRANSCRIPTOMIC	PAIRED	0	0	ILLUMINA	Illumina HiSeq 2000	SRP061418	PRJNA290579		290579	SRS1009050	SAMN03893181	simple	9823	Sus scrofa	GSM1829849							no					GEO	SRA279309		public	B1902532F8E0584E829C9D4284F68C02	940BD92B76D6F9642711F99695AC7CAD
SRR2123954	2016-05-17 16:01:05	2015-07-22 10:38:07	34329549	6865909800	34329549	200	4608		https://sra-download.ncbi.nlm.nih.gov/srapub/SRR2123954	SRX1115532		RNA-Seq	cDNA	TRANSCRIPTOMIC	PAIRED	0	0	ILLUMINA	Illumina HiSeq 2000	SRP061418	PRJNA290579		290579	SRS1009039	SAMN03893193	simple	9823	Sus scrofa	GSM1829861							no					GEO	SRA279309		public	2C7A2062D15B2040ADC5DC45E989FFFB	EFA9A2FF4232AD82ED81460F154D1507
SRR2966628	2015-12-07 10:47:12	2015-11-30 14:55:30	34320109	1677816292	0	48	1140		https://sra-download.ncbi.nlm.nih.gov/srapub/SRR2966628	SRX1456104		RNA-Seq	cDNA	TRANSCRIPTOMIC	SINGLE	0	0	ILLUMINA	Illumina HiScanSQ	SRP066797	PRJNA304420		304420	SRS1183687	SAMN04301632	simple	9823	Sus scrofa	GSM1957034							no					GEO	SRA314162		public	EB475EC01D35CDCBB018BA7B1D7460DC	F2E1ADCDF7C0D006D826D9376FCAE71B
SRR2123976	2016-05-17 16:01:05	2015-07-22 10:19:45	34266554	6853310800	34266554	200	2971		https://sra-download.ncbi.nlm.nih.gov/srapub/SRR2123976	SRX1115554		RNA-Seq	cDNA	TRANSCRIPTOMIC	PAIRED	0	0	ILLUMINA	Illumina HiSeq 2000	SRP061418	PRJNA290579		290579	SRS1009015	SAMN03893119	simple	9823	Sus scrofa	GSM1829883							no					GEO	SRA279309		public	A4EEDE067CE55E90381E3262CCFFB8D1	D01AABC692D4C6C2CD20E4C1A631E384
SRR4293376	2016-09-26 18:35:00	2016-09-24 11:42:02	34215508	7853669039	34215508	229	2743		https://sra-download.ncbi.nlm.nih.gov/srapub/SRR4293376	SRX2188837		RIP-Seq	other	TRANSCRIPTOMIC	PAIRED	0	0	ILLUMINA	Illumina HiSeq 4000	SRP090407	PRJNA344383	2	344383	SRS1711561	SAMN05821339	simple	9823	Sus scrofa	GSM2327817							no					GEO	SRA478775		public	A74B6D7DC40014E54926615928FD750E	394B4FD2D14279BEA5BD01CEE98E2BD0
SRR934624	2013-11-01 16:29:23	2013-07-15 10:09:00	34198525	2599087900	0	76	1533		https://sra-download.ncbi.nlm.nih.gov/srapub/SRR934624	SRX322531		RNA-Seq	cDNA	TRANSCRIPTOMIC	SINGLE	0	0	ILLUMINA	Illumina Genome Analyzer IIx	SRP027378	PRJNA212016	2	212016	SRS457611	SAMN02251024	simple	9823	Sus scrofa	GSM1185813					female		no					GEO	SRA093372		public	5C644BD5A7FE965EC003B363C0D8D651	4CEEB873F412275FAF90DD6DE101D148
SRR1612831	2015-07-07 00:02:22	2014-10-15 13:52:09	34189411	3453130511	0	101	2102		https://sra-download.ncbi.nlm.nih.gov/srapub/SRR1612831	SRX647923	DS3 Animal 4 VitD	RNA-Seq	cDNA	TRANSCRIPTOMIC	SINGLE	0	0	ILLUMINA	Illumina HiSeq 2000	SRP013743	PRJNA80971		80971	SRS655188	SAMN02904337	simple	9825	Sus scrofa domesticus	DS3_4					not applicable		no					USDA	SRA174384		public	74A0C9AC97F11A306D41497D4A9D8D71	054BD10DDB0299F8125820A5103208FF
SRR636974	2015-02-17 18:59:10	2012-12-19 18:02:14	34185836	3486955272	34185836	102	2392		https://sra-download.ncbi.nlm.nih.gov/srapub/SRR636974	SRX211714		RNA-Seq	cDNA	TRANSCRIPTOMIC	PAIRED	0	0	ILLUMINA	Illumina Genome Analyzer IIx	SRP017611	PRJNA184055	2	184055	SRS380828	SAMN01831991	simple	9823	Sus scrofa	GSM1055124							no					GEO	SRA063005		public	C4F3BD2A31773416F7DBEB308D9F8E60	998D06DE326F9191DBEBA47C3B48EC4A
SRR2123904	2016-05-17 16:01:05	2015-07-22 10:51:02	34178956	6835791200	34178956	200	4612		https://sra-download.ncbi.nlm.nih.gov/srapub/SRR2123904	SRX1115482		RNA-Seq	cDNA	TRANSCRIPTOMIC	PAIRED	0	0	ILLUMINA	Illumina HiSeq 2000	SRP061418	PRJNA290579		290579	SRS1009089	SAMN03893143	simple	9823	Sus scrofa	GSM1829799							no					GEO	SRA279309		public	2F80A25C3E381790D967E584E8894CFB	B950423ECFE218EA82C2FE9F6606F00F
SRR4173999	2017-02-09 16:43:09	2016-09-06 07:20:34	34163472	5192847744	34163472	152	3480		https://sra-download.ncbi.nlm.nih.gov/srapub/SRR4173999	SRX2140108		RNA-Seq	cDNA	TRANSCRIPTOMIC	PAIRED	0	0	ILLUMINA	Illumina HiSeq 2000	SRP086568	PRJNA341938	2	341938	SRS1672048	SAMN05730667	simple	9823	Sus scrofa	GSM2302798							no					GEO	SRA462796		public	4530B68033B879FDD11EDE1DC72AB125	0CEE1F498794D8F6EE9AFA0386208A9F
SRR2919661	2015-11-30 15:57:08	2015-11-17 12:28:21	34127084	6825416800	34127084	200	4342		https://sra-download.ncbi.nlm.nih.gov/srapub/SRR2919661	SRX1433604		RNA-Seq	cDNA	TRANSCRIPTOMIC	PAIRED	0	0	ILLUMINA	Illumina HiSeq 2500	SRP066249	PRJNA302287		302287	SRS1164590	SAMN04271251	simple	9823	Sus scrofa	GSM1941411							no					GEO	SRA311808		public	08EDEBCF0989A05CF698906E71B97957	DCE610E3130C927E4B2ABB0CAFE43778
ERR1625942	2016-10-18 19:54:37	2016-10-19 00:10:03	34083364	6816672800	34083364	200	4794		https://sra-download.ncbi.nlm.nih.gov/srapub/ERR1625942	ERX1696293	RNA-seq	RNA-Seq	RANDOM	TRANSCRIPTOMIC	PAIRED	254	0	ILLUMINA	Illumina HiSeq 2500	ERP013735	PRJEB12278		348632	ERS1345926	SAMEA4434477	simple	9823	Sus scrofa	15_Iron_Deficient					Female		no					UNIVERSITY OF ILLINOIS CHAMPAIGN-URBANA	ERA703472		public	48FD4C752B497B56514919C146F348F1	CB7834EEB72E276582356AD180999466
SRR5368800	2017-04-03 09:33:30	2017-03-23 15:21:13	34037894	3403789400	0	100	2236		https://sra-download.ncbi.nlm.nih.gov/srapub/SRR5368800	SRX2664056	197_1_feces_mt	RNA-Seq	cDNA	METATRANSCRIPTOMIC	SINGLE	0	0	ILLUMINA	Illumina HiSeq 2000	SRP038757	PRJNA237795		237795	SRS560712	SAMN02645137	simple	9825	Sus scrofa domesticus	197_1.sff							no						SRA548827		public	0D652FEB27234E20BC9124CEB8FCEB22	B6572465B050D342ED6188DC4B2DD0F4
SRR2123951	2016-05-17 16:01:05	2015-07-22 11:03:34	34013436	6802687200	34013436	200	4563		https://sra-download.ncbi.nlm.nih.gov/srapub/SRR2123951	SRX1115529		RNA-Seq	cDNA	TRANSCRIPTOMIC	PAIRED	0	0	ILLUMINA	Illumina HiSeq 2000	SRP061418	PRJNA290579		290579	SRS1009042	SAMN03893190	simple	9823	Sus scrofa	GSM1829858							no					GEO	SRA279309		public	CEE04A235677988DA04E83B9D90BA2D6	29641883027F8382D6C48A3D72481797
SRR1610417	2015-07-07 00:02:22	2014-10-15 12:49:13	33999318	3433931118	0	101	2369		https://sra-download.ncbi.nlm.nih.gov/srapub/SRR1610417	SRX647745	DS3 Animal 2 Control	RNA-Seq	cDNA	TRANSCRIPTOMIC	SINGLE	0	0	ILLUMINA	Illumina HiSeq 2000	SRP013743	PRJNA80971		80971	SRS655024	SAMN02904335	simple	9825	Sus scrofa domesticus	DS3_2					not applicable		no					USDA	SRA174384		public	5D86C738F0E9ECE64480BAE69BC2DA77	DCD678390BCBD383DDA1079AF7BDA3E0
SRR3160069	2016-07-05 16:43:03	2016-02-10 11:25:12	33985487	6797097400	33985487	200	4178		https://sra-download.ncbi.nlm.nih.gov/srapub/SRR3160069	SRX1569916		RNA-Seq	cDNA	TRANSCRIPTOMIC	PAIRED	0	0	ILLUMINA	Illumina HiSeq 2500	SRP069860	PRJNA311523	2	311523	SRS1283285	SAMN04485006	simple	9823	Sus scrofa	GSM2059131							no					GEO	SRA352656		public	1154BB17400060E0041FE2FE8C14112E	28F4EA406F2513385829ABFEE89E206C
ERR413322	2014-06-12 01:19:26	2014-06-12 01:26:41	33979040	1732931040	0	51	1249		https://sra-download.ncbi.nlm.nih.gov/srapub/ERR413322	ERX379631	Extract 5	RNA-Seq	RANDOM	TRANSCRIPTOMIC	SINGLE	0	0	ILLUMINA	Illumina HiScanSQ	ERP004640	PRJEB5250		252573	ERS395882	SAMEA2337686	simple	9823	Sus scrofa	E-MTAB-2234:144d0							no					MCGILL UNIVERSITY AND GENOME QUEBEC INNOVATION CEN	ERA282587		public	3FE2AC4134AE0B3CA95DD016A133E0EC	0F43FA985FCF94793D5364A90A5EE79B
SRR2123978	2016-05-17 16:01:05	2015-07-22 10:24:26	33945152	6789030400	33945152	200	2895		https://sra-download.ncbi.nlm.nih.gov/srapub/SRR2123978	SRX1115556		RNA-Seq	cDNA	TRANSCRIPTOMIC	PAIRED	0	0	ILLUMINA	Illumina HiSeq 2000	SRP061418	PRJNA290579		290579	SRS1009017	SAMN03893121	simple	9823	Sus scrofa	GSM1829885							no					GEO	SRA279309		public	0B4476228DD536236351288FDF95398F	8A943D822A1EFA89E06C5F2EB6F7E20A
ERR1625941	2016-10-18 19:54:37	2016-10-19 00:08:45	33922473	6784494600	33922473	200	4767		https://sra-download.ncbi.nlm.nih.gov/srapub/ERR1625941	ERX1696292	RNA-seq	RNA-Seq	RANDOM	TRANSCRIPTOMIC	PAIRED	293	0	ILLUMINA	Illumina HiSeq 2500	ERP013735	PRJEB12278		348632	ERS1345925	SAMEA4434476	simple	9823	Sus scrofa	31_Control					Female		no					UNIVERSITY OF ILLINOIS CHAMPAIGN-URBANA	ERA703472		public	1A98A48EB5044A235C22859ED0AF2C77	0FA9D1F4ECEB647441CD065DDEB9C5EC
SRR3160074	2016-07-05 16:43:03	2016-02-10 11:21:27	33883810	6776762000	33883810	200	4203		https://sra-download.ncbi.nlm.nih.gov/srapub/SRR3160074	SRX1569921		RNA-Seq	cDNA	TRANSCRIPTOMIC	PAIRED	0	0	ILLUMINA	Illumina HiSeq 2500	SRP069860	PRJNA311523	2	311523	SRS1283280	SAMN04485011	simple	9823	Sus scrofa	GSM2059136							no					GEO	SRA352656		public	F8F175DFE1B30BE8DB45CAD63923E36F	F48FE3C38D91F52AE1B8D26FB5F4A75E
ERR1890436	2017-04-21 07:40:42	2017-04-21 08:49:17	33878025	6775605000	33878025	200	2783		https://sra-download.ncbi.nlm.nih.gov/srapub/ERR1890436	ERX1950934	63_4_GFP_RNA-seq	RNA-Seq	RANDOM	TRANSCRIPTOMIC	PAIRED	514	0	ILLUMINA	Illumina HiSeq 2500	ERP009668	PRJEB8646		282179	ERS1234210	SAMEA4063100	simple	9823	Sus scrofa	63_4_GFP							no					UNIVERSITY OF ILLINOIS CHAMPAIGN-URBANA	ERA854039		public	E3F0302FAE65770617E1BC92BF36C53F	59A637E7E7CDFC988FB1F61EF89F116E
SRR3159999	2016-07-05 16:43:03	2016-02-10 10:57:11	33834509	6766901800	33834509	200	4437		https://sra-download.ncbi.nlm.nih.gov/srapub/SRR3159999	SRX1569846		RNA-Seq	cDNA	TRANSCRIPTOMIC	PAIRED	0	0	ILLUMINA	Illumina HiSeq 2500	SRP069860	PRJNA311523	2	311523	SRS1283356	SAMN04484966	simple	9823	Sus scrofa	GSM2059061							no					GEO	SRA352656		public	4B1C4CBC6C6DD60A374B755E1B9E5A6D	3E7754A3231A7E02C4C3C518446B41CA
SRR1006122	2014-09-27	2013-10-03 15:33:06	33832068	3417038868	0	101	2136		https://sra-download.ncbi.nlm.nih.gov/srapub/SRR1006122	SRX362618	1	RNA-Seq	unspecified	TRANSCRIPTOMIC	SINGLE	0	0	ILLUMINA	Illumina HiSeq 2500	SRP030679	PRJNA221286		221286	SRS489435	SAMN02364664	simple	415978	Sus scrofa scrofa	Jejunum1							no						SRA104765		public	322AE96A7C9F4125BF3FCC1AFFB04B73	5FB7086857216B014868681E5F7A0913
ERR926745	2016-01-01 05:25:41	2016-01-01 06:07:33	33827500	6765500000	33827500	200	4594		https://sra-download.ncbi.nlm.nih.gov/srapub/ERR926745	ERX1006020	27 apex RNA	RNA-Seq	cDNA	TRANSCRIPTOMIC	PAIRED	166	4.9	ILLUMINA	Illumina HiSeq 2500	ERP010826	PRJEB9690		307436	ERS762251	SAMEA3466669	simple	9823	Sus scrofa	E-MTAB-3669:Pig 27					male		no					BGI @ CHOP Genome Center	ERA450079		public	9A1AD124D100CB75982A66A9DF0B047D	7F496F8E15AD4C3EBCABC19A73AC5716
SRR2966620	2015-12-07 10:47:12	2015-11-30 14:53:05	33822497	1652437951	0	48	1117		https://sra-download.ncbi.nlm.nih.gov/srapub/SRR2966620	SRX1456096		RNA-Seq	cDNA	TRANSCRIPTOMIC	SINGLE	0	0	ILLUMINA	Illumina HiScanSQ	SRP066797	PRJNA304420		304420	SRS1183696	SAMN04301624	simple	9823	Sus scrofa	GSM1957026							no					GEO	SRA314162		public	2B634304944D88A28898AB2D1F647B28	0C698319F0D222E1526790518118DC20
SRR4293377	2016-09-26 18:35:00	2016-09-24 11:18:00	33807435	7768101934	33807435	229	2688		https://sra-download.ncbi.nlm.nih.gov/srapub/SRR4293377	SRX2188838		RIP-Seq	other	TRANSCRIPTOMIC	PAIRED	0	0	ILLUMINA	Illumina HiSeq 4000	SRP090407	PRJNA344383	2	344383	SRS1711562	SAMN05821338	simple	9823	Sus scrofa	GSM2327818							no					GEO	SRA478775		public	35CEDE03846B43D2B9C6AF5326343E19	B0D7E5B99CD463BB9ED1EB45C2D4D595
SRR2123968	2016-05-17 16:01:05	2015-07-22 10:19:57	33802460	6760492000	33802460	200	2902		https://sra-download.ncbi.nlm.nih.gov/srapub/SRR2123968	SRX1115546		RNA-Seq	cDNA	TRANSCRIPTOMIC	PAIRED	0	0	ILLUMINA	Illumina HiSeq 2000	SRP061418	PRJNA290579		290579	SRS1009027	SAMN03893110	simple	9823	Sus scrofa	GSM1829875							no					GEO	SRA279309		public	015263CDA8C6692C5F7FECA6362B3BA4	5580E40DDBB801A403E57B311382711E
SRR2029575	2015-05-25 01:35:22	2015-05-19 17:15:40	33792974	8448243500	0	250	4212		https://sra-download.ncbi.nlm.nih.gov/srapub/SRR2029575	SRX1030111	YL1	RNA-Seq	RT-PCR	TRANSCRIPTOMIC	SINGLE	0	0	ILLUMINA	Illumina HiSeq 2000	SRP058401	PRJNA283575		283575	SRS938436	SAMN03652805	simple	9823	Sus scrofa	YL1					female		no					ANHUI AGRICULTURAL UNIVERSITY	SRA268596		public	DD620ADC879524DFC306411306EF1FFD	62AC646BD44FFED3A7B5B91598A650EC
ERR1815480	2017-02-03 14:43:25	2017-02-03 15:55:27	33785030	6757006000	33785030	200	4306		https://sra-download.ncbi.nlm.nih.gov/srapub/ERR1815480	ERX1877992	Large white spleen RNA-seq	RNA-Seq	Oligo-dT	TRANSCRIPTOMIC	PAIRED	280	0	ILLUMINA	Illumina HiSeq 2000	ERP021264	PRJEB19268		369634	ERS1534495	SAMEA72285418	simple	9823	Sus scrofa	PigWUR_172							no					ANIMAL BREEDING AND GENOMICS CENTRE	ERA807120		public	928E8BAFC367261623D6F2328F9403AB	E9D412B530543599C871D075F11C75B0
SRR2123969	2016-05-17 16:01:05	2015-07-22 10:40:10	33760688	6752137600	33760688	200	4570		https://sra-download.ncbi.nlm.nih.gov/srapub/SRR2123969	SRX1115547		RNA-Seq	cDNA	TRANSCRIPTOMIC	PAIRED	0	0	ILLUMINA	Illumina HiSeq 2000	SRP061418	PRJNA290579		290579	SRS1009025	SAMN03893112	simple	9823	Sus scrofa	GSM1829876							no					GEO	SRA279309		public	B56A6BFF26C631BD68506DAE7FCED8A0	BCC8D1D5EE83BBFCF21B6860C5A6DD68
SRR4046647	2017-08-22 00:00:31	2016-08-30 06:20:54	33682639	8420659750	33682639	250	2915		https://sra-download.ncbi.nlm.nih.gov/srapub/SRR4046647	SRX2037558		RNA-Seq	RANDOM	TRANSCRIPTOMIC	PAIRED	0	0	ILLUMINA	Illumina HiSeq 2500	SRP082487	PRJNA339666		339666	SRS1631301	SAMN05601662	simple	9823	Sus scrofa	Tibetan-CE-TP9					male		no					INSTITUTE OF ZOOLOGY (IOZ), CHINESE ACADEMY OF SCI	SRA453914		public	1B029D18E4BA59139F2E6ED159B520B3	20CDE7BD8825DBEBC8CAE21FC18BCD2B
SRR2973866	2015-12-07 17:10:22	2015-12-04 11:49:50	33660811	2465088634	0	73	1680		https://sra-download.ncbi.nlm.nih.gov/srapub/SRR2973866	SRX1463172		RNA-Seq	cDNA	TRANSCRIPTOMIC	SINGLE	0	0	ILLUMINA	Illumina HiScanSQ	SRP067000	PRJNA305124		305124	SRS1190541	SAMN04317058	simple	9823	Sus scrofa	GSM1964556							no					GEO	SRA314985		public	2AE7FCD55E02FB0423758A9D35413C1D	FB028DECB0C128EB7472711CF426515E
SRR651715	2013-03-07 15:04:32	2013-01-22 16:36:58	33626849	2555640524	0	76	1295		https://sra-download.ncbi.nlm.nih.gov/srapub/SRR651715	SRX218950		RNA-Seq	cDNA	TRANSCRIPTOMIC	SINGLE	0	0	ILLUMINA	Illumina Genome Analyzer IIx	SRP018102	PRJNA186961	2	186961	SRS386923	SAMN01893937	simple	9823	Sus scrofa	GSM1067874					female		no					GEO	SRA065370		public	F7B51CB9B01C1A8DE0DB4BE1A9732E31	5088A6AF989B549F4584A994A0597D6F
SRR1006127	2014-09-27	2013-10-03 15:34:02	33606692	3394275892	0	101	2031		https://sra-download.ncbi.nlm.nih.gov/srapub/SRR1006127	SRX362623	1	RNA-Seq	unspecified	TRANSCRIPTOMIC	SINGLE	0	0	ILLUMINA	Illumina HiSeq 2000	SRP030679	PRJNA221286		221286	SRS489440	SAMN02364669	simple	415978	Sus scrofa scrofa	Ileon2							no						SRA104765		public	EB9525EA7AF703EAD39317955485A972	59B432A1CF25B820D4856E0DEA8EC765
SRR4046636	2017-08-22 00:00:29	2016-08-29 22:17:55	33578474	8394618500	33578474	250	2952		https://sra-download.ncbi.nlm.nih.gov/srapub/SRR4046636	SRX2037547		RNA-Seq	RANDOM	TRANSCRIPTOMIC	PAIRED	0	0	ILLUMINA	Illumina HiSeq 2500	SRP082487	PRJNA339666		339666	SRS1631290	SAMN05601657	simple	9823	Sus scrofa	Tibetan-RT-TP2					male		no					INSTITUTE OF ZOOLOGY (IOZ), CHINESE ACADEMY OF SCI	SRA453914		public	717362B74A5BC18CDF938FD1185AD89B	28F32EE9CBAE8BD90AD630D6A3171AD8
ERR1890438	2017-04-21 07:40:42	2017-04-21 08:51:10	33570179	6714035800	33570179	200	2751		https://sra-download.ncbi.nlm.nih.gov/srapub/ERR1890438	ERX1950936	63_2_Cre_RNA-seq	RNA-Seq	RANDOM	TRANSCRIPTOMIC	PAIRED	603	0	ILLUMINA	Illumina HiSeq 2500	ERP009668	PRJEB8646		282179	ERS1234212	SAMEA4063102	simple	9823	Sus scrofa	63_2_Cre							no					UNIVERSITY OF ILLINOIS CHAMPAIGN-URBANA	ERA854039		public	12880E2A01901ABC35E23744BE66E382	1CDFCB62B443B73DE31BAB1C8A2E26A3
SRR3390777	2017-04-15 00:00:15	2016-05-27 07:07:48	33568403	6780817406	33568403	202	4132		https://sra-download.ncbi.nlm.nih.gov/srapub/SRR3390777	SRX1707136		RNA-Seq	PolyA	TRANSCRIPTOMIC	PAIRED	0	0	ILLUMINA	Illumina HiSeq 2000	SRP073367	PRJNA318592		318592	SRS1398660	SAMN04858538	simple	9823	Sus scrofa	Yorkshire pig					pooled male and female		no					COLLEGE OF LIFE SCIENCE, SICHUAN UNIVERSITY	SRA412220		public	FFC0A405991A7B9043D13492DCA65CB3	FE1C7CBA819E5DF24203A7C9C77DCF9B
SRR4046639	2017-08-22 00:00:30	2016-08-30 01:17:31	33560307	8390076750	33560307	250	2940		https://sra-download.ncbi.nlm.nih.gov/srapub/SRR4046639	SRX2037549		RNA-Seq	RANDOM	TRANSCRIPTOMIC	PAIRED	0	0	ILLUMINA	Illumina HiSeq 2500	SRP082487	PRJNA339666		339666	SRS1631291	SAMN05601659	simple	9823	Sus scrofa	Tibetan-CE-TP4					male		no					INSTITUTE OF ZOOLOGY (IOZ), CHINESE ACADEMY OF SCI	SRA453914		public	7E63319E619F6608F7D6CAEF81EB21A4	43EA3920FC73FF31BF651FE46B8261C2
SRR934625	2013-11-01 16:29:23	2013-07-15 10:08:11	33512048	2546915648	0	76	1496		https://sra-download.ncbi.nlm.nih.gov/srapub/SRR934625	SRX322532		RNA-Seq	cDNA	TRANSCRIPTOMIC	SINGLE	0	0	ILLUMINA	Illumina Genome Analyzer IIx	SRP027378	PRJNA212016	2	212016	SRS457612	SAMN02251020	simple	9823	Sus scrofa	GSM1185814					female		no					GEO	SRA093372		public	025697707C78072886ABA98C091A3706	1D68C9AC152E16B2E64FF7E5AD5B5397
SRR2123965	2016-05-17 16:01:05	2015-07-22 10:49:56	33501881	6700376200	33501881	200	4523		https://sra-download.ncbi.nlm.nih.gov/srapub/SRR2123965	SRX1115543		RNA-Seq	cDNA	TRANSCRIPTOMIC	PAIRED	0	0	ILLUMINA	Illumina HiSeq 2000	SRP061418	PRJNA290579		290579	SRS1009029	SAMN03893107	simple	9823	Sus scrofa	GSM1829872							no					GEO	SRA279309		public	EB4392FD37A7BCF3B75D89D23682E978	F5A9AF17A4B1B35D9030BCD4A5F0A703
SRR747926	2013-02-21 14:15:33	2013-02-21 14:08:13	33491888	1708086288	0	51	1202		https://sra-download.ncbi.nlm.nih.gov/srapub/SRR747926	SRX242932		RNA-Seq	unspecified	TRANSCRIPTOMIC	SINGLE	0	0	ILLUMINA	Illumina HiScanSQ	SRP018740	PRJNA189967		189967	SRS396813	SAMN01923455	simple	9823	Sus scrofa	7414 mRNA							no					UNIVERSITY OF ALBERTA	SRA067404		public	39C8946B01913C8B2C0F4E557BF9E156	FF29C1A8A34BBC9F84D3DB4FAE7BC13E
ERR926747	2016-01-01 05:25:41	2016-01-01 06:32:25	33489078	6697815600	33489078	200	4575		https://sra-download.ncbi.nlm.nih.gov/srapub/ERR926747	ERX1006022	27 OT RNA	RNA-Seq	cDNA	TRANSCRIPTOMIC	PAIRED	166	4.9	ILLUMINA	Illumina HiSeq 2500	ERP010826	PRJEB9690		307436	ERS762251	SAMEA3466669	simple	9823	Sus scrofa	E-MTAB-3669:Pig 27					male		no					BGI @ CHOP Genome Center	ERA450079		public	0DC66BA392366413D27A0CE23B3A2851	09A52D8C691A8B9D8E2CEE5D1E10147E
SRR2966627	2015-12-07 10:47:12	2015-11-30 14:54:09	33487198	1637010812	0	48	1111		https://sra-download.ncbi.nlm.nih.gov/srapub/SRR2966627	SRX1456103		RNA-Seq	cDNA	TRANSCRIPTOMIC	SINGLE	0	0	ILLUMINA	Illumina HiScanSQ	SRP066797	PRJNA304420		304420	SRS1183688	SAMN04301631	simple	9823	Sus scrofa	GSM1957033							no					GEO	SRA314162		public	76D14B7D5B31E1510DF3C65390BF56BC	4C77C49BB404D55B86BFF2391AC79D98
SRR3160015	2016-07-05 16:43:03	2016-02-10 10:54:12	33462368	6692473600	33462368	200	4018		https://sra-download.ncbi.nlm.nih.gov/srapub/SRR3160015	SRX1569862		RNA-Seq	cDNA	TRANSCRIPTOMIC	PAIRED	0	0	ILLUMINA	Illumina HiSeq 2500	SRP069860	PRJNA311523	2	311523	SRS1283338	SAMN04484984	simple	9823	Sus scrofa	GSM2059077							no					GEO	SRA352656		public	75114B636A26F2308D3FAD03C23652FC	03637182C40EC37A5A475E5BEF43ABDC
ERR413320	2014-06-12 01:19:26	2014-06-12 01:22:33	33452742	1706089842	0	51	1242		https://sra-download.ncbi.nlm.nih.gov/srapub/ERR413320	ERX379642	Extract 4	RNA-Seq	RANDOM	TRANSCRIPTOMIC	SINGLE	0	0	ILLUMINA	Illumina HiScanSQ	ERP004640	PRJEB5250		252573	ERS395893	SAMEA2337697	simple	9823	Sus scrofa	E-MTAB-2234:18d0							no					MCGILL UNIVERSITY AND GENOME QUEBEC INNOVATION CEN	ERA282587		public	E532A5DD2F4E00B7D40ACE4DB07F5765	84FC00EF36C9CFA0371ED2C5E837F700
SRR934623	2013-11-01 16:29:23	2013-07-15 10:10:02	33418166	2539780616	0	76	1508		https://sra-download.ncbi.nlm.nih.gov/srapub/SRR934623	SRX322530		RNA-Seq	cDNA	TRANSCRIPTOMIC	SINGLE	0	0	ILLUMINA	Illumina Genome Analyzer IIx	SRP027378	PRJNA212016	2	212016	SRS457610	SAMN02251018	simple	9823	Sus scrofa	GSM1185812					female		no					GEO	SRA093372		public	F0BDC4F15300AF2958D5EABF6C450D21	6D7DBF7BD00EAFA8AB1CE8D94C432E84
SRR2123928	2016-05-17 16:01:05	2015-07-22 10:25:03	33410772	6682154400	33410772	200	2888		https://sra-download.ncbi.nlm.nih.gov/srapub/SRR2123928	SRX1115506		RNA-Seq	cDNA	TRANSCRIPTOMIC	PAIRED	0	0	ILLUMINA	Illumina HiSeq 2000	SRP061418	PRJNA290579		290579	SRS1009063	SAMN03893167	simple	9823	Sus scrofa	GSM1829835							no					GEO	SRA279309		public	468CF78D1A2C83D69CE4BDE33F56EC97	17E96D1E2AFD1712CA1282E7773A5DCB
SRR599868	2015-07-22 17:07:49	2015-12-14 16:46:51	33368910	3370259910	0	101	2103		https://sra-download.ncbi.nlm.nih.gov/srapub/SRR599868	SRX197296		RNA-Seq	size fractionation	TRANSCRIPTOMIC	SINGLE	0	0	ILLUMINA	Illumina Genome Analyzer IIx	SRP016513	PRJNA177810		177810	SRS369853	SAMN01766975	simple	9823	Sus scrofa	bama pig liver sequencing project							no					INSTITUTE OF ANIMAL SCIENCE, CAAS	SRA059958		public	D9DA06BF114459CD8387300E175AC757	76030710E6DDEC5B13143E7F5C21216F
SRR3194700	2017-04-03 09:32:17	2016-02-29 15:09:32	33334469	6666893800	33334469	200	4631		https://sra-download.ncbi.nlm.nih.gov/srapub/SRR3194700	SRX1605299		RNA-Seq	cDNA	TRANSCRIPTOMIC	PAIRED	0	0	ILLUMINA	Illumina HiSeq 2000	SRP070951	PRJNA313448	2	313448	SRS1315006	SAMN04521398	simple	9823	Sus scrofa	GSM2075872							no					GEO	SRA360150		public	94CE758F481226BAD18B9FF4D18C32D3	C2BD6E407A8715CB73794CCC8E363DEE
SRR2123888	2016-05-17 16:01:05	2015-07-22 10:23:04	33303023	6660604600	33303023	200	2860		https://sra-download.ncbi.nlm.nih.gov/srapub/SRR2123888	SRX1115466		RNA-Seq	cDNA	TRANSCRIPTOMIC	PAIRED	0	0	ILLUMINA	Illumina HiSeq 2000	SRP061418	PRJNA290579		290579	SRS1009104	SAMN03893127	simple	9823	Sus scrofa	GSM1829783							no					GEO	SRA279309		public	9B26921135FFB42F5B250A100FB7C08A	97B467A60FE1D63357AE29381AC1D9D3
SRR3194628	2017-04-03 09:32:16	2016-02-29 15:51:36	33279500	6655900000	33279500	200	4088		https://sra-download.ncbi.nlm.nih.gov/srapub/SRR3194628	SRX1605227		RNA-Seq	cDNA	TRANSCRIPTOMIC	PAIRED	0	0	ILLUMINA	Illumina HiSeq 2000	SRP070951	PRJNA313448	2	313448	SRS1315078	SAMN04521442	simple	9823	Sus scrofa	GSM2075800							no					GEO	SRA360150		public	8541B235985B37567BBFF8804361D4A4	4A66DD14CC512F68F2A48907E2D5E450
SRR2973871	2015-12-07 17:10:22	2015-12-04 11:46:05	33260634	2442901395	0	73	1616		https://sra-download.ncbi.nlm.nih.gov/srapub/SRR2973871	SRX1463177		RNA-Seq	cDNA	TRANSCRIPTOMIC	SINGLE	0	0	ILLUMINA	Illumina HiScanSQ	SRP067000	PRJNA305124		305124	SRS1190536	SAMN04317090	simple	9823	Sus scrofa	GSM1964561							no					GEO	SRA314985		public	2C8374E4617E8C967DB6900B47E3F52B	459B4FAB42D44BAA625F8C959A7182B7
SRR2130359	2015-08-24 15:46:05	2015-07-27 15:31:54	33258771	3325877100	0	100	2014		https://sra-download.ncbi.nlm.nih.gov/srapub/SRR2130359	SRX1121066		RNA-Seq	cDNA	TRANSCRIPTOMIC	SINGLE	0	0	ILLUMINA	Illumina HiSeq 2500	SRP061644	PRJNA291081	2	291081	SRS1013712	SAMN03939316	simple	9823	Sus scrofa	GSM1833598							no					GEO	SRA280306		public	D1C35A59B4A2C4490B37DC57D87D49A0	4813E9372F5AD623C75DF6DC885389C3
SRR2029577	2015-05-25 01:35:22	2015-05-19 16:24:03	33249465	8312366250	0	250	3916		https://sra-download.ncbi.nlm.nih.gov/srapub/SRR2029577	SRX1030113	YL3	RNA-Seq	RT-PCR	TRANSCRIPTOMIC	SINGLE	0	0	ILLUMINA	Illumina HiSeq 2000	SRP058401	PRJNA283575		283575	SRS938438	SAMN03652807	simple	9823	Sus scrofa	YL3					female		no					ANHUI AGRICULTURAL UNIVERSITY	SRA268596		public	217A05DF5E2F8073ADF9A560F6319DF6	9DE5F1B9DEC4CAEEAC83CD6741E23371
SRR689217	2013-02-15 11:40:17	2013-02-15 11:34:45	33248881	3182429395	0	95	2216		https://sra-download.ncbi.nlm.nih.gov/srapub/SRR689217	SRX229766		RNA-Seq	cDNA	TRANSCRIPTOMIC	SINGLE	0	0	ILLUMINA	Illumina HiSeq 2000	SRP018524	PRJNA188941	2	188941	SRS392177	SAMN01915397	simple	9823	Sus scrofa	GSM1080029							no					GEO	SRA066357		public	69FE139E8568B5B25655A8A53D3B9F28	ABF49C58B266F8EA6EB7653ED86F5BB0
SRR5872571	2017-08-29 09:39:11	2017-07-26 17:11:13	33233611	3323361100	0	100	1400		https://sra-download.ncbi.nlm.nih.gov/srapub/SRR5872571	SRX3040074		RNA-Seq	cDNA	TRANSCRIPTOMIC	SINGLE	0	0	ILLUMINA	Illumina HiSeq 2500	SRP061644	PRJNA291081	2	291081	SRS2388470	SAMN07417324	simple	9823	Sus scrofa	GSM2718723							no					GEO	SRA280306		public	1DDCEF65B8C447B43BE48B638CDFC181	1A223FAF2EE7A27DAE31701676391E5F
SRR5332131	2017-06-01 00:08:03	2017-03-10 02:16:34	33232716	1661635800	0	50	1182		https://sra-download.ncbi.nlm.nih.gov/srapub/SRR5332131	SRX2630952	z47	RNA-Seq	RANDOM	TRANSCRIPTOMIC	SINGLE	0	0	ILLUMINA	Illumina HiScanSQ	SRP101689	PRJNA378701		378701	SRS2040459	SAMN06560036	simple	9823	Sus scrofa	1					male		no						SRA544125		public	A4D4DFD049FAD8272D6E9F1CC489604D	9768D9FE3133C1AB5C838E2AA3A31F2F
SRR2564767	2017-02-10 16:18:52	2015-10-06 12:18:42	33218465	6643693000	33218465	200	3584		https://sra-download.ncbi.nlm.nih.gov/srapub/SRR2564767	SRX1307221		RNA-Seq	cDNA	TRANSCRIPTOMIC	PAIRED	0	0	ILLUMINA	Illumina HiSeq 2000	SRP064513	PRJNA297855	2	297855	SRS1100818	SAMN04147104	simple	9823	Sus scrofa	GSM1902353							no					GEO	SRA303125		public	440E92CC7E2BB6717AEDC6D8AE06AD8D	C245CC8CD76C9A656D337DB024E1BC62
SRR4296447	2017-01-06 15:42:10	2016-09-26 18:50:06	33207696	6707954592	33207696	202	4472		https://sra-download.ncbi.nlm.nih.gov/srapub/SRR4296447	SRX2191438		RNA-Seq	cDNA	TRANSCRIPTOMIC	PAIRED	0	0	ILLUMINA	Illumina HiSeq 2000	SRP090473	PRJNA344493	2	344493	SRS1713967	SAMN05826435	simple	9823	Sus scrofa	GSM2328824							no					GEO	SRA480118		public	8386C868102C0D62F17A6A9168A66536	50C183B165D1FE8278B1E7858989A710
SRR599865	2015-07-22 17:07:49	2015-12-08 06:20:46	33157592	3348916792	0	101	2083		https://sra-download.ncbi.nlm.nih.gov/srapub/SRR599865	SRX197296		RNA-Seq	size fractionation	TRANSCRIPTOMIC	SINGLE	0	0	ILLUMINA	Illumina Genome Analyzer IIx	SRP016513	PRJNA177810		177810	SRS369853	SAMN01766975	simple	9823	Sus scrofa	bama pig liver sequencing project							no					INSTITUTE OF ANIMAL SCIENCE, CAAS	SRA059958		public	A28D13EC13822852E428EC5F8EA6710C	C54F85A05DE42A9F962C27DD3104BBEC
SRR4174005	2017-02-09 16:43:09	2016-09-06 07:13:00	33151671	5039053992	33151671	152	3173		https://sra-download.ncbi.nlm.nih.gov/srapub/SRR4174005	SRX2140114		RNA-Seq	cDNA	TRANSCRIPTOMIC	PAIRED	0	0	ILLUMINA	Illumina HiSeq 2000	SRP086568	PRJNA341938	2	341938	SRS1672054	SAMN05730661	simple	9823	Sus scrofa	GSM2302804							no					GEO	SRA462796		public	E8B513B4B2478275B0F9B4A81C4DE8FC	6F935F40613D16552C85770FF2658DDB
SRR2123931	2016-05-17 16:01:05	2015-07-22 10:48:45	33146245	6629249000	33146245	200	4452		https://sra-download.ncbi.nlm.nih.gov/srapub/SRR2123931	SRX1115509		RNA-Seq	cDNA	TRANSCRIPTOMIC	PAIRED	0	0	ILLUMINA	Illumina HiSeq 2000	SRP061418	PRJNA290579		290579	SRS1009061	SAMN03893170	simple	9823	Sus scrofa	GSM1829838							no					GEO	SRA279309		public	1792C8ABC4BF73C6FB1945016C7F8A15	5D720A66A12A26B8ADB4A5E322A964B6
SRR2029399	2015-05-25 01:35:22	2015-05-19 17:16:43	33138406	8284601500	0	250	3882		https://sra-download.ncbi.nlm.nih.gov/srapub/SRR2029399	SRX1029966	YH3	RNA-Seq	RT-PCR	TRANSCRIPTOMIC	SINGLE	0	0	ILLUMINA	Illumina HiSeq 2000	SRP058401	PRJNA283575		283575	SRS938338	SAMN03652804	simple	9823	Sus scrofa	YH3					female		no					ANHUI AGRICULTURAL UNIVERSITY	SRA268596		public	2B6B44F6007A4B8B0412307FBBF088F2	3C2B798595408E48AE1C38921BC061F0
SRR3194621	2017-04-03 09:32:15	2016-02-29 15:57:12	33124557	6624911400	33124557	200	4369		https://sra-download.ncbi.nlm.nih.gov/srapub/SRR3194621	SRX1605220		RNA-Seq	cDNA	TRANSCRIPTOMIC	PAIRED	0	0	ILLUMINA	Illumina HiSeq 2000	SRP070951	PRJNA313448	2	313448	SRS1315084	SAMN04521435	simple	9823	Sus scrofa	GSM2075793							no					GEO	SRA360150		public	586A445A448973423A7803686FC8FF1F	753DEBB41E1FBBCF6BB515FDA26B07AD
SRR4046635	2017-08-22 00:00:29	2016-08-29 16:13:56	33101118	8275279500	33101118	250	2869		https://sra-download.ncbi.nlm.nih.gov/srapub/SRR4046635	SRX2037546		RNA-Seq	RANDOM	TRANSCRIPTOMIC	PAIRED	0	0	ILLUMINA	Illumina HiSeq 2500	SRP082487	PRJNA339666		339666	SRS1631053	SAMN05601656	simple	9823	Sus scrofa	Tibetan-RT-TP1					male		no					INSTITUTE OF ZOOLOGY (IOZ), CHINESE ACADEMY OF SCI	SRA453914		public	0B58619FDCCEF177E45ADB1738D3268C	65DE444D6426D30364F06683A5E1F2BC
SRR1015079	2014-08-15 14:50:16	2013-10-31 11:38:06	33099346	4764443876	29590705	143	2308	Sscrofa10.2	https://sra-download.ncbi.nlm.nih.gov/srapub/SRR1015079	SRX366616		RNA-Seq	PCR	TRANSCRIPTOMIC	PAIRED	0	0	ILLUMINA	Illumina HiSeq 2000	SRP031783	PRJNA223356		223356	SRS492771	SAMN02378903	simple	9823	Sus scrofa	BC6							no					UNIVERSITAT AUTONOMA DE BARCELONA	SRA107850		public	92AC90384C7028894E0D2A6EB573C68D	00E352CFB9F81BBC4329AFABFF5DC6F5
SRR5133960	2017-01-03 09:59:18	2016-12-28 16:34:55	33048423	6609684600	33048423	200	4234		https://sra-download.ncbi.nlm.nih.gov/srapub/SRR5133960	SRX2448654		RNA-Seq	cDNA	TRANSCRIPTOMIC	PAIRED	0	0	ILLUMINA	Illumina HiSeq 2000	SRP095747	PRJNA359208		359208	SRS1882066	SAMN06189256	simple	9823	Sus scrofa	GSM2441455							no					GEO	SRA512062		public	9E8099E84B8E124F9344CAEC7405AFC7	72F598ACB91F2593F34F41FB27B9C89B
ERR926744	2016-01-01 05:25:41	2016-01-01 06:08:37	33037233	6607446600	33037233	200	4560		https://sra-download.ncbi.nlm.nih.gov/srapub/ERR926744	ERX1006019	26 OT RNA	RNA-Seq	cDNA	TRANSCRIPTOMIC	PAIRED	166	4.9	ILLUMINA	Illumina HiSeq 2500	ERP010826	PRJEB9690		307436	ERS762250	SAMEA3466668	simple	9823	Sus scrofa	E-MTAB-3669:Pig 26					male		no					BGI @ CHOP Genome Center	ERA450079		public	9818E44136E41BB66F62348C7CD3E244	22CB27A703ED8E830B32F51B6D60C103
SRR1184417	2014-06-24 17:48:42	2014-03-11 12:22:51	33020099	4639769296	28029497	140	1978	Sscrofa10.2	https://sra-download.ncbi.nlm.nih.gov/srapub/SRR1184417	SRX481186		RNA-Seq	PCR	TRANSCRIPTOMIC	PAIRED	0	0	ILLUMINA	Illumina HiSeq 2000	SRP039424	PRJNA240057	2	240057	SRS565972	SAMN02672955	simple	9823	Sus scrofa	LD1					female		no					CENTRE FOR RESEARCH IN AGRICULTURAL GENOMICS	SRA143702		public	E4873A6563BAF4862C4AB8E2E7FAE182	AFDB3876A1FCE4A371DBFB7D8780F82E
ERR926748	2016-01-01 05:25:41	2016-01-01 06:01:42	33019138	6603827600	33019138	200	4550		https://sra-download.ncbi.nlm.nih.gov/srapub/ERR926748	ERX1006023	29 apex RNA	RNA-Seq	cDNA	TRANSCRIPTOMIC	PAIRED	166	4.9	ILLUMINA	Illumina HiSeq 2500	ERP010826	PRJEB9690		307436	ERS762252	SAMEA3466670	simple	9823	Sus scrofa	E-MTAB-3669:Pig 29					male		no					BGI @ CHOP Genome Center	ERA450079		public	6A4019A9DFDF49F9294F61E3FEFD4193	B22B5B3EC8A7E646ADEFA632161A8A3F
SRR2123934	2016-05-17 16:01:05	2015-07-22 10:46:59	32995955	6599191000	32995955	200	4444		https://sra-download.ncbi.nlm.nih.gov/srapub/SRR2123934	SRX1115512		RNA-Seq	cDNA	TRANSCRIPTOMIC	PAIRED	0	0	ILLUMINA	Illumina HiSeq 2000	SRP061418	PRJNA290579		290579	SRS1009057	SAMN03893173	simple	9823	Sus scrofa	GSM1829841							no					GEO	SRA279309		public	03AFC37B17FB7F6EB91B1215399D8B0F	6218A116452F6BCEC01FE50A4A31E365
ERR926749	2016-01-01 05:25:41	2016-01-01 06:04:14	32969726	6593945200	32969726	200	4492		https://sra-download.ncbi.nlm.nih.gov/srapub/ERR926749	ERX1006024	29 midv RNA	RNA-Seq	cDNA	TRANSCRIPTOMIC	PAIRED	166	4.9	ILLUMINA	Illumina HiSeq 2500	ERP010826	PRJEB9690		307436	ERS762252	SAMEA3466670	simple	9823	Sus scrofa	E-MTAB-3669:Pig 29					male		no					BGI @ CHOP Genome Center	ERA450079		public	5EC2B33D8DAAF1F40E7B5F97034BD574	4B284C04075C72E4A1D0DB9FDC214D1A
SRR5577193	2017-05-22 15:48:14	2017-05-19 12:06:41	32957143	9887142900	32957143	300	3627		https://sra-download.ncbi.nlm.nih.gov/srapub/SRR5577193	SRX2835407		RNA-Seq	cDNA	TRANSCRIPTOMIC	PAIRED	0	0	ILLUMINA	Illumina HiSeq 2500	SRP107390	PRJNA387276		387276	SRS2209592	SAMN07143097	simple	9823	Sus scrofa	GSM2632189							no					GEO	SRA562830		public	D927A0C4A6F5D5D8A61C44095062E012	2AC13A285F8486C1891D49A711723286
SRR5577192	2017-05-22 15:48:14	2017-05-19 12:05:35	32955554	9886666200	32955554	300	3619		https://sra-download.ncbi.nlm.nih.gov/srapub/SRR5577192	SRX2835406		RNA-Seq	cDNA	TRANSCRIPTOMIC	PAIRED	0	0	ILLUMINA	Illumina HiSeq 2500	SRP107390	PRJNA387276		387276	SRS2209591	SAMN07143099	simple	9823	Sus scrofa	GSM2632188							no					GEO	SRA562830		public	A7DC3AE17F1923BCE2B14C1BD3BC9E37	758F76DB71B0E9560C39192E77787D93
SRR3194735	2017-04-03 09:32:18	2016-02-29 15:51:05	32867086	6573417200	32867086	200	4064		https://sra-download.ncbi.nlm.nih.gov/srapub/SRR3194735	SRX1605334		RNA-Seq	cDNA	TRANSCRIPTOMIC	PAIRED	0	0	ILLUMINA	Illumina HiSeq 2000	SRP070951	PRJNA313448	2	313448	SRS1314971	SAMN04521429	simple	9823	Sus scrofa	GSM2075907							no					GEO	SRA360150		public	777D94CDDF90E5A755ADF753F8F2A482	B7150ECED400B8D67EAC7CA20E690F07
SRR4293370	2016-09-26 18:35:00	2016-09-24 11:26:52	32822571	8324426290	32822571	253	2865		https://sra-download.ncbi.nlm.nih.gov/srapub/SRR4293370	SRX2188831		RIP-Seq	other	TRANSCRIPTOMIC	PAIRED	0	0	ILLUMINA	Illumina HiSeq 4000	SRP090407	PRJNA344383	2	344383	SRS1711555	SAMN05821345	simple	9823	Sus scrofa	GSM2327811							no					GEO	SRA478775		public	D512CC94B8A6C4BD8FBBF6482C63546B	011575B0CD51A401BB0277BB5C942298
SRR5332123	2017-06-01 00:08:02	2017-03-10 02:16:34	32805293	1640264650	0	50	1167		https://sra-download.ncbi.nlm.nih.gov/srapub/SRR5332123	SRX2630944	b49	RNA-Seq	RANDOM	TRANSCRIPTOMIC	SINGLE	0	0	ILLUMINA	Illumina HiScanSQ	SRP101689	PRJNA378701		378701	SRS2040451	SAMN06560044	simple	9823	Sus scrofa	9					male		no						SRA544125		public	77C6BF86ABCAFCB97BB17BFB62AF95E8	EEDDCDF088BF4AB02F72EB3AA4840939
SRR5665192	2017-06-10 10:28:37	2017-06-10 10:20:43	32801024	1562232940	0	47	744		https://sra-download.ncbi.nlm.nih.gov/srapub/SRR5665192	SRX2900828	CJJT002E	RNA-Seq	RANDOM	TRANSCRIPTOMIC	SINGLE	0	0	ILLUMINA	Illumina HiSeq 2500	SRP108916	PRJNA389819		389819	SRS2267672	SAMN07210909	simple	9823	Sus scrofa	Pig16_GRG2007					not applicable		no						SRA573380		public	F5D8FA5343B6FC9D9204B054140FA1E2	7176D4BBE3F10F947456DA16EEED89B5
SRR5121266	2016-12-20 01:58:24	2016-12-20 00:09:29	32770405	4915560750	0	150	1878		https://sra-download.ncbi.nlm.nih.gov/srapub/SRR5121266	SRX2436479	13_2h 2	RNA-Seq	RANDOM	TRANSCRIPTOMIC	SINGLE	0	0	ILLUMINA	Illumina HiSeq 4000	SRP095377	PRJNA357373		357373	SRS1859475	SAMN06141072	simple	9823	Sus scrofa	GSM2428707							no						SRA505609		public	29C3448F6DCDA9AA17E175796C325772	66E8926BE05973889C339CE9118C4D1B
SRR3147512	2016-02-05 15:05:35	2016-02-05 16:17:49	32732710	6546542000	32732710	200	4336		https://sra-download.ncbi.nlm.nih.gov/srapub/SRR3147512	SRX1563113	03170-14DPI	RNA-Seq	size fractionation	TRANSCRIPTOMIC	PAIRED	0	0	ILLUMINA	Illumina HiSeq 2500	SRP069349	PRJNA311061		311061	SRS1277783	SAMN04461385	simple	9823	Sus scrofa	797e82e8-cabd-11e5-b8f3-3c4a92e4a804					male		no					BIOCI	SRA348154		public	6A5749D0798AF6DF0E8CB7292C3A8D71	73FD286615E63578B0D57A80903BF88A
SRR3160017	2016-07-05 16:43:03	2016-02-10 11:04:07	32726252	6545250400	32726252	200	3981		https://sra-download.ncbi.nlm.nih.gov/srapub/SRR3160017	SRX1569864		RNA-Seq	cDNA	TRANSCRIPTOMIC	PAIRED	0	0	ILLUMINA	Illumina HiSeq 2500	SRP069860	PRJNA311523	2	311523	SRS1283336	SAMN04484926	simple	9823	Sus scrofa	GSM2059079							no					GEO	SRA352656		public	EA21A1EF60E3C0FC734513CCA82CF799	3531A90B1DD2A4901158AC3DDB8F9757
SRR3194633	2017-04-03 09:32:16	2016-02-29 15:59:51	32714713	6542942600	32714713	200	4323		https://sra-download.ncbi.nlm.nih.gov/srapub/SRR3194633	SRX1605232		RNA-Seq	cDNA	TRANSCRIPTOMIC	PAIRED	0	0	ILLUMINA	Illumina HiSeq 2000	SRP070951	PRJNA313448	2	313448	SRS1315072	SAMN04521447	simple	9823	Sus scrofa	GSM2075805							no					GEO	SRA360150		public	1F38C21EAB8316591F88FEA94D05B42E	2E1685AF80BC627BA41B63A32F0705E0
SRR689216	2013-02-15 10:04:53	2013-02-09 01:58:35	32712669	3047030553	0	93	2209		https://sra-download.ncbi.nlm.nih.gov/srapub/SRR689216	SRX229765		RNA-Seq	cDNA	TRANSCRIPTOMIC	SINGLE	0	0	ILLUMINA	Illumina HiSeq 2000	SRP018524	PRJNA188941	2	188941	SRS392176	SAMN01915396	simple	9823	Sus scrofa	GSM1080028							no					GEO	SRA066357		public	1D0981F01F2D7E3192DD31D872551C53	C6ED067CB05AC5741290370B0E64D6C9
ERR1890439	2017-04-21 07:40:42	2017-04-21 08:51:33	32627915	6525583000	32627915	200	2679		https://sra-download.ncbi.nlm.nih.gov/srapub/ERR1890439	ERX1950937	63_3_Cre_12_pass_RNA-seq	RNA-Seq	RANDOM	TRANSCRIPTOMIC	PAIRED	573	0	ILLUMINA	Illumina HiSeq 2500	ERP009668	PRJEB8646		282179	ERS1234213	SAMEA4063103	simple	9823	Sus scrofa	63_3_Cre_12_pass							no					UNIVERSITY OF ILLINOIS CHAMPAIGN-URBANA	ERA854039		public	467A849849AC5114A293A24D38822A1C	F9DB52205413E5C1430AFDB5656A9C97
SRR1612621	2015-07-07 00:02:22	2014-10-15 13:20:38	32571837	3289755537	0	101	2081		https://sra-download.ncbi.nlm.nih.gov/srapub/SRR1612621	SRX647752	DS3 Animal 3 ATRA	RNA-Seq	cDNA	TRANSCRIPTOMIC	SINGLE	0	0	ILLUMINA	Illumina HiSeq 2000	SRP013743	PRJNA80971		80971	SRS655025	SAMN02904336	simple	9825	Sus scrofa domesticus	DS3_3					not applicable		no					USDA	SRA174384		public	D876DF7F220C4BD03084E41523C460BE	0224EB28CE7425B64F780833800895DA
SRR3147534	2016-02-05 15:07:38	2016-02-05 16:48:09	32561126	6512225200	32561126	200	4304		https://sra-download.ncbi.nlm.nih.gov/srapub/SRR3147534	SRX1563132	03101-4DPI	RNA-Seq	size fractionation	TRANSCRIPTOMIC	PAIRED	0	0	ILLUMINA	Illumina HiSeq 2500	SRP069349	PRJNA311061		311061	SRS1277669	SAMN04461404	simple	9823	Sus scrofa	bb0b34a6-cabb-11e5-b8f3-3c4a92e4a804					male		no					BIOCI	SRA348154		public	B156EA4BCD79471A8E8455B596B5F837	1B9BC3530107A33D57F22893239CED9B
SRR3194651	2017-04-03 09:32:16	2016-02-29 15:52:07	32521241	6504248200	32521241	200	4092		https://sra-download.ncbi.nlm.nih.gov/srapub/SRR3194651	SRX1605250		RNA-Seq	cDNA	TRANSCRIPTOMIC	PAIRED	0	0	ILLUMINA	Illumina HiSeq 2000	SRP070951	PRJNA313448	2	313448	SRS1315054	SAMN04521286	simple	9823	Sus scrofa	GSM2075823							no					GEO	SRA360150		public	7E310C9082285B40AA6938A02F2BFC60	6EC1F6711BE48B003A85A5C12FE89020
SRR2135535	2015-08-02 10:58:40	2015-07-30 10:44:44	32493183	1624659150	0	50	902		https://sra-download.ncbi.nlm.nih.gov/srapub/SRR2135535	SRX1125154		miRNA-Seq	size fractionation	TRANSCRIPTOMIC	SINGLE	0	0	ILLUMINA	Illumina HiSeq 2000	SRP061832	PRJNA291498	2	291498	SRS1017294	SAMN03944924	simple	9823	Sus scrofa	GSM1836799							no					GEO	SRA281069		public	E825A27904457D00AE7E88AE00C2BBB1	CEC024EA472827A04AECEA9F5DCD0ADF
SRR1654828	2015-05-19 13:44:08	2014-11-18 14:18:50	32467131	3279180231	0	101	2341		https://sra-download.ncbi.nlm.nih.gov/srapub/SRR1654828	SRX761355	Sscr_testis_sRNA oxidized/non-oxidized	RNA-Seq	size fractionation	TRANSCRIPTOMIC	SINGLE	0	0	ILLUMINA	Illumina HiSeq 2000	SRP049977	PRJNA267635	2	267635	SRS745889	SAMN03198886	simple	9823	Sus scrofa	S.scr_testis					male		no					JOHANNES GUTENBERG UNIVERSITY MAINZ	SRA202818		public	9279E2100C78F0942D48B67BB413523B	2CD5C299AA8552F05963F1999A8F6E41
ERR926727	2016-01-01 05:25:40	2016-01-01 06:13:37	32442171	6488434200	32442171	200	4397		https://sra-download.ncbi.nlm.nih.gov/srapub/ERR926727	ERX1006002	12 apex RNA	RNA-Seq	cDNA	TRANSCRIPTOMIC	PAIRED	166	4.9	ILLUMINA	Illumina HiSeq 2500	ERP010826	PRJEB9690		307436	ERS762245	SAMEA3466663	simple	9823	Sus scrofa	E-MTAB-3669:Pig 12					male		no					BGI @ CHOP Genome Center	ERA450079		public	511A59FF4F58BAA8DE0B1C722E944F3F	0ACFDA556E85B1E53A361947EE6A0130
SRR689213	2013-02-15 10:04:53	2013-02-09 01:57:11	32433879	3104964510	0	95	2169		https://sra-download.ncbi.nlm.nih.gov/srapub/SRR689213	SRX229762		RNA-Seq	cDNA	TRANSCRIPTOMIC	SINGLE	0	0	ILLUMINA	Illumina HiSeq 2000	SRP018524	PRJNA188941	2	188941	SRS392173	SAMN01915393	simple	9823	Sus scrofa	GSM1080025							no					GEO	SRA066357		public	DB0E8D558505FE1579FA6848A73BCD17	5F38CC36BAD1E537D0836932F8674502
SRR3160055	2016-07-05 16:43:03	2016-02-10 10:53:54	32420923	6484184600	32420923	200	4293		https://sra-download.ncbi.nlm.nih.gov/srapub/SRR3160055	SRX1569902		RNA-Seq	cDNA	TRANSCRIPTOMIC	PAIRED	0	0	ILLUMINA	Illumina HiSeq 2500	SRP069860	PRJNA311523	2	311523	SRS1283299	SAMN04484992	simple	9823	Sus scrofa	GSM2059117							no					GEO	SRA352656		public	F4CAF73B754E63BEC2F13D2076288E81	193581A2793E1E09A3B290CB7409F51B
SRR3194630	2017-04-03 09:32:16	2016-02-29 15:59:59	32397519	6479503800	32397519	200	4278		https://sra-download.ncbi.nlm.nih.gov/srapub/SRR3194630	SRX1605229		RNA-Seq	cDNA	TRANSCRIPTOMIC	PAIRED	0	0	ILLUMINA	Illumina HiSeq 2000	SRP070951	PRJNA313448	2	313448	SRS1315075	SAMN04521444	simple	9823	Sus scrofa	GSM2075802							no					GEO	SRA360150		public	5087DD0C69CE5C48F11F221E85760F35	CA725716CDC3EABEBA7C20128B00A7C1
SRR3159989	2016-07-05 16:43:03	2016-02-10 10:54:46	32385592	6477118400	32385592	200	4053		https://sra-download.ncbi.nlm.nih.gov/srapub/SRR3159989	SRX1569836		RNA-Seq	cDNA	TRANSCRIPTOMIC	PAIRED	0	0	ILLUMINA	Illumina HiSeq 2500	SRP069860	PRJNA311523	2	311523	SRS1283273	SAMN04484956	simple	9823	Sus scrofa	GSM2059051							no					GEO	SRA352656		public	BE7C292DE7BD3DCA086EBAB73D353788	CAC4CDD177671917740F0A2D91ACF682
SRR2123973	2016-05-17 16:01:05	2015-07-22 10:25:33	32383237	6476647400	32383237	200	3094		https://sra-download.ncbi.nlm.nih.gov/srapub/SRR2123973	SRX1115551		RNA-Seq	cDNA	TRANSCRIPTOMIC	PAIRED	0	0	ILLUMINA	Illumina HiSeq 2000	SRP061418	PRJNA290579		290579	SRS1009021	SAMN03893116	simple	9823	Sus scrofa	GSM1829880							no					GEO	SRA279309		public	D44838463A720DDFEB271896DF854365	2E53EC5A7DB0E650F0BDD4BFE7EA600D
ERR972394	2015-09-29 05:03:52	2015-09-29 05:05:41	32374600	3690704400	32374600	114	2128		https://sra-download.ncbi.nlm.nih.gov/srapub/ERR972394	ERX1049371	unspecified	RNA-Seq	PCR	TRANSCRIPTOMIC	PAIRED	200	0	ILLUMINA	Illumina Genome Analyzer II	ERP011177	PRJEB10004		297300	ERS799841	SAMEA3492692	simple	9823	Sus scrofa	RI_RNA_seq_BMDM_LPS							no					UNIVERSITY OF EDINBURGH	ERA461279		public	37B0B547B2B53788EE02220C52FFCE70	CE1ECEC15091D3DDEA84AEFA318B4676
ERR1890430	2017-04-22 08:27:15	2017-04-22 09:31:41	32329908	6465981600	32329908	200	2647		https://sra-download.ncbi.nlm.nih.gov/srapub/ERR1890430	ERX1950928	63_2_Control_RNA-seq	RNA-Seq	RANDOM	TRANSCRIPTOMIC	PAIRED	653	0	ILLUMINA	Illumina HiSeq 2500	ERP009668	PRJEB8646		282179	ERS1234204	SAMEA4063094	simple	9823	Sus scrofa	63_2_Control							no					UNIVERSITY OF ILLINOIS CHAMPAIGN-URBANA	ERA854039		public	E31D7F935141FFFEAB1F2EA2F5A1CCE6	688C6750DE03C3EC44EEAF26117C3754
ERR1462498	2017-06-19 10:43:07	2017-06-19 14:50:04	32296259	6459251800	32296259	200	2199		https://sra-download.ncbi.nlm.nih.gov/srapub/ERR1462498	ERX1532976	326 RNA-seq Transformed	RNA-Seq	RANDOM	TRANSCRIPTOMIC	PAIRED	469	0	ILLUMINA	Illumina HiSeq 2000	ERP009668	PRJEB8646		282179	ERS1210945	SAMEA4039835	simple	9823	Sus scrofa	326_Transformed							no					UNIVERSITY OF ILLINOIS CHAMPAIGN-URBANA	ERA652747		public	04ECC7630D57C115EFD80263A7437C94	8A6C4A7C627C099091A769E71CB98D10
SRR2919657	2015-11-30 15:57:08	2015-11-17 12:31:49	32292063	6458412600	32292063	200	4083		https://sra-download.ncbi.nlm.nih.gov/srapub/SRR2919657	SRX1433600		RNA-Seq	cDNA	TRANSCRIPTOMIC	PAIRED	0	0	ILLUMINA	Illumina HiSeq 2500	SRP066249	PRJNA302287		302287	SRS1164594	SAMN04271247	simple	9823	Sus scrofa	GSM1941407							no					GEO	SRA311808		public	B1FD1EEA7952F81E5B63714735BB2F02	53507FCE412222AC61C901CB107C1270
SRR5332129	2017-06-01 00:08:03	2017-03-10 02:12:37	32245946	1612297300	0	50	1147		https://sra-download.ncbi.nlm.nih.gov/srapub/SRR5332129	SRX2630950	z54	RNA-Seq	RANDOM	TRANSCRIPTOMIC	SINGLE	0	0	ILLUMINA	Illumina HiScanSQ	SRP101689	PRJNA378701		378701	SRS2040457	SAMN06560038	simple	9823	Sus scrofa	3					male		no						SRA544125		public	434494D75A2743CC3D8674AC2860FCC6	2A106E76E2D635EA22A2A708AC234C1E
SRR2919658	2015-11-30 15:57:08	2015-11-17 12:13:57	32163869	6432773800	32163869	200	4064		https://sra-download.ncbi.nlm.nih.gov/srapub/SRR2919658	SRX1433601		RNA-Seq	cDNA	TRANSCRIPTOMIC	PAIRED	0	0	ILLUMINA	Illumina HiSeq 2500	SRP066249	PRJNA302287		302287	SRS1164593	SAMN04271248	simple	9823	Sus scrofa	GSM1941408							no					GEO	SRA311808		public	77E176ECB7BE266E5F78306A7AD95F25	8E76FC459DBAECAA1E0E4B62EBF6F93A
SRR3160019	2016-07-05 16:43:03	2016-02-10 11:05:19	32162589	6432517800	32162589	200	4245		https://sra-download.ncbi.nlm.nih.gov/srapub/SRR3160019	SRX1569866		RNA-Seq	cDNA	TRANSCRIPTOMIC	PAIRED	0	0	ILLUMINA	Illumina HiSeq 2500	SRP069860	PRJNA311523	2	311523	SRS1283335	SAMN04484978	simple	9823	Sus scrofa	GSM2059081							no					GEO	SRA352656		public	0A28132CE5A5B6227F037E1D43F2AFFD	22D45A74928C32C3B5A1682708C78029
SRR2123932	2016-05-17 16:01:05	2015-07-22 10:35:02	32154039	6430807800	32154039	200	4320		https://sra-download.ncbi.nlm.nih.gov/srapub/SRR2123932	SRX1115510		RNA-Seq	cDNA	TRANSCRIPTOMIC	PAIRED	0	0	ILLUMINA	Illumina HiSeq 2000	SRP061418	PRJNA290579		290579	SRS1009059	SAMN03893171	simple	9823	Sus scrofa	GSM1829839							no					GEO	SRA279309		public	5E6B471EF4D7EC72C4D943DE5F5BF1E0	AB60762B126DC878D401C9C7D13FFED6
SRR5665211	2017-06-10 10:36:09	2017-06-10 10:23:39	32141100	1536989293	0	47	729		https://sra-download.ncbi.nlm.nih.gov/srapub/SRR5665211	SRX2900809	CJJT002B	RNA-Seq	RANDOM	TRANSCRIPTOMIC	SINGLE	0	0	ILLUMINA	Illumina HiSeq 2500	SRP108916	PRJNA389819		389819	SRS2267667	SAMN07210908	simple	9823	Sus scrofa	Pig14_GRG2007					not applicable		no						SRA573380		public	F5A0E3EDB53F3EED2C00AC0958DBBA84	F16B678584B9CE44C98841F9627B82DA
SRR3160007	2016-07-05 16:43:03	2016-02-10 10:47:28	32077506	6415501200	32077506	200	4179		https://sra-download.ncbi.nlm.nih.gov/srapub/SRR3160007	SRX1569854		RNA-Seq	cDNA	TRANSCRIPTOMIC	PAIRED	0	0	ILLUMINA	Illumina HiSeq 2500	SRP069860	PRJNA311523	2	311523	SRS1283347	SAMN04484974	simple	9823	Sus scrofa	GSM2059069							no					GEO	SRA352656		public	DA9D66C1178ECD9A0CF13E670C48230D	A276B28F33F4A13A6B172E2ADCADBD39
ERR926731	2016-01-01 05:25:41	2016-01-01 06:11:12	32071711	6414342200	32071711	200	4352		https://sra-download.ncbi.nlm.nih.gov/srapub/ERR926731	ERX1006006	14 midv RNA	RNA-Seq	cDNA	TRANSCRIPTOMIC	PAIRED	166	4.9	ILLUMINA	Illumina HiSeq 2500	ERP010826	PRJEB9690		307436	ERS762246	SAMEA3466664	simple	9823	Sus scrofa	E-MTAB-3669:Pig 14					male		no					BGI @ CHOP Genome Center	ERA450079		public	4A0DE18CF78E2F1825C713CD6E12AF17	C95384537DA8379591FD06865AC67353
SRR2973879	2015-12-07 17:10:22	2015-12-04 11:41:08	32067760	2352800949	0	73	1573		https://sra-download.ncbi.nlm.nih.gov/srapub/SRR2973879	SRX1463185		RNA-Seq	cDNA	TRANSCRIPTOMIC	SINGLE	0	0	ILLUMINA	Illumina HiScanSQ	SRP067000	PRJNA305124		305124	SRS1190527	SAMN04317098	simple	9823	Sus scrofa	GSM1964569							no					GEO	SRA314985		public	5F391D00FF5BE6432072255DBEB6E337	35A3623BDB42AB0AD27579CF79C9E003
SRR599818	2015-07-22 17:07:49	2015-12-08 06:26:33	32028695	2434180820	0	76	1577		https://sra-download.ncbi.nlm.nih.gov/srapub/SRR599818	SRX197296		RNA-Seq	size fractionation	TRANSCRIPTOMIC	SINGLE	0	0	ILLUMINA	Illumina Genome Analyzer IIx	SRP016513	PRJNA177810		177810	SRS369853	SAMN01766975	simple	9823	Sus scrofa	bama pig liver sequencing project							no					INSTITUTE OF ANIMAL SCIENCE, CAAS	SRA059958		public	08E498254DD5184F8973FB4B7316D2E9	768DB87D3F9437F8975D78861311C2F3
SRR2123930	2016-05-17 16:01:05	2015-07-22 10:26:17	32016507	6403301400	32016507	200	2729		https://sra-download.ncbi.nlm.nih.gov/srapub/SRR2123930	SRX1115508		RNA-Seq	cDNA	TRANSCRIPTOMIC	PAIRED	0	0	ILLUMINA	Illumina HiSeq 2000	SRP061418	PRJNA290579		290579	SRS1009062	SAMN03893169	simple	9823	Sus scrofa	GSM1829837							no					GEO	SRA279309		public	4A217BD6D0382764B018085EFE0CA459	2E2E7DA9BBA0F61788D41873DB18BCCB
ERR926737	2016-01-01 05:25:41	2016-01-01 06:20:59	31956375	6391275000	31956375	200	4454		https://sra-download.ncbi.nlm.nih.gov/srapub/ERR926737	ERX1006012	19 midv RNA	RNA-Seq	cDNA	TRANSCRIPTOMIC	PAIRED	166	4.9	ILLUMINA	Illumina HiSeq 2500	ERP010826	PRJEB9690		307436	ERS762248	SAMEA3466666	simple	9823	Sus scrofa	E-MTAB-3669:Pig 19					male		no					BGI @ CHOP Genome Center	ERA450079		public	C6357A06469933D5582479B691D4FE3C	A57A05A1E46CF66BCC1DC2C5EF6B8081
SRR2183567	2016-02-15 20:19:44	2015-08-26 10:32:35	31922225	3192222500	31922225	100	1969		https://sra-download.ncbi.nlm.nih.gov/srapub/SRR2183567	SRX1164616		RNA-Seq	cDNA	TRANSCRIPTOMIC	PAIRED	0	0	ILLUMINA	Illumina HiSeq 2000	SRP062860	PRJNA293935	2	293935	SRS1045340	SAMN04012437	simple	9823	Sus scrofa	GSM1861708							no					GEO	SRA291518		public	59C019FC7114A0C37CFA0FE0A65423F0	05638B1629B400116DCD193F386F326D
SRR3147577	2016-02-05 15:11:25	2016-02-05 19:19:21	31920610	6384122000	31920610	200	4223		https://sra-download.ncbi.nlm.nih.gov/srapub/SRR3147577	SRX1563169	03056-4DPI	RNA-Seq	size fractionation	TRANSCRIPTOMIC	PAIRED	0	0	ILLUMINA	Illumina HiSeq 2500	SRP069349	PRJNA311061		311061	SRS1277709	SAMN04461379	simple	9823	Sus scrofa	63ea1198-caba-11e5-909d-3c4a92e4a804					male		no					BIOCI	SRA348154		public	18766154BBC054A0AF11AD63F9094096	FFA0F04B2B5DFC110ABE06B212A7616E
SRR3160039	2016-07-05 16:43:03	2016-02-10 10:45:06	31916365	6383273000	31916365	200	4206		https://sra-download.ncbi.nlm.nih.gov/srapub/SRR3160039	SRX1569886		RNA-Seq	cDNA	TRANSCRIPTOMIC	PAIRED	0	0	ILLUMINA	Illumina HiSeq 2500	SRP069860	PRJNA311523	2	311523	SRS1283315	SAMN04484946	simple	9823	Sus scrofa	GSM2059101							no					GEO	SRA352656		public	422620EEB86B7A0A4A85B5966E03536B	A7C08C7482FF21A1F1B9895720C9D489
SRR1556767	2015-08-20	2015-12-02 09:56:30	31882043	1434691935	0	45	849		https://sra-download.ncbi.nlm.nih.gov/srapub/SRR1556767	SRX684286	IVSC	AMPLICON	PolyA	TRANSCRIPTOMIC	SINGLE	0	0	ILLUMINA	Illumina Genome Analyzer IIx	SRP045662	PRJNA258588		258588	SRS687413	SAMN03000079	simple	9823	Sus scrofa	pig IVSC					male		no					SUN YAT-SEN UNIVERSITY	SRA179910		public	B18D1AA09AE389B7106163A42ED44EFC	C93C0E5EEA4CC483CEFD19733D8E0BC6
SRR1006118	2014-09-27	2013-10-03 15:32:05	31875278	3219403078	0	101	1920		https://sra-download.ncbi.nlm.nih.gov/srapub/SRR1006118	SRX362614	1	RNA-Seq	unspecified	TRANSCRIPTOMIC	SINGLE	0	0	ILLUMINA	Illumina HiSeq 2000	SRP030679	PRJNA221286		221286	SRS489431	SAMN02364660	simple	415978	Sus scrofa scrofa	Duodenum1							no						SRA104765		public	1AA527E6B0D66AC362F8B53F98B7066E	05EDEA769819C9A8A695D59149DE6450
SRR3194764	2017-04-03 09:32:19	2016-02-29 15:28:16	31822896	6364579200	31822896	200	4063		https://sra-download.ncbi.nlm.nih.gov/srapub/SRR3194764	SRX1605363		RNA-Seq	cDNA	TRANSCRIPTOMIC	PAIRED	0	0	ILLUMINA	Illumina HiSeq 2000	SRP070951	PRJNA313448	2	313448	SRS1314942	SAMN04521311	simple	9823	Sus scrofa	GSM2075936							no					GEO	SRA360150		public	C8CFA25FFE97EE152F83F445104270AF	18D840EEE3ABF383707110404962E77F
SRR3194674	2017-04-03 09:32:17	2016-02-29 16:10:32	31771501	6354300200	31771501	200	2702		https://sra-download.ncbi.nlm.nih.gov/srapub/SRR3194674	SRX1605273		RNA-Seq	cDNA	TRANSCRIPTOMIC	PAIRED	0	0	ILLUMINA	Illumina HiSeq 2000	SRP070951	PRJNA313448	2	313448	SRS1315032	SAMN04521309	simple	9823	Sus scrofa	GSM2075846							no					GEO	SRA360150		public	F13C10767B3C338D92CA46FEE11DD1B9	E6A55F38887DAD2BD83D8D93F463CE60
SRR3194663	2017-04-03 09:32:16	2016-02-29 14:58:22	31767067	6353413400	31767067	200	4185		https://sra-download.ncbi.nlm.nih.gov/srapub/SRR3194663	SRX1605262		RNA-Seq	cDNA	TRANSCRIPTOMIC	PAIRED	0	0	ILLUMINA	Illumina HiSeq 2000	SRP070951	PRJNA313448	2	313448	SRS1315043	SAMN04521298	simple	9823	Sus scrofa	GSM2075835							no					GEO	SRA360150		public	DF3DC3BC9805EA225C2C2AE8AF60DDBB	4C6157F1CC448FF7652248D57EDA9219
SRR651720	2013-03-07 15:04:32	2013-01-22 16:34:23	31744974	2412618024	0	76	1272		https://sra-download.ncbi.nlm.nih.gov/srapub/SRR651720	SRX218954		RNA-Seq	cDNA	TRANSCRIPTOMIC	SINGLE	0	0	ILLUMINA	Illumina Genome Analyzer IIx	SRP018102	PRJNA186961	2	186961	SRS386927	SAMN01893941	simple	9823	Sus scrofa	GSM1067878					female		no					GEO	SRA065370		public	C0538AAEA603B08C2C1316F979439FA1	3008C25B528CEF100C776860433F65A7
SRR3160076	2016-07-05 16:43:03	2016-02-10 11:18:35	31730813	6346162600	31730813	200	3922		https://sra-download.ncbi.nlm.nih.gov/srapub/SRR3160076	SRX1569923		RNA-Seq	cDNA	TRANSCRIPTOMIC	PAIRED	0	0	ILLUMINA	Illumina HiSeq 2500	SRP069860	PRJNA311523	2	311523	SRS1283278	SAMN04485013	simple	9823	Sus scrofa	GSM2059138							no					GEO	SRA352656		public	6C792C39BDB42A0FB62E016A3C02F74B	7E111110FE4A77BE22596F856D6D734C
SRR5136328	2017-01-03 16:00:51	2016-12-30 12:06:41	31676596	6158570408	31676596	194	4122		https://sra-download.ncbi.nlm.nih.gov/srapub/SRR5136328	SRX2452271		RNA-Seq	cDNA	TRANSCRIPTOMIC	PAIRED	0	0	ILLUMINA	Illumina HiSeq 2000	SRP095839	PRJNA359473	2	359473	SRS1885626	SAMN06191789	simple	9823	Sus scrofa	GSM2442637							no					GEO	SRA513714		public	A1F37CB63A37814A324D1DC69F01864E	D7CD53707C835CAFD3D02BC7FE4F92A1
SRR4046637	2017-08-22 00:00:30	2016-08-29 23:22:52	31672459	7918114750	31672459	250	2793		https://sra-download.ncbi.nlm.nih.gov/srapub/SRR4046637	SRX2037548		RNA-Seq	RANDOM	TRANSCRIPTOMIC	PAIRED	0	0	ILLUMINA	Illumina HiSeq 2500	SRP082487	PRJNA339666		339666	SRS1631292	SAMN05601658	simple	9823	Sus scrofa	Tibetan-RT-TP3					male		no					INSTITUTE OF ZOOLOGY (IOZ), CHINESE ACADEMY OF SCI	SRA453914		public	6437B801015139DFBF3E0C794496ACDC	E13D29146713DBC70E37AC9C9F5FF11D
SRR599857	2015-07-22 17:07:46	2015-12-14 15:19:54	31664638	2406512488	0	76	1502		https://sra-download.ncbi.nlm.nih.gov/srapub/SRR599857	SRX197296		RNA-Seq	size fractionation	TRANSCRIPTOMIC	SINGLE	0	0	ILLUMINA	Illumina Genome Analyzer IIx	SRP016513	PRJNA177810		177810	SRS369853	SAMN01766975	simple	9823	Sus scrofa	bama pig liver sequencing project							no					INSTITUTE OF ANIMAL SCIENCE, CAAS	SRA059958		public	5ED5B1347D1F6A9A9B07B4ABFA517321	2EFA9CC43379F7A5DE4158682A3B6A5D
SRR1048422	2015-07-22 17:11:33	2015-09-14 18:01:04	31658813	1551281837	0	49	1031		https://sra-download.ncbi.nlm.nih.gov/srapub/SRR1048422	SRX391050	PAM-IFNA	RNA-Seq	cDNA	TRANSCRIPTOMIC	SINGLE	0	0	ILLUMINA	Illumina HiSeq 2000	SRP033717	PRJNA231038	2	231038	SRS514394	SAMN02440189	simple	9825	Sus scrofa domesticus	6. IFNa-MaV							no					KANSAS STATE UNIVERSITY	SRA115748		public	FBF5BF4C0C5A43442FC98FEC16FB4415	8CBD2F83207A9C0B9DDCB0AFDDD6C8CE
SRR1736622	2015-12-30	2014-12-31 00:29:03	31641237	6391529874	31641237	202	3752		https://sra-download.ncbi.nlm.nih.gov/srapub/SRR1736622	SRX825508		RNA-Seq	cDNA	TRANSCRIPTOMIC	PAIRED	101	0	ILLUMINA	Illumina HiSeq 2000	SRP051610	PRJNA271310		271310	SRS805036	SAMN03273911	simple	9823	Sus scrofa	kangxing3					male		no					DUODENAL TISSUE FROM MEISHAN PIGLETS (SUS SCROFA)	SRA221681		public	01A1A00DB1BF3273736223145BA7F43D	4B1085C3C5AA67824E9DE03561F04863
SRR2536883	2016-09-26 18:34:19	2015-09-29 15:10:57	31631848	4808040896	31631848	152	3222		https://sra-download.ncbi.nlm.nih.gov/srapub/SRR2536883	SRX1295673		RNA-Seq	cDNA	TRANSCRIPTOMIC	PAIRED	0	0	ILLUMINA	Illumina HiSeq 2000	SRP064314	PRJNA297337		297337	SRS1094451	SAMN04122453	simple	9823	Sus scrofa	GSM1898032							no					GEO	SRA302036		public	AD599EE87A563643D4A5CC66CF28F1A8	12BF3D11395F47B63882E77C6F8FD703
SRR4293380	2016-09-26 18:35:00	2016-09-24 11:41:10	31598747	7197960724	31598747	227	2474		https://sra-download.ncbi.nlm.nih.gov/srapub/SRR4293380	SRX2188841		RIP-Seq	other	TRANSCRIPTOMIC	PAIRED	0	0	ILLUMINA	Illumina HiSeq 4000	SRP090407	PRJNA344383	2	344383	SRS1711565	SAMN05821335	simple	9823	Sus scrofa	GSM2327821							no					GEO	SRA478775		public	0337C6B6B67294B893725361E323FAF4	37225A9BA8CBF4035B13AC8CBE9E2AA1
SRR934626	2013-11-01 16:29:23	2013-07-15 10:08:36	31566274	2399036824	0	76	1385		https://sra-download.ncbi.nlm.nih.gov/srapub/SRR934626	SRX322533		RNA-Seq	cDNA	TRANSCRIPTOMIC	SINGLE	0	0	ILLUMINA	Illumina Genome Analyzer IIx	SRP027378	PRJNA212016	2	212016	SRS457613	SAMN02251019	simple	9823	Sus scrofa	GSM1185815					female		no					GEO	SRA093372		public	D5BF58B216380BCCE3A3D8B5758B648B	31A4E8C5179539FF32A2F9A03F7D2768
ERR1629892	2017-02-21 14:50:32	2017-02-22 11:41:08	31536966	6370467132	31536966	202	3998		https://sra-download.ncbi.nlm.nih.gov/srapub/ERR1629892	ERX1700243	unspecified	RNA-Seq	Oligo-dT	TRANSCRIPTOMIC	PAIRED	400	0	ILLUMINA	Illumina HiSeq 2500	ERP017105	PRJEB15381		376138	ERS1348358	SAMEA4436909	simple	9823	Sus scrofa	111					female		no					UNIVERSITY OF BERN	ERA705437		public	CA9DC91A2144B6C7234C8B65CE147530	710304EBD95316033D81E5BACBDE0B9D
SRR2123899	2016-05-17 16:01:05	2015-07-22 10:10:03	31493896	6298779200	31493896	200	2705		https://sra-download.ncbi.nlm.nih.gov/srapub/SRR2123899	SRX1115477		RNA-Seq	cDNA	TRANSCRIPTOMIC	PAIRED	0	0	ILLUMINA	Illumina HiSeq 2000	SRP061418	PRJNA290579		290579	SRS1009093	SAMN03893138	simple	9823	Sus scrofa	GSM1829794							no					GEO	SRA279309		public	1A84A987E096EA6781E3BC036041B667	E5EF1C196F9FF77979E22B93678308A3
ERR1890441	2017-04-21 07:40:42	2017-04-21 08:53:21	31471232	6294246400	31471232	200	2603		https://sra-download.ncbi.nlm.nih.gov/srapub/ERR1890441	ERX1950939	63_4_Cre_RNA-seq	RNA-Seq	RANDOM	TRANSCRIPTOMIC	PAIRED	511	0	ILLUMINA	Illumina HiSeq 2500	ERP009668	PRJEB8646		282179	ERS1234215	SAMEA4063105	simple	9823	Sus scrofa	63_4_Cre							no					UNIVERSITY OF ILLINOIS CHAMPAIGN-URBANA	ERA854039		public	7F338218729131815F2357521CDD8E5E	14CC842229D7DDB1FF44F5D67734DF82
SRR2953716	2016-05-17 16:00:34	2015-11-23 14:25:12	31462392	6292478400	31462392	200	2686		https://sra-download.ncbi.nlm.nih.gov/srapub/SRR2953716	SRX1446257		RNA-Seq	cDNA	TRANSCRIPTOMIC	PAIRED	0	0	ILLUMINA	Illumina HiSeq 2000	SRP066568	PRJNA303166		303166	SRS1174032	SAMN04287642	simple	9823	Sus scrofa	GSM1949123							no					GEO	SRA313106		public	900D802B957A7F1C42C62BD5CEA58B6E	EF3DDF3348AC117DF0B57891B8F0A694
ERR926739	2016-01-01 05:25:41	2016-01-01 06:03:34	31462331	6292466200	31462331	200	4357		https://sra-download.ncbi.nlm.nih.gov/srapub/ERR926739	ERX1006014	21 apex RNA	RNA-Seq	cDNA	TRANSCRIPTOMIC	PAIRED	166	4.9	ILLUMINA	Illumina HiSeq 2500	ERP010826	PRJEB9690		307436	ERS762249	SAMEA3466667	simple	9823	Sus scrofa	E-MTAB-3669:Pig 21					male		no					BGI @ CHOP Genome Center	ERA450079		public	18E21623D03EC236B60D2135E8FCC6EC	53A51BB7E319E14B7B66B7C43F4DF30E
SRR5332127	2017-06-01 00:08:03	2017-03-10 02:13:09	31417551	1602295101	0	51	1136		https://sra-download.ncbi.nlm.nih.gov/srapub/SRR5332127	SRX2630948	b22	RNA-Seq	RANDOM	TRANSCRIPTOMIC	SINGLE	0	0	ILLUMINA	Illumina HiScanSQ	SRP101689	PRJNA378701		378701	SRS2040455	SAMN06560040	simple	9823	Sus scrofa	5					male		no						SRA544125		public	845571111B95CB5C3867416670B697BD	36DA415D48123A8CD511F89C3207F9E6
SRR1014962	2014-08-15 14:50:16	2013-10-25 11:05:02	31393178	4508888860	27934307	143	2206	Sscrofa10.2	https://sra-download.ncbi.nlm.nih.gov/srapub/SRR1014962	SRX366447		RNA-Seq	PCR	TRANSCRIPTOMIC	PAIRED	0	0	ILLUMINA	Illumina HiSeq 2000	SRP031783	PRJNA223356		223356	SRS492618	SAMN02378866	simple	9823	Sus scrofa	BC1							no					UNIVERSITAT AUTONOMA DE BARCELONA	SRA107850		public	AB7EE135B81EEE49353EA177592A669B	BA397EC86F0D9AC362283A069C79B256
ERR1824359	2017-02-21 16:02:39	2017-03-04 09:34:40	31391193	6278238600	31391193	200	4201		https://sra-download.ncbi.nlm.nih.gov/srapub/ERR1824359	ERX1886685	2023N056	RNA-Seq	Inverse rRNA	TRANSCRIPTOMIC	PAIRED	400	0	ILLUMINA	Illumina HiSeq 2500	ERP021413	PRJEB19386		374445	ERS1793659	SAMEA103886125	simple	9823	Sus scrofa	SAMEA103886125							no					Edinburgh Genomics	ERA809568		public	02ABB9B90A4C9258BE56A3FD91262C02	884D3D265347473FC7BAC44C0A68D878
SRR4174000	2017-02-09 16:43:09	2016-09-06 07:10:44	31371652	4768491104	31371652	152	3207		https://sra-download.ncbi.nlm.nih.gov/srapub/SRR4174000	SRX2140109		RNA-Seq	cDNA	TRANSCRIPTOMIC	PAIRED	0	0	ILLUMINA	Illumina HiSeq 2000	SRP086568	PRJNA341938	2	341938	SRS1672049	SAMN05730666	simple	9823	Sus scrofa	GSM2302799							no					GEO	SRA462796		public	09EBC88D54FCDC29C321FCF702F14510	670C80FAC01F948341A352C93A04832C
SRR3099547	2016-07-25 16:39:28	2016-01-13 11:50:30	31361242	3939034452	0	125	3005		https://sra-download.ncbi.nlm.nih.gov/srapub/SRR3099547	SRX1529441		RNA-Seq	cDNA	TRANSCRIPTOMIC	SINGLE	0	0	ION_TORRENT	Ion Torrent Proton	SRP068414	PRJNA308733	2	308733	SRS1247042	SAMN04407339	simple	9823	Sus scrofa	GSM2038566							no					GEO	SRA333519		public	1060C973F25A701331F15B1AF81DAE56	501F4F1818B3AF74A74960ACC8BA2164
SRR2123896	2016-05-17 16:01:05	2015-07-22 10:20:45	31336234	6267246800	31336234	200	2681		https://sra-download.ncbi.nlm.nih.gov/srapub/SRR2123896	SRX1115474		RNA-Seq	cDNA	TRANSCRIPTOMIC	PAIRED	0	0	ILLUMINA	Illumina HiSeq 2000	SRP061418	PRJNA290579		290579	SRS1009096	SAMN03893135	simple	9823	Sus scrofa	GSM1829791							no					GEO	SRA279309		public	CAE90B45C36289A94C9FF93A7B88B8F8	B16B46938974A511FFC4357AF13D11B3
SRR3099546	2016-07-25 16:39:28	2016-01-13 11:50:28	31315053	4045197835	0	129	3081		https://sra-download.ncbi.nlm.nih.gov/srapub/SRR3099546	SRX1529440		RNA-Seq	cDNA	TRANSCRIPTOMIC	SINGLE	0	0	ION_TORRENT	Ion Torrent Proton	SRP068414	PRJNA308733	2	308733	SRS1247043	SAMN04407338	simple	9823	Sus scrofa	GSM2038565							no					GEO	SRA333519		public	A622B6B217B3F641515F0C2C46577B17	F7E614874B9BBB7DD31F34A55616AFDB
SRR3147549	2016-02-05 15:08:54	2016-02-05 17:04:34	31286338	6257267600	31286338	200	3871		https://sra-download.ncbi.nlm.nih.gov/srapub/SRR3147549	SRX1563143	03089-4DPI	RNA-Seq	size fractionation	TRANSCRIPTOMIC	PAIRED	0	0	ILLUMINA	Illumina HiSeq 2500	SRP069349	PRJNA311061		311061	SRS1277676	SAMN04461361	simple	9823	Sus scrofa	277f40a6-cabb-11e5-941d-3c4a92e4a804					male		no					BIOCI	SRA348154		public	55D38A6737AED492BE7EF8EEF7D61A20	2F97B7E37B457D2878779FAC87917D65
SRR2123940	2016-05-17 16:01:05	2015-07-22 10:32:07	31282085	6256417000	31282085	200	4184		https://sra-download.ncbi.nlm.nih.gov/srapub/SRR2123940	SRX1115518		RNA-Seq	cDNA	TRANSCRIPTOMIC	PAIRED	0	0	ILLUMINA	Illumina HiSeq 2000	SRP061418	PRJNA290579		290579	SRS1009054	SAMN03893179	simple	9823	Sus scrofa	GSM1829847							no					GEO	SRA279309		public	2A4563D80F2A50A05FC1AF8EC66AB270	DE6E53C7506C33BEE979F176C1C0049B
SRR2966621	2015-12-07 10:47:12	2015-11-30 14:54:31	31232589	1526474251	0	48	1034		https://sra-download.ncbi.nlm.nih.gov/srapub/SRR2966621	SRX1456097		RNA-Seq	cDNA	TRANSCRIPTOMIC	SINGLE	0	0	ILLUMINA	Illumina HiScanSQ	SRP066797	PRJNA304420		304420	SRS1183694	SAMN04301625	simple	9823	Sus scrofa	GSM1957027							no					GEO	SRA314162		public	17776DFD45AAFEC64E81414010BB9B13	2C39CF34CA665849954562403E34D000
ERR1223310	2016-01-30 04:40:21	2016-01-30 05:01:46	31177791	3117779100	31177791	100	1892		https://sra-download.ncbi.nlm.nih.gov/srapub/ERR1223310	ERX1295523	INJ2	RNA-Seq	RANDOM	TRANSCRIPTOMIC	PAIRED	50	1	ILLUMINA	Illumina HiSeq 2000	ERP013913	PRJEB12435		310575	ERS1034531	SAMEA3727382	simple	9823	Sus scrofa	E-MTAB-4294:INJ2					female		no					Partners Healthcare, Cambridge, MA, USA	ERA553596		public	17AA235C22631311366E5E5EC2ADE965	D635D9973640854064947370B5F6F616
SRR513250	2013-02-21 10:50:45	2012-07-03 09:41:12	31171189	2493695120	0	80	1555		https://sra-download.ncbi.nlm.nih.gov/srapub/SRR513250	SRX154584	DS2_2_Control	RNA-Seq	cDNA	TRANSCRIPTOMIC	SINGLE	0	0	ILLUMINA	Illumina Genome Analyzer II	SRP013743	PRJNA80971		80971	SRS345802	SAMN01048300	simple	9825	Sus scrofa domesticus	DS2_2							no					USDA	SRA054167		public	CB5A6E62358FD11391C5F92A3DDDB385	37FFF7160282A69C1F6887F19447EF3C
ERR1824358	2017-02-21 16:02:39	2017-03-04 09:34:37	31169229	6233845800	31169229	200	4182		https://sra-download.ncbi.nlm.nih.gov/srapub/ERR1824358	ERX1886685	2023N056	RNA-Seq	Inverse rRNA	TRANSCRIPTOMIC	PAIRED	400	0	ILLUMINA	Illumina HiSeq 2500	ERP021413	PRJEB19386		374445	ERS1793659	SAMEA103886125	simple	9823	Sus scrofa	SAMEA103886125							no					Edinburgh Genomics	ERA809568		public	10848825BC404F76405751E3948A30D6	FB98049D54E8C0DCF9295CCDBE6BA33D
ERR1890437	2017-04-21 07:40:42	2017-04-21 08:50:52	31158267	6231653400	31158267	200	2551		https://sra-download.ncbi.nlm.nih.gov/srapub/ERR1890437	ERX1950935	63_1_Cre_RNA-seq	RNA-Seq	RANDOM	TRANSCRIPTOMIC	PAIRED	610	0	ILLUMINA	Illumina HiSeq 2500	ERP009668	PRJEB8646		282179	ERS1234211	SAMEA4063101	simple	9823	Sus scrofa	63_1_Cre							no					UNIVERSITY OF ILLINOIS CHAMPAIGN-URBANA	ERA854039		public	08D973F506A242D8724105480D2108D5	D92CC8F4EB5F0F74C117E5C472FB41E6
SRR1006133	2014-09-27	2013-10-03 15:31:47	31091451	3140236551	0	101	1865		https://sra-download.ncbi.nlm.nih.gov/srapub/SRR1006133	SRX362629	1	RNA-Seq	unspecified	TRANSCRIPTOMIC	SINGLE	0	0	ILLUMINA	Illumina HiSeq 2000	SRP030679	PRJNA221286		221286	SRS489446	SAMN02364675	simple	415978	Sus scrofa scrofa	PPileal4							no						SRA104765		public	DCDAD50636596DD298EB176CFF6B3801	5DEC6D75EA6350F1CB762B739A48F286
SRR4173989	2017-02-09 16:43:09	2016-09-06 07:08:43	31078062	4723865424	31078062	152	3108		https://sra-download.ncbi.nlm.nih.gov/srapub/SRR4173989	SRX2140098		RNA-Seq	cDNA	TRANSCRIPTOMIC	PAIRED	0	0	ILLUMINA	Illumina HiSeq 2000	SRP086568	PRJNA341938	2	341938	SRS1672038	SAMN05730677	simple	9823	Sus scrofa	GSM2302788							no					GEO	SRA462796		public	EFCC21F99401BEB5D65D9DC3D95F6213	36FB0759EDB8C212DA52BC0658ACC460
ERR1462496	2017-06-19 10:43:07	2017-06-19 14:42:36	31047086	6209417200	31047086	200	2127		https://sra-download.ncbi.nlm.nih.gov/srapub/ERR1462496	ERX1532974	317 RNA-seq Transformed	RNA-Seq	RANDOM	TRANSCRIPTOMIC	PAIRED	472	0	ILLUMINA	Illumina HiSeq 2000	ERP009668	PRJEB8646		282179	ERS1210943	SAMEA4039833	simple	9823	Sus scrofa	317_Transformed							no					UNIVERSITY OF ILLINOIS CHAMPAIGN-URBANA	ERA652747		public	1B2612E77E57B42A376C315CABA796BC	CA37CADF2CE49AA8BDA27E530CB72C7A
SRR1006125	2014-09-27	2013-10-03 15:32:24	31004303	3131434603	0	101	1943		https://sra-download.ncbi.nlm.nih.gov/srapub/SRR1006125	SRX362621	1	RNA-Seq	unspecified	TRANSCRIPTOMIC	SINGLE	0	0	ILLUMINA	Illumina HiSeq 2000	SRP030679	PRJNA221286		221286	SRS489438	SAMN02364667	simple	415978	Sus scrofa scrofa	Jejunum4							no						SRA104765		public	05C3044433992CDDE7E39FBD2C73B9C5	B43B0D9A8D3E77D4B1BCA52CE31A872F
SRR4046630	2017-08-22 00:00:28	2016-09-06 04:00:11	30999664	7749916000	30999664	250	2726		https://sra-download.ncbi.nlm.nih.gov/srapub/SRR4046630	SRX2037539		RNA-Seq	RANDOM	TRANSCRIPTOMIC	PAIRED	0	0	ILLUMINA	Illumina HiSeq 2500	SRP082487	PRJNA339666		339666	SRS1631285	SAMN05601652	simple	9823	Sus scrofa	Bama-CE-BP6					male		no					INSTITUTE OF ZOOLOGY (IOZ), CHINESE ACADEMY OF SCI	SRA453914		public	A4831584B80D241F6E9919A6D40FA070	C24B43E4F4270193F2397C07C962D2EA
SRR2123900	2016-05-17 16:01:05	2015-07-22 10:38:08	30931596	6186319200	30931596	200	4177		https://sra-download.ncbi.nlm.nih.gov/srapub/SRR2123900	SRX1115478		RNA-Seq	cDNA	TRANSCRIPTOMIC	PAIRED	0	0	ILLUMINA	Illumina HiSeq 2000	SRP061418	PRJNA290579		290579	SRS1009092	SAMN03893139	simple	9823	Sus scrofa	GSM1829795							no					GEO	SRA279309		public	32ADFE684855CEDCF9F9D1BB4B0E446E	5B643E3D35063AF35AC1A18E1CCCA183
SRR599858	2015-07-22 17:07:46	2015-12-08 06:13:52	30907575	2348975700	0	76	1510		https://sra-download.ncbi.nlm.nih.gov/srapub/SRR599858	SRX197296		RNA-Seq	size fractionation	TRANSCRIPTOMIC	SINGLE	0	0	ILLUMINA	Illumina Genome Analyzer IIx	SRP016513	PRJNA177810		177810	SRS369853	SAMN01766975	simple	9823	Sus scrofa	bama pig liver sequencing project							no					INSTITUTE OF ANIMAL SCIENCE, CAAS	SRA059958		public	52FD130DA05444FD10FD3EC92957F07C	CBB0FE358A109ADC24DADEC715CAA2C3
SRR3194767	2017-04-03 09:32:19	2016-02-29 16:43:38	30861834	6172366800	30861834	200	2646		https://sra-download.ncbi.nlm.nih.gov/srapub/SRR3194767	SRX1605366		RNA-Seq	cDNA	TRANSCRIPTOMIC	PAIRED	0	0	ILLUMINA	Illumina HiSeq 2000	SRP070951	PRJNA313448	2	313448	SRS1314939	SAMN04521363	simple	9823	Sus scrofa	GSM2075939							no					GEO	SRA360150		public	9CE5BD466DB721EDB3F75D7B19000213	76AA439E336E59FDBA3F558C86BB0504
SRR2640268	2016-06-30	2015-10-17 13:55:42	30819492	6163898400	30819492	200	2759		https://sra-download.ncbi.nlm.nih.gov/srapub/SRR2640268	SRX1332709		RNA-Seq	unspecified	TRANSCRIPTOMIC	PAIRED	0	0	ILLUMINA	Illumina HiSeq 2000	SRP064725	PRJNA298508		298508	SRS1113283	SAMN04159966	simple	9823	Sus scrofa	DT group					pooled male and female		no					CHINA AGRICULTURAL UNIVERSITY	SRA304564		public	75D59F12F3DB6DA6C28AB1CFB4164D93	51D78D59A42CAADDCA9C61B3CCEEEF08
SRR2029398	2015-05-25 01:35:22	2015-05-19 17:15:57	30792244	7698061000	0	250	3819		https://sra-download.ncbi.nlm.nih.gov/srapub/SRR2029398	SRX1029965	YH2	RNA-Seq	RT-PCR	TRANSCRIPTOMIC	SINGLE	0	0	ILLUMINA	Illumina HiSeq 2000	SRP058401	PRJNA283575		283575	SRS938337	SAMN03652803	simple	9823	Sus scrofa	YH2					female		no					ANHUI AGRICULTURAL UNIVERSITY	SRA268596		public	320B8A01E8016CFD994AC27E4819524A	EF74E84C3FA8F8DC9679ABE5BF9B3935
SRR4293382	2016-09-26 18:35:00	2016-09-24 11:16:46	30788386	7027545062	30788386	228	2393		https://sra-download.ncbi.nlm.nih.gov/srapub/SRR4293382	SRX2188843		RIP-Seq	other	TRANSCRIPTOMIC	PAIRED	0	0	ILLUMINA	Illumina HiSeq 4000	SRP090407	PRJNA344383	2	344383	SRS1711567	SAMN05821333	simple	9823	Sus scrofa	GSM2327823							no					GEO	SRA478775		public	9F1BE87D3C89AEABBBB272CF65376486	05657F13DB5DD440D7E1C33DFC86F2DB
SRR1556770	2015-08-20	2015-12-02 09:58:42	30769140	1230765600	0	40	744		https://sra-download.ncbi.nlm.nih.gov/srapub/SRR1556770	SRX685477	SVSC-MDI	AMPLICON	PolyA	TRANSCRIPTOMIC	SINGLE	0	0	ILLUMINA	Illumina Genome Analyzer IIx	SRP045662	PRJNA258588		258588	SRS688332	SAMN03000650	simple	9823	Sus scrofa	pig SVSC					male		no					SUN YAT-SEN UNIVERSITY	SRA179910		public	AC7E4557F3B442C5C17D732F63D97737	CD441CF44C560DD792661779DD027D5E
SRR5332124	2017-06-01 00:08:02	2017-03-10 02:12:41	30763302	1538165100	0	50	1095		https://sra-download.ncbi.nlm.nih.gov/srapub/SRR5332124	SRX2630945	b48	RNA-Seq	RANDOM	TRANSCRIPTOMIC	SINGLE	0	0	ILLUMINA	Illumina HiScanSQ	SRP101689	PRJNA378701		378701	SRS2040453	SAMN06560043	simple	9823	Sus scrofa	8					male		no						SRA544125		public	EEFFE11FC143FC732FC41AA70A1FB6CA	A1650D36EF96EA6998DB614E670330A8
SRR2640267	2015-11-10	2015-10-23 20:26:07	30733756	6146751200	30733756	200	2749		https://sra-download.ncbi.nlm.nih.gov/srapub/SRR2640267	SRX1330757		RNA-Seq	PolyA	TRANSCRIPTOMIC	PAIRED	100	0	ILLUMINA	Illumina HiSeq 2000	SRP064725	PRJNA298508		298508	SRS1111962	SAMN04159965	simple	9823	Sus scrofa	DC group					pooled male and female		no					CHINA AGRICULTURAL UNIVERSITY	SRA304329		public	7C49A96A34321FA9E9A0ED45E59D6EA8	8F1758CB8BB63966F89CB76EB0D47E28
ERR926740	2016-01-01 05:25:41	2016-01-01 06:05:00	30691679	6138335800	30691679	200	4186		https://sra-download.ncbi.nlm.nih.gov/srapub/ERR926740	ERX1006015	21 midv RNA	RNA-Seq	cDNA	TRANSCRIPTOMIC	PAIRED	166	4.9	ILLUMINA	Illumina HiSeq 2500	ERP010826	PRJEB9690		307436	ERS762249	SAMEA3466667	simple	9823	Sus scrofa	E-MTAB-3669:Pig 21					male		no					BGI @ CHOP Genome Center	ERA450079		public	56333E20C3DBC1FC69BEFD0B0F7A0B56	ABF97888EF2A1BD3EB300752C898B568
SRR3159994	2016-07-05 16:43:03	2016-02-10 10:46:13	30685512	6137102400	30685512	200	3865		https://sra-download.ncbi.nlm.nih.gov/srapub/SRR3159994	SRX1569841		RNA-Seq	cDNA	TRANSCRIPTOMIC	PAIRED	0	0	ILLUMINA	Illumina HiSeq 2500	SRP069860	PRJNA311523	2	311523	SRS1283268	SAMN04484961	simple	9823	Sus scrofa	GSM2059056							no					GEO	SRA352656		public	54E1ED8AAA650A23420EF24DF6473A60	93FB44884B5CA0D75638A094DD9CDF6D
SRR3160057	2016-07-05 16:43:03	2016-02-10 11:00:32	30683612	6136722400	30683612	200	4063		https://sra-download.ncbi.nlm.nih.gov/srapub/SRR3160057	SRX1569904		RNA-Seq	cDNA	TRANSCRIPTOMIC	PAIRED	0	0	ILLUMINA	Illumina HiSeq 2500	SRP069860	PRJNA311523	2	311523	SRS1283297	SAMN04484994	simple	9823	Sus scrofa	GSM2059119							no					GEO	SRA352656		public	BD6A08E27AD43F79E28FE0C8F1CCBF32	D95608F562FB38505DB26076A6E38206
SRR3194627	2017-04-03 09:32:16	2016-02-29 16:29:13	30676557	6135311400	30676557	200	4068		https://sra-download.ncbi.nlm.nih.gov/srapub/SRR3194627	SRX1605226		RNA-Seq	cDNA	TRANSCRIPTOMIC	PAIRED	0	0	ILLUMINA	Illumina HiSeq 2000	SRP070951	PRJNA313448	2	313448	SRS1315080	SAMN04521441	simple	9823	Sus scrofa	GSM2075799							no					GEO	SRA360150		public	2C34D5A3F489AEA11C9075474A4217A1	40AF68D7F63A34C3FB15ACE48A3830F1
SRR2123947	2016-05-17 16:01:05	2015-07-22 10:10:44	30659031	6131806200	30659031	200	2642		https://sra-download.ncbi.nlm.nih.gov/srapub/SRR2123947	SRX1115525		RNA-Seq	cDNA	TRANSCRIPTOMIC	PAIRED	0	0	ILLUMINA	Illumina HiSeq 2000	SRP061418	PRJNA290579		290579	SRS1009045	SAMN03893186	simple	9823	Sus scrofa	GSM1829854							no					GEO	SRA279309		public	BDC16AD3A9BA7611A5AA559FC4049776	EFADAB08F4B4BBC57D106CBAF6CD6BFF
SRR2123936	2016-05-17 16:01:05	2015-07-22 10:09:37	30625334	6125066800	30625334	200	2645		https://sra-download.ncbi.nlm.nih.gov/srapub/SRR2123936	SRX1115514		RNA-Seq	cDNA	TRANSCRIPTOMIC	PAIRED	0	0	ILLUMINA	Illumina HiSeq 2000	SRP061418	PRJNA290579		290579	SRS1009056	SAMN03893175	simple	9823	Sus scrofa	GSM1829843							no					GEO	SRA279309		public	42BC48ADF3667681609CFC79BF5C93F4	37B1CD60E57F7D975F14FC9C70849191
SRR3194629	2017-04-03 09:32:16	2016-02-29 15:47:37	30620694	6124138800	30620694	200	3823		https://sra-download.ncbi.nlm.nih.gov/srapub/SRR3194629	SRX1605228		RNA-Seq	cDNA	TRANSCRIPTOMIC	PAIRED	0	0	ILLUMINA	Illumina HiSeq 2000	SRP070951	PRJNA313448	2	313448	SRS1315076	SAMN04521443	simple	9823	Sus scrofa	GSM2075801							no					GEO	SRA360150		public	82988242BA4B03DF3D3F6F7E94085B6E	7FFEAB6DA5424CE83D39DDA8A5316752
SRR1006123	2014-09-27	2013-10-03 15:31:31	30619542	3092573742	0	101	1842		https://sra-download.ncbi.nlm.nih.gov/srapub/SRR1006123	SRX362619	1	RNA-Seq	unspecified	TRANSCRIPTOMIC	SINGLE	0	0	ILLUMINA	Illumina HiSeq 2000	SRP030679	PRJNA221286		221286	SRS489436	SAMN02364665	simple	415978	Sus scrofa scrofa	Jejunum2							no						SRA104765		public	9A99410E1A5595623A1C6DE30545F9D3	EE527E924C3D7B37FF932101CC3E5188
SRR2123929	2016-05-17 16:01:05	2015-07-22 10:36:59	30602506	6120501200	30602506	200	4069		https://sra-download.ncbi.nlm.nih.gov/srapub/SRR2123929	SRX1115507		RNA-Seq	cDNA	TRANSCRIPTOMIC	PAIRED	0	0	ILLUMINA	Illumina HiSeq 2000	SRP061418	PRJNA290579		290579	SRS1009064	SAMN03893168	simple	9823	Sus scrofa	GSM1829836							no					GEO	SRA279309		public	D358A9E88372BA42D4731340103B239C	35DE2D00C29D1F52161F00563838BC0C
ERR926743	2016-01-01 05:25:41	2016-01-01 06:08:50	30530082	6106016400	30530082	200	4160		https://sra-download.ncbi.nlm.nih.gov/srapub/ERR926743	ERX1006018	26 midv RNA	RNA-Seq	cDNA	TRANSCRIPTOMIC	PAIRED	166	4.9	ILLUMINA	Illumina HiSeq 2500	ERP010826	PRJEB9690		307436	ERS762250	SAMEA3466668	simple	9823	Sus scrofa	E-MTAB-3669:Pig 26					male		no					BGI @ CHOP Genome Center	ERA450079		public	7F5CE2530961452D3D5493FE4A7D8F69	1A3D1592FECC2C19823C2995C0463DBC
ERR972387	2015-09-29 05:03:50	2015-09-29 05:43:56	30528696	6105739200	30528696	200	3871		https://sra-download.ncbi.nlm.nih.gov/srapub/ERR972387	ERX1049364	Spleen Validation RNAseq	RNA-Seq	RANDOM	TRANSCRIPTOMIC	PAIRED	321	0	ILLUMINA	Illumina HiSeq 2000	ERP009821	PRJEB8784		297290	ERS799787	SAMEA3492638	simple	9823	Sus scrofa	Spleen - Validation					Male		no					UNIVERSITY OF ILLINOIS CHAMPAIGN-URBANA	ERA461274		public	0394FB611D4893A5D5CD48680830AC6D	614FEC4826913A95537786C9D0A8CC5F
ERR1815470	2017-02-03 14:43:24	2017-02-03 15:38:46	30528696	6105739200	30528696	200	3871		https://sra-download.ncbi.nlm.nih.gov/srapub/ERR1815470	ERX1877982	Duroc spleen RNA-seq	RNA-Seq	Oligo-dT	TRANSCRIPTOMIC	PAIRED	280	0	ILLUMINA	Illumina HiSeq 2000	ERP021264	PRJEB19268		369634	ERS1534485	SAMEA72277918	simple	9823	Sus scrofa	PigWUR_140							no					ANIMAL BREEDING AND GENOMICS CENTRE	ERA807120		public	0394FB611D4893A5D5CD48680830AC6D	614FEC4826913A95537786C9D0A8CC5F
SRR3194616	2017-04-03 09:32:15	2016-02-29 16:12:24	30524731	6104946200	30524731	200	2617		https://sra-download.ncbi.nlm.nih.gov/srapub/SRR3194616	SRX1605215		RNA-Seq	cDNA	TRANSCRIPTOMIC	PAIRED	0	0	ILLUMINA	Illumina HiSeq 2000	SRP070951	PRJNA313448	2	313448	SRS1315089	SAMN04521430	simple	9823	Sus scrofa	GSM2075788							no					GEO	SRA360150		public	614DB75B979F922D6C94CD8D1FE8289C	701A6E448A8EC6421F6F1CEA6E1946A7
ERR1629893	2017-02-21 14:50:32	2017-02-22 19:03:32	30508964	6162810728	30508964	202	3867		https://sra-download.ncbi.nlm.nih.gov/srapub/ERR1629893	ERX1700244	unspecified	RNA-Seq	Oligo-dT	TRANSCRIPTOMIC	PAIRED	430	0	ILLUMINA	Illumina HiSeq 2500	ERP017105	PRJEB15381		376138	ERS1348359	SAMEA4436910	simple	9823	Sus scrofa	112					female		no					UNIVERSITY OF BERN	ERA705437		public	D1353DF2D37C639E1A18EEEF941E5578	B4D042A8997B404EAFA5620686267AFC
SRR599861	2015-07-22 17:07:46	2015-12-14 15:54:51	30502022	2318153672	0	76	1511		https://sra-download.ncbi.nlm.nih.gov/srapub/SRR599861	SRX197296		RNA-Seq	size fractionation	TRANSCRIPTOMIC	SINGLE	0	0	ILLUMINA	Illumina Genome Analyzer IIx	SRP016513	PRJNA177810		177810	SRS369853	SAMN01766975	simple	9823	Sus scrofa	bama pig liver sequencing project							no					INSTITUTE OF ANIMAL SCIENCE, CAAS	SRA059958		public	8D080D2A48103C10AA2DFE78009EA327	B3A3E389FD62496418FAEA9CA8831BFE
SRR3160016	2016-07-05 16:43:03	2016-02-10 11:01:50	30499338	6099867600	30499338	200	4211		https://sra-download.ncbi.nlm.nih.gov/srapub/SRR3160016	SRX1569863		RNA-Seq	cDNA	TRANSCRIPTOMIC	PAIRED	0	0	ILLUMINA	Illumina HiSeq 2500	SRP069860	PRJNA311523	2	311523	SRS1283337	SAMN04484925	simple	9823	Sus scrofa	GSM2059078							no					GEO	SRA352656		public	DB6272BE9AD2BF261508F32E33D62161	DD4306E93A3519C0F5480B7DD57F53C4
SRR2123964	2016-05-17 16:01:05	2015-07-22 10:32:05	30496886	6099377200	30496886	200	4106		https://sra-download.ncbi.nlm.nih.gov/srapub/SRR2123964	SRX1115542		RNA-Seq	cDNA	TRANSCRIPTOMIC	PAIRED	0	0	ILLUMINA	Illumina HiSeq 2000	SRP061418	PRJNA290579		290579	SRS1009031	SAMN03893106	simple	9823	Sus scrofa	GSM1829871							no					GEO	SRA279309		public	306DA51CF25298933A4C81F0266EF174	5EAC94AEAAA26E9CAA875E7F3F4691B5
SRR2123908	2016-05-17 16:01:05	2015-07-22 10:20:46	30487950	6097590000	30487950	200	2630		https://sra-download.ncbi.nlm.nih.gov/srapub/SRR2123908	SRX1115486		RNA-Seq	cDNA	TRANSCRIPTOMIC	PAIRED	0	0	ILLUMINA	Illumina HiSeq 2000	SRP061418	PRJNA290579		290579	SRS1009084	SAMN03893147	simple	9823	Sus scrofa	GSM1829803							no					GEO	SRA279309		public	F0334319BCC28DF3C1BB5F176F35F432	5DEE5B57357FFB9CAC4137C7647F3A2C
SRR2536884	2016-09-26 18:34:19	2015-09-29 15:11:16	30487534	4634105168	30487534	152	3093		https://sra-download.ncbi.nlm.nih.gov/srapub/SRR2536884	SRX1295674		RNA-Seq	cDNA	TRANSCRIPTOMIC	PAIRED	0	0	ILLUMINA	Illumina HiSeq 2000	SRP064314	PRJNA297337		297337	SRS1094450	SAMN04122454	simple	9823	Sus scrofa	GSM1898033							no					GEO	SRA302036		public	7BDFF0B3248789A89F78C40F0858CD9B	36E43B411789B3860EBA99A875B07D49
SRR1048200	2015-07-22 17:11:33	2015-09-14 18:17:32	30472663	1493160487	0	49	985		https://sra-download.ncbi.nlm.nih.gov/srapub/SRR1048200	SRX390729	LPS-PAM	RNA-Seq	cDNA	TRANSCRIPTOMIC	SINGLE	0	0	ILLUMINA	Illumina HiSeq 2000	SRP033717	PRJNA231038	2	231038	SRS514146	SAMN02440187	simple	9825	Sus scrofa domesticus	4. LPS-M1							no					KANSAS STATE UNIVERSITY	SRA115748		public	C4468176691DFD56ADA2C7A8E6137FE3	BD14A22801555681162118A5547ACA92
SRR3160062	2016-07-05 16:43:03	2016-02-10 11:06:02	30421296	6084259200	30421296	200	4109		https://sra-download.ncbi.nlm.nih.gov/srapub/SRR3160062	SRX1569909		RNA-Seq	cDNA	TRANSCRIPTOMIC	PAIRED	0	0	ILLUMINA	Illumina HiSeq 2500	SRP069860	PRJNA311523	2	311523	SRS1283292	SAMN04484999	simple	9823	Sus scrofa	GSM2059124							no					GEO	SRA352656		public	871EA030D22B71226EACEC4A4C4120F9	65443C90CCEA6297BACFB116F09569BD
SRR2640270	2016-06-30	2015-10-20 00:59:00	30401904	6080380800	30401904	200	2722		https://sra-download.ncbi.nlm.nih.gov/srapub/SRR2640270	SRX1332709		RNA-Seq	unspecified	TRANSCRIPTOMIC	PAIRED	0	0	ILLUMINA	Illumina HiSeq 2000	SRP064725	PRJNA298508		298508	SRS1113283	SAMN04159966	simple	9823	Sus scrofa	DT group					pooled male and female		no					CHINA AGRICULTURAL UNIVERSITY	SRA304564		public	545CC913402F8FB6ACCAF9FFA7B3BD4A	2E969FF5DF30BA11E077BE509C69AC97
ERR1625938	2016-10-18 19:54:37	2016-10-19 00:04:06	30384386	6076877200	30384386	200	4271		https://sra-download.ncbi.nlm.nih.gov/srapub/ERR1625938	ERX1696289	RNA-seq	RNA-Seq	RANDOM	TRANSCRIPTOMIC	PAIRED	262	0	ILLUMINA	Illumina HiSeq 2500	ERP013735	PRJEB12278		348632	ERS1345922	SAMEA4434473	simple	9823	Sus scrofa	13_Control					Female		no					UNIVERSITY OF ILLINOIS CHAMPAIGN-URBANA	ERA703472		public	B1B7907CBEE44ED5BEDB2F480F18D395	37F400548C7E8BC61CF85A6FC0243FE5
SRR1047797	2015-07-22 17:11:33	2015-12-15 10:00:53	30367959	1488029991	0	49	984		https://sra-download.ncbi.nlm.nih.gov/srapub/SRR1047797	SRX390368	PBS-M0	RNA-Seq	cDNA	TRANSCRIPTOMIC	SINGLE	0	0	ILLUMINA	Illumina HiSeq 2000	SRP033717	PRJNA231038	2	231038	SRS513853	SAMN02440184	simple	9825	Sus scrofa domesticus	1. PBS-M0							no				lung lavage	KANSAS STATE UNIVERSITY	SRA115748		public	23463FEBF62C117C604A96E53821A1EA	4C9D9354AE4AD8A29C51C035E46E552A
SRR306507	2012-05-17 08:42:39	2014-05-30 20:49:35	30362697	1214507880	0	40	701		https://sra-download.ncbi.nlm.nih.gov/srapub/SRR306507	SRX081768	GSM752040: IAD	RNA-Seq	size fractionation	TRANSCRIPTOMIC	SINGLE	0	0	ILLUMINA	Illumina Genome Analyzer II	SRP007401	PRJNA143621		143621	SRS213866	SAMN00632019	simple	9823	Sus scrofa	GSM752040					female		no					GEO	SRA039791		public	FFCB592953F2893753E6519C7B5B454E	A2281435B33DC3A83813E288E2E65E47
SRR1610415	2015-07-07 00:02:21	2014-10-15 12:40:58	30355206	3065875806	0	101	2053		https://sra-download.ncbi.nlm.nih.gov/srapub/SRR1610415	SRX647744	DS3 Animal 1 LPS+IFG	RNA-Seq	cDNA	TRANSCRIPTOMIC	SINGLE	0	0	ILLUMINA	Illumina HiSeq 2000	SRP013743	PRJNA80971		80971	SRS654997	SAMN02904334	simple	9825	Sus scrofa domesticus	DS3_1					not applicable		no					USDA	SRA174384		public	07F1352C7038BABC89010C2A11C1EBF7	1D591B9925AB1F9BBFB3DA1E796C720F
ERR553471	2015-09-22 12:02:27	2015-09-22 12:41:19	30347378	3065085178	0	101	2027		https://sra-download.ncbi.nlm.nih.gov/srapub/ERR553471	ERX512541	iPS-j	RNA-Seq	RT-PCR	TRANSCRIPTOMIC	SINGLE	0	0	ILLUMINA	Illumina HiSeq 2000	ERP006202	PRJEB6653		296964	ERS494778	SAMEA2733019	simple	9823	Sus scrofa	E-MTAB-2634:iPS-j							no					Beijing capitalbio	ERA323386		public	B1B6E09AB4F975E6AEA6AA172FCABF17	4C0F917B1533B6C4A34BA002BE827D43
ERR926732	2016-01-01 05:25:41	2016-01-01 06:23:36	30344553	6068910600	30344553	200	4244		https://sra-download.ncbi.nlm.nih.gov/srapub/ERR926732	ERX1006007	14 OT RNA	RNA-Seq	cDNA	TRANSCRIPTOMIC	PAIRED	166	4.9	ILLUMINA	Illumina HiSeq 2500	ERP010826	PRJEB9690		307436	ERS762246	SAMEA3466664	simple	9823	Sus scrofa	E-MTAB-3669:Pig 14					male		no					BGI @ CHOP Genome Center	ERA450079		public	5F65DEA65ED519354118985CC381F21D	85655ABA1A2C9214CA2033700D6945B5
ERR1462497	2017-06-19 10:43:07	2017-06-19 14:32:58	30286514	6057302800	30286514	200	2054		https://sra-download.ncbi.nlm.nih.gov/srapub/ERR1462497	ERX1532975	326 RNA-seq Control	RNA-Seq	RANDOM	TRANSCRIPTOMIC	PAIRED	440	0	ILLUMINA	Illumina HiSeq 2000	ERP009668	PRJEB8646		282179	ERS1210944	SAMEA4039834	simple	9823	Sus scrofa	326_Control							no					UNIVERSITY OF ILLINOIS CHAMPAIGN-URBANA	ERA652747		public	7DA3F80B5ECEE9E5530DF6CF8D44858A	6153FD6C471995969B2A7EFA98AA7288
DRR054947	2016-10-06 16:10:18	2016-10-06 16:12:17	30282650	1514132500	0	50	879		https://sra-download.ncbi.nlm.nih.gov/srapub/DRR054947	DRX049654	E1	RNA-Seq	RANDOM	TRANSCRIPTOMIC	SINGLE	0	0	ILLUMINA	Illumina HiSeq 2500	DRP003299	PRJDB4551	2	347333	DRS034476	SAMD00046883	simple	9823	Sus scrofa	DRS034476							no					TUAGRI	DRA004449		public	5DCC20C085F44FCC1010E1F1AAEB485B	8CD28DAE9581DA3AFCB5F4E6A3047D84
SRR1383533	2015-07-22 17:05:21	2015-12-09 02:17:52	30282221	2422577680	0	80	1220		https://sra-download.ncbi.nlm.nih.gov/srapub/SRR1383533	SRX592389		miRNA-Seq	size fractionation	TRANSCRIPTOMIC	SINGLE	0	0	ILLUMINA	Illumina Genome Analyzer II	SRP043163	PRJNA252609	2	252609	SRS635273	SAMN02851744	simple	9823	Sus scrofa	GSM1411038							no					GEO	SRA170172		public	0439DB26C119401197026749F2A008EC	9E27663423FB0C84175D4975721F1074
SRR3160059	2016-07-05 16:43:03	2016-02-10 11:08:20	30272912	6054582400	30272912	200	3995		https://sra-download.ncbi.nlm.nih.gov/srapub/SRR3160059	SRX1569906		RNA-Seq	cDNA	TRANSCRIPTOMIC	PAIRED	0	0	ILLUMINA	Illumina HiSeq 2500	SRP069860	PRJNA311523	2	311523	SRS1283295	SAMN04484996	simple	9823	Sus scrofa	GSM2059121							no					GEO	SRA352656		public	C7595150BD16A88A5ADE5C400A2970AD	B121DD16974A26512292433D4AB449AF
ERR1199507	2016-01-16 07:45:12	2016-01-16 07:54:39	30251343	6050268600	30251343	200	2515		https://sra-download.ncbi.nlm.nih.gov/srapub/ERR1199507	ERX1271765	4410	RNA-Seq	RANDOM	TRANSCRIPTOMIC	PAIRED	300	50	ILLUMINA	Illumina HiSeq 2000	ERP013761	PRJEB12300		308975	ERS1028034	SAMEA3720885	simple	9823	Sus scrofa	E-MTAB-4179:4410					female		no					Haibo Liu	ERA550064		public	EB67F74384461455FAC96F6021AD78C2	0EEEFAB158300857CCAF791E86369A48
SRR651713	2013-03-07 15:04:32	2013-01-22 16:20:21	30230644	2297528944	0	76	1185		https://sra-download.ncbi.nlm.nih.gov/srapub/SRR651713	SRX218948		RNA-Seq	cDNA	TRANSCRIPTOMIC	SINGLE	0	0	ILLUMINA	Illumina Genome Analyzer IIx	SRP018102	PRJNA186961	2	186961	SRS386921	SAMN01893935	simple	9823	Sus scrofa	GSM1067872					female		no					GEO	SRA065370		public	03574C508BBA2C2A33D4F80570215B3B	697BEDDE51AF78C88E2C013865618D75
SRR4046569	2017-08-22 00:00:27	2016-08-23 16:33:13	30185424	7546356000	30185424	250	2770		https://sra-download.ncbi.nlm.nih.gov/srapub/SRR4046569	SRX2037428		RNA-Seq	RANDOM	TRANSCRIPTOMIC	PAIRED	0	0	ILLUMINA	Illumina HiSeq 2500	SRP082487	PRJNA339666		339666	SRS1630992	SAMN05601646	simple	9823	Sus scrofa	Bama-RT-BP1-Rep1					male		no					INSTITUTE OF ZOOLOGY (IOZ), CHINESE ACADEMY OF SCI	SRA453914		public	D57FFBAC4D180123AA44C7F3DDBE53BF	C0C6DA80FDFD083885F79AF3AE31E3F1
SRR5332118	2017-06-01 00:08:01	2017-03-10 02:12:39	30148839	1507441950	0	50	1075		https://sra-download.ncbi.nlm.nih.gov/srapub/SRR5332118	SRX2630939	a51	RNA-Seq	RANDOM	TRANSCRIPTOMIC	SINGLE	0	0	ILLUMINA	Illumina HiScanSQ	SRP101689	PRJNA378701		378701	SRS2040446	SAMN06560049	simple	9823	Sus scrofa	14					male		no						SRA544125		public	BDEF39743414DCBB3887D2664CCA3179	9BAABBB2DC2312F5CDBB4F7FACE6FE37
ERR926742	2016-01-01 05:25:41	2016-01-01 06:04:04	30115420	6023084000	30115420	200	4200		https://sra-download.ncbi.nlm.nih.gov/srapub/ERR926742	ERX1006017	26 apex RNA	RNA-Seq	cDNA	TRANSCRIPTOMIC	PAIRED	166	4.9	ILLUMINA	Illumina HiSeq 2500	ERP010826	PRJEB9690		307436	ERS762250	SAMEA3466668	simple	9823	Sus scrofa	E-MTAB-3669:Pig 26					male		no					BGI @ CHOP Genome Center	ERA450079		public	EB36558DB1BC8DB78CD0585D925997C4	B45313D788081C452105798DA09DF3EC
SRR5136325	2017-01-03 16:00:51	2016-12-30 12:05:37	30105951	5821809803	30105951	193	4020		https://sra-download.ncbi.nlm.nih.gov/srapub/SRR5136325	SRX2452268		RNA-Seq	cDNA	TRANSCRIPTOMIC	PAIRED	0	0	ILLUMINA	Illumina HiSeq 2000	SRP095839	PRJNA359473	2	359473	SRS1885623	SAMN06191792	simple	9823	Sus scrofa	GSM2442634							no					GEO	SRA513714		public	86CC296E31BDA743938CD2A77ED31DE7	56ED5106CF5BB99B24179663B085BBA6
SRR3160009	2016-07-05 16:43:03	2016-02-10 11:08:22	30074231	6014846200	30074231	200	3686		https://sra-download.ncbi.nlm.nih.gov/srapub/SRR3160009	SRX1569856		RNA-Seq	cDNA	TRANSCRIPTOMIC	PAIRED	0	0	ILLUMINA	Illumina HiSeq 2500	SRP069860	PRJNA311523	2	311523	SRS1283345	SAMN04484976	simple	9823	Sus scrofa	GSM2059071							no					GEO	SRA352656		public	8BBB207D6E213A6974C2DF4EFC77677C	9691AD36904A19DE7E067DD3DC726551
SRR2966625	2015-12-07 10:47:12	2015-11-30 14:53:54	30072853	1469699194	0	48	994		https://sra-download.ncbi.nlm.nih.gov/srapub/SRR2966625	SRX1456101		RNA-Seq	cDNA	TRANSCRIPTOMIC	SINGLE	0	0	ILLUMINA	Illumina HiScanSQ	SRP066797	PRJNA304420		304420	SRS1183690	SAMN04301629	simple	9823	Sus scrofa	GSM1957031							no					GEO	SRA314162		public	7542AB15B2FE6F84305733FCD9971B43	C0689533A0A15FF88415BB333DE4D1FB
SRR1048368	2015-07-22 17:11:33	2015-09-14 18:04:27	30067302	1473297798	0	49	976		https://sra-download.ncbi.nlm.nih.gov/srapub/SRR1048368	SRX390982	IL10-PAM	RNA-Seq	cDNA	TRANSCRIPTOMIC	SINGLE	0	0	ILLUMINA	Illumina HiSeq 2000	SRP033717	PRJNA231038	2	231038	SRS514369	SAMN02440188	simple	9825	Sus scrofa domesticus	5. IL10-M2							no					KANSAS STATE UNIVERSITY	SRA115748		public	CC6532EFD164EA016DE7DA97BEDA5442	554F26A91EBCFA4491766ACFCC3C411F
ERR926735	2016-01-01 05:25:41	2016-01-01 06:27:31	30058787	6011757400	30058787	200	4096		https://sra-download.ncbi.nlm.nih.gov/srapub/ERR926735	ERX1006010	15 OT RNA	RNA-Seq	cDNA	TRANSCRIPTOMIC	PAIRED	166	4.9	ILLUMINA	Illumina HiSeq 2500	ERP010826	PRJEB9690		307436	ERS762247	SAMEA3466665	simple	9823	Sus scrofa	E-MTAB-3669:Pig 15					male		no					BGI @ CHOP Genome Center	ERA450079		public	56D73D3E10779B815BF7DDAD5111194A	23174B83AAB2FC7EE08A48C96A064FE8
ERR926730	2016-01-01 05:25:41	2016-01-01 06:11:04	30046883	6009376600	30046883	200	4148		https://sra-download.ncbi.nlm.nih.gov/srapub/ERR926730	ERX1006005	14 apex RNA	RNA-Seq	cDNA	TRANSCRIPTOMIC	PAIRED	166	4.9	ILLUMINA	Illumina HiSeq 2500	ERP010826	PRJEB9690		307436	ERS762246	SAMEA3466664	simple	9823	Sus scrofa	E-MTAB-3669:Pig 14					male		no					BGI @ CHOP Genome Center	ERA450079		public	C8069EB8CF292BB1176A9E140CB1E4C0	AEECCAD383F898BF11D74EA1508E8F05
SRR3194631	2017-04-03 09:32:16	2016-02-29 15:40:00	30045149	6009029800	30045149	200	3697		https://sra-download.ncbi.nlm.nih.gov/srapub/SRR3194631	SRX1605230		RNA-Seq	cDNA	TRANSCRIPTOMIC	PAIRED	0	0	ILLUMINA	Illumina HiSeq 2000	SRP070951	PRJNA313448	2	313448	SRS1315074	SAMN04521445	simple	9823	Sus scrofa	GSM2075803							no					GEO	SRA360150		public	BF7B7A154F933415BDEA829EA605EB4B	48BC46ADB6D863DCE825A8D3436A32C6
ERR413345	2014-06-12 01:19:27	2014-06-12 01:29:28	29970952	1528518552	0	51	1190		https://sra-download.ncbi.nlm.nih.gov/srapub/ERR413345	ERX379621	Extract 18	RNA-Seq	RANDOM	TRANSCRIPTOMIC	SINGLE	0	0	ILLUMINA	Illumina HiScanSQ	ERP004640	PRJEB5250		252573	ERS395872	SAMEA2337676	simple	9823	Sus scrofa	E-MTAB-2234:73d2							no					MCGILL UNIVERSITY AND GENOME QUEBEC INNOVATION CEN	ERA282587		public	5CB1BB1BB1DEA8DC5A4420C28B6740D2	37EF4EDB1E71ACBF2108E027A3477488
ERR1890429	2017-04-22 08:27:15	2017-04-22 09:31:31	29929073	5985814600	29929073	200	2454		https://sra-download.ncbi.nlm.nih.gov/srapub/ERR1890429	ERX1950927	63_1_Control_RNA-seq	RNA-Seq	RANDOM	TRANSCRIPTOMIC	PAIRED	549	0	ILLUMINA	Illumina HiSeq 2500	ERP009668	PRJEB8646		282179	ERS1234203	SAMEA4063093	simple	9823	Sus scrofa	63_1_Control							no					UNIVERSITY OF ILLINOIS CHAMPAIGN-URBANA	ERA854039		public	C40105E1A4C47430F9DFA6A80CDB6D4D	5743A902A2DDE622FF2E594D8AD3AE36
SRR2995155	2016-12-13 20:19:43	2015-12-23 03:15:09	29916803	5983360600	29916803	200	2483		https://sra-download.ncbi.nlm.nih.gov/srapub/SRR2995155	SRX1481236		RNA-Seq	cDNA	TRANSCRIPTOMIC	PAIRED	100	0	ILLUMINA	Illumina HiSeq 2000	SRP067368	PRJNA305784		305784	SRS1206442	SAMN04332717	simple	9823	Sus scrofa	H424					female		no					HEILONGJIANG ACADEMY OF AGRICULTURAL SCIENCES	SRA318981		public	68558A3240B935FA85AE035C06D77FD8	565533A7C6F9C08447DFB790CC614557
SRR3160029	2016-07-05 16:43:03	2016-02-10 11:16:17	29895191	5979038200	29895191	200	3923		https://sra-download.ncbi.nlm.nih.gov/srapub/SRR3160029	SRX1569876		RNA-Seq	cDNA	TRANSCRIPTOMIC	PAIRED	0	0	ILLUMINA	Illumina HiSeq 2500	SRP069860	PRJNA311523	2	311523	SRS1283325	SAMN04484936	simple	9823	Sus scrofa	GSM2059091							no					GEO	SRA352656		public	AD40BF5051C2151D42EA0A612F1E5C78	C0564A37572CBACDA77A12C1F5B5BC26
SRR2123927	2016-05-17 16:01:05	2015-07-22 10:45:17	29883414	5976682800	29883414	200	3990		https://sra-download.ncbi.nlm.nih.gov/srapub/SRR2123927	SRX1115505		RNA-Seq	cDNA	TRANSCRIPTOMIC	PAIRED	0	0	ILLUMINA	Illumina HiSeq 2000	SRP061418	PRJNA290579		290579	SRS1009065	SAMN03893166	simple	9823	Sus scrofa	GSM1829834							no					GEO	SRA279309		public	EDC12FA7306E8394107F70BD1E44782B	F24781CB63E1FC2F7BD2E96B5D0D6443
ERR1104681	2016-02-25 05:20:35	2016-02-25 06:31:06	29876390	5975278000	29876390	200	4217		https://sra-download.ncbi.nlm.nih.gov/srapub/ERR1104681	ERX1184212	37_control_RNA-seq	RNA-Seq	RANDOM	TRANSCRIPTOMIC	PAIRED	244	0	ILLUMINA	Illumina HiSeq 2000	ERP013022	PRJEB11625		313169	ERS950959	SAMEA3643810	simple	9823	Sus scrofa	37_control					Female		no					UNIVERSITY OF ILLINOIS CHAMPAIGN-URBANA	ERA528861		public	296EE3344EE5F2EE99E11DC829CA5F30	09AEEB78B152AC94E3CE41CD94AB1654
SRR2029576	2015-05-25 01:35:22	2015-05-19 17:11:35	29811879	7452969750	0	250	3687		https://sra-download.ncbi.nlm.nih.gov/srapub/SRR2029576	SRX1030112	YL2	RNA-Seq	RT-PCR	TRANSCRIPTOMIC	SINGLE	0	0	ILLUMINA	Illumina HiSeq 2000	SRP058401	PRJNA283575		283575	SRS938437	SAMN03652806	simple	9823	Sus scrofa	YL2					female		no					ANHUI AGRICULTURAL UNIVERSITY	SRA268596		public	56655FC1DCC191826071C6A3A9CAFFED	F91CC92518A9DA49EC13508EAEABDBFF
SRR2966619	2015-12-07 10:47:12	2015-11-30 14:53:46	29807278	1456915901	0	48	984		https://sra-download.ncbi.nlm.nih.gov/srapub/SRR2966619	SRX1456095		RNA-Seq	cDNA	TRANSCRIPTOMIC	SINGLE	0	0	ILLUMINA	Illumina HiScanSQ	SRP066797	PRJNA304420		304420	SRS1183695	SAMN04301623	simple	9823	Sus scrofa	GSM1957025							no					GEO	SRA314162		public	975D66AC930D0F53BF616A3FB747BA7A	4D3925222936CB55055ED5A381E5B083
ERR1625939	2016-10-18 19:54:37	2016-10-19 00:05:24	29789916	5957983200	29789916	200	4188		https://sra-download.ncbi.nlm.nih.gov/srapub/ERR1625939	ERX1696290	RNA-seq	RNA-Seq	RANDOM	TRANSCRIPTOMIC	PAIRED	307	0	ILLUMINA	Illumina HiSeq 2500	ERP013735	PRJEB12278		348632	ERS1345923	SAMEA4434474	simple	9823	Sus scrofa	19_Control					Female		no					UNIVERSITY OF ILLINOIS CHAMPAIGN-URBANA	ERA703472		public	6A1C82A92C3542F947F27A71E40BF5FA	9098CD2FE869587B30D20AA425AC5F1A
ERR926738	2016-01-01 05:25:41	2016-01-01 06:17:51	29726829	5945365800	29726829	200	4037		https://sra-download.ncbi.nlm.nih.gov/srapub/ERR926738	ERX1006013	19 OT RNA	RNA-Seq	cDNA	TRANSCRIPTOMIC	PAIRED	166	4.9	ILLUMINA	Illumina HiSeq 2500	ERP010826	PRJEB9690		307436	ERS762248	SAMEA3466666	simple	9823	Sus scrofa	E-MTAB-3669:Pig 19					male		no					BGI @ CHOP Genome Center	ERA450079		public	CF142D111BBE035D4F614C61B43A8C71	2C430B3C7E5D4B10D0A035BDBE24D5DE
SRR3194715	2017-04-03 09:32:18	2016-02-29 15:27:45	29696883	5939376600	29696883	200	4121		https://sra-download.ncbi.nlm.nih.gov/srapub/SRR3194715	SRX1605314		RNA-Seq	cDNA	TRANSCRIPTOMIC	PAIRED	0	0	ILLUMINA	Illumina HiSeq 2000	SRP070951	PRJNA313448	2	313448	SRS1314991	SAMN04521409	simple	9823	Sus scrofa	GSM2075887							no					GEO	SRA360150		public	D57CD1876AEDDFFB66335D0AB3288ACB	23C45707405C03DAF8FE4CA428F8ED38
SRR1047809	2015-07-22 17:11:33	2015-12-10 01:13:06	29694527	1455031823	0	49	962		https://sra-download.ncbi.nlm.nih.gov/srapub/SRR1047809	SRX390659	PAM-IFNg	RNA-Seq	cDNA	TRANSCRIPTOMIC	SINGLE	0	0	ILLUMINA	Illumina HiSeq 2000	SRP033717	PRJNA231038	2	231038	SRS514090	SAMN02440185	simple	9825	Sus scrofa domesticus	2. IFNg-M1							no					KANSAS STATE UNIVERSITY	SRA115748		public	AAB835F39446AEED0C5CFE129894BDA5	D41BA1552E198D5F0543AFC052183C25
SRR3194670	2017-04-03 09:32:17	2016-03-01 18:10:08	29681505	5936301000	29681505	200	2529		https://sra-download.ncbi.nlm.nih.gov/srapub/SRR3194670	SRX1605269		RNA-Seq	cDNA	TRANSCRIPTOMIC	PAIRED	0	0	ILLUMINA	Illumina HiSeq 2000	SRP070951	PRJNA313448	2	313448	SRS1315036	SAMN04521305	simple	9823	Sus scrofa	GSM2075842							no					GEO	SRA360150		public	5EC9F9063F13D2D1FB9C51045B9F8597	18054E962FFE8B75D1FE5445229394C2
ERR1104682	2016-02-25 05:20:35	2016-02-25 06:21:49	29677530	5935506000	29677530	200	4172		https://sra-download.ncbi.nlm.nih.gov/srapub/ERR1104682	ERX1184213	40_infected_RNA-seq	RNA-Seq	RANDOM	TRANSCRIPTOMIC	PAIRED	286	0	ILLUMINA	Illumina HiSeq 2000	ERP013022	PRJEB11625		313169	ERS950960	SAMEA3643811	simple	9823	Sus scrofa	40_infected					Female		no					UNIVERSITY OF ILLINOIS CHAMPAIGN-URBANA	ERA528861		public	2EB0EDA512BCB2EFEE3AB5AD0DC15A47	CFA38F6D4BB8A2FD4A446889416EDA18
SRR3143448	2017-02-10 16:18:58	2016-02-03 14:49:01	29634977	3728452775	0	125	2845		https://sra-download.ncbi.nlm.nih.gov/srapub/SRR3143448	SRX1559600		RNA-Seq	cDNA	TRANSCRIPTOMIC	SINGLE	0	0	ION_TORRENT	Ion Torrent Proton	SRP069248	PRJNA310759	2	310759	SRS1274321	SAMN04455255	simple	9823	Sus scrofa	GSM2054216							no					GEO	SRA346452		public	3294047D4695FE0EE367B12BE65A4A6A	146D233A6E5A9D9779BEDD729727A3B8
SRR2919659	2015-11-30 15:57:08	2015-11-17 12:57:29	29622251	5924450200	29622251	200	3766		https://sra-download.ncbi.nlm.nih.gov/srapub/SRR2919659	SRX1433602		RNA-Seq	cDNA	TRANSCRIPTOMIC	PAIRED	0	0	ILLUMINA	Illumina HiSeq 2500	SRP066249	PRJNA302287		302287	SRS1164592	SAMN04271249	simple	9823	Sus scrofa	GSM1941409							no					GEO	SRA311808		public	684ED324C968FD19A20F48D756F08442	37F59B200F26136EAE2BBAEA23879F1E
SRR3194693	2017-04-03 09:32:17	2016-02-29 15:36:50	29601936	5920387200	29601936	200	4056		https://sra-download.ncbi.nlm.nih.gov/srapub/SRR3194693	SRX1605292		RNA-Seq	cDNA	TRANSCRIPTOMIC	PAIRED	0	0	ILLUMINA	Illumina HiSeq 2000	SRP070951	PRJNA313448	2	313448	SRS1315015	SAMN04521387	simple	9823	Sus scrofa	GSM2075865							no					GEO	SRA360150		public	AA990CBB976211082E5503CB2D5C8996	977A3A840D7FD185C19F80468729557F
ERR566419	2014-10-25 00:31:08	2014-10-29 01:01:12	29576933	5974540466	29576933	202	3748		https://sra-download.ncbi.nlm.nih.gov/srapub/ERR566419	ERX525408	2557_52-M	RNA-Seq	other	TRANSCRIPTOMIC	PAIRED	300	0	ILLUMINA	Illumina HiSeq 2000	ERP006380	PRJEB6754		264877	ERS509177	SAMEA2659149	simple	9823	Sus scrofa	52 M							no					INRA JOUY-EN-JOSAS	ERA333232		public	5CCBA4EC5E601851BA96E6B4E7577F35	33A361BCB1CC045ED72045C8F3593D5A
SRR3194655	2017-04-03 09:32:16	2016-02-29 16:06:10	29539495	5907899000	29539495	200	2515		https://sra-download.ncbi.nlm.nih.gov/srapub/SRR3194655	SRX1605254		RNA-Seq	cDNA	TRANSCRIPTOMIC	PAIRED	0	0	ILLUMINA	Illumina HiSeq 2000	SRP070951	PRJNA313448	2	313448	SRS1315050	SAMN04521290	simple	9823	Sus scrofa	GSM2075827							no					GEO	SRA360150		public	9DFBFD098C782D2EF569A91E3A98E69E	4CF52B9113390FBB6201F9FEF5091DF5
SRR689221	2013-02-15 11:46:17	2013-02-15 11:34:15	29511027	2668355483	0	90	2007		https://sra-download.ncbi.nlm.nih.gov/srapub/SRR689221	SRX229770		RNA-Seq	cDNA	TRANSCRIPTOMIC	SINGLE	0	0	ILLUMINA	Illumina HiSeq 2000	SRP018524	PRJNA188941	2	188941	SRS392181	SAMN01915401	simple	9823	Sus scrofa	GSM1080033							no					GEO	SRA066357		public	2AD2D843DB058534E38FF59F65437ABE	A05F353ED6507881136FBFA551682C9A
SRR2183568	2016-02-15 20:19:44	2015-08-26 09:33:45	29471635	2947163500	29471635	100	1808		https://sra-download.ncbi.nlm.nih.gov/srapub/SRR2183568	SRX1164617		RNA-Seq	cDNA	TRANSCRIPTOMIC	PAIRED	0	0	ILLUMINA	Illumina HiSeq 2000	SRP062860	PRJNA293935	2	293935	SRS1045339	SAMN04012438	simple	9823	Sus scrofa	GSM1861709							no					GEO	SRA291518		public	D8B08463FB6E2C6953C999411D992259	5E677C0538EE21C66349DA1B6D2AAE4A
SRR1048153	2015-07-22 17:11:33	2015-09-14 18:38:59	29468780	1443970220	0	49	960		https://sra-download.ncbi.nlm.nih.gov/srapub/SRR1048153	SRX390666	IL4-PAM	RNA-Seq	cDNA	TRANSCRIPTOMIC	SINGLE	0	0	ILLUMINA	Illumina HiSeq 2000	SRP033717	PRJNA231038	2	231038	SRS514095	SAMN02440186	simple	9825	Sus scrofa domesticus	3. IL4-M2							no					KANSAS STATE UNIVERSITY	SRA115748		public	192275C1D90C6E68127728E7C9DC62FF	C1B1D8FCC1C93AFB699CC4092CEFFE46
SRR3160035	2016-07-05 16:43:03	2016-02-10 11:08:53	29461729	5892345800	29461729	200	3879		https://sra-download.ncbi.nlm.nih.gov/srapub/SRR3160035	SRX1569882		RNA-Seq	cDNA	TRANSCRIPTOMIC	PAIRED	0	0	ILLUMINA	Illumina HiSeq 2500	SRP069860	PRJNA311523	2	311523	SRS1283319	SAMN04484942	simple	9823	Sus scrofa	GSM2059097							no					GEO	SRA352656		public	8542DCAA5A7BC33AE3B1FBDA50C8124D	8C238E42142EE719ACB26BF342809843
SRR2123911	2016-05-17 16:01:05	2015-07-22 10:11:11	29432019	5886403800	29432019	200	2534		https://sra-download.ncbi.nlm.nih.gov/srapub/SRR2123911	SRX1115489		RNA-Seq	cDNA	TRANSCRIPTOMIC	PAIRED	0	0	ILLUMINA	Illumina HiSeq 2000	SRP061418	PRJNA290579		290579	SRS1009081	SAMN03893150	simple	9823	Sus scrofa	GSM1829806							no					GEO	SRA279309		public	98402CB4EEAF7995F1FAD44A236CF6F3	47FBF292868EA9B8982CD9C3CD31C4CE
SRR2640601	2016-06-30	2015-10-25 04:56:18	29427746	5885549200	29427746	200	2640		https://sra-download.ncbi.nlm.nih.gov/srapub/SRR2640601	SRX1332795		RNA-Seq	unspecified	TRANSCRIPTOMIC	PAIRED	0	0	ILLUMINA	Illumina HiSeq 2000	SRP064725	PRJNA298508		298508	SRS1113310	SAMN04159968	simple	9823	Sus scrofa	LT group					pooled male and female		no					CHINA AGRICULTURAL UNIVERSITY	SRA304571		public	BDF6DA6C5FFE4FE8E6CA163AFD6E2DFD	50A1275B53ADF3D9A5A00CBF5C6A53DF
SRR2148913	2015-10-07 16:35:18	2015-08-07 11:17:54	29419554	5883910800	29419554	200	3570		https://sra-download.ncbi.nlm.nih.gov/srapub/SRR2148913	SRX1136472		RNA-Seq	cDNA	TRANSCRIPTOMIC	PAIRED	0	0	ILLUMINA	Illumina HiSeq 2000	SRP062160	PRJNA292166		292166	SRS1027247	SAMN03980130	simple	9823	Sus scrofa	GSM1846496							no					GEO	SRA282522		public	A087D73083DD22150F25939421B05D0F	847550D31474C8EAADAE6B60A4B1B20E
SRR2953724	2016-05-17 16:00:34	2015-11-23 14:29:36	29416083	5883216600	29416083	200	2515		https://sra-download.ncbi.nlm.nih.gov/srapub/SRR2953724	SRX1446265		RNA-Seq	cDNA	TRANSCRIPTOMIC	PAIRED	0	0	ILLUMINA	Illumina HiSeq 2000	SRP066568	PRJNA303166		303166	SRS1174024	SAMN04287650	simple	9823	Sus scrofa	GSM1949131							no					GEO	SRA313106		public	D21955BAC65C46A9C50F72EC15E485D0	E70EC7619D4C9022228BE9C19851F4FD
SRR1614094	2015-07-07 00:02:23	2014-10-16 15:55:22	29378949	2967273849	0	101	1822		https://sra-download.ncbi.nlm.nih.gov/srapub/SRR1614094	SRX647754	DS3 Animal 3 VitA+VitD	RNA-Seq	cDNA	TRANSCRIPTOMIC	SINGLE	0	0	ILLUMINA	Illumina HiSeq 2000	SRP013743	PRJNA80971		80971	SRS655025	SAMN02904336	simple	9825	Sus scrofa domesticus	DS3_3					not applicable		no					USDA	SRA174384		public	15EB8BB7DB0CFA7512770E9ABEB2C8A1	7C49B13AED6086875DA2BF405B6FF46D
SRR1556768	2015-08-20	2015-12-02 09:55:34	29314949	1172597960	0	40	710		https://sra-download.ncbi.nlm.nih.gov/srapub/SRR1556768	SRX685475	IVSC-MDI	AMPLICON	PolyA	TRANSCRIPTOMIC	SINGLE	0	0	ILLUMINA	Illumina Genome Analyzer IIx	SRP045662	PRJNA258588		258588	SRS687413	SAMN03000079	simple	9823	Sus scrofa	pig IVSC					male		no					SUN YAT-SEN UNIVERSITY	SRA179910		public	7DA0FDA1B88645CED1EE87DEA4EA02FD	4926F5697B37FE8E396A8DCDAC047608
SRR5042849	2017-05-09 10:23:14	2016-11-28 14:52:45	29308283	8792484900	29308283	300	5032		https://sra-download.ncbi.nlm.nih.gov/srapub/SRR5042849	SRX2365932	1502_fat_L1_R1	RNA-Seq	RANDOM	TRANSCRIPTOMIC	PAIRED	0	0	ILLUMINA	Illumina HiSeq 2500	SRP093630	PRJNA354435		354435	SRS1812202	SAMN06045918	simple	9823	Sus scrofa	1502_fat					female		no						SRA497073		public	AF7B55C839FACC4BFA5132AA838D6F5D	79199F98A1151746E4EDEC81FF27A157
SRR3160014	2016-07-05 16:43:03	2016-02-10 10:58:05	29287460	5857492000	29287460	200	3520		https://sra-download.ncbi.nlm.nih.gov/srapub/SRR3160014	SRX1569861		RNA-Seq	cDNA	TRANSCRIPTOMIC	PAIRED	0	0	ILLUMINA	Illumina HiSeq 2500	SRP069860	PRJNA311523	2	311523	SRS1283339	SAMN04484983	simple	9823	Sus scrofa	GSM2059076							no					GEO	SRA352656		public	A4BCB527F34598EE37611DF0B6260D81	1D9C8F0846912C4080BFFD142CD6837D
SRR3159997	2016-07-05 16:43:03	2016-02-10 10:49:14	29255721	5851144200	29255721	200	3662		https://sra-download.ncbi.nlm.nih.gov/srapub/SRR3159997	SRX1569844		RNA-Seq	cDNA	TRANSCRIPTOMIC	PAIRED	0	0	ILLUMINA	Illumina HiSeq 2500	SRP069860	PRJNA311523	2	311523	SRS1283265	SAMN04484964	simple	9823	Sus scrofa	GSM2059059							no					GEO	SRA352656		public	1F248DFA361FEEEF4C3083FCBFDF278A	2D8A5E69A834C6C5EEF2D6EA0CA0ABB1
ERR1462500	2017-06-19 10:43:07	2017-06-19 15:36:00	29239571	5847914200	29239571	200	2003		https://sra-download.ncbi.nlm.nih.gov/srapub/ERR1462500	ERX1532978	327 RNA-seq Transformed	RNA-Seq	RANDOM	TRANSCRIPTOMIC	PAIRED	484	0	ILLUMINA	Illumina HiSeq 2000	ERP009668	PRJEB8646		282179	ERS1210947	SAMEA4039837	simple	9823	Sus scrofa	327_Transformed							no					UNIVERSITY OF ILLINOIS CHAMPAIGN-URBANA	ERA652747		public	D26A13A1777DC7E8E90A0ED43394C178	B06DC1A9D700ED78FAA6134797A87A59
ERR1815477	2017-02-03 14:43:24	2017-02-03 15:46:40	29216421	5843284200	29216421	200	3662		https://sra-download.ncbi.nlm.nih.gov/srapub/ERR1815477	ERX1877989	Pietrain brain frontal lobe RNA-seq	RNA-Seq	Oligo-dT	TRANSCRIPTOMIC	PAIRED	280	0	ILLUMINA	Illumina HiSeq 2000	ERP021264	PRJEB19268		369634	ERS1534492	SAMEA72283168	simple	9823	Sus scrofa	PigWUR_162							no					ANIMAL BREEDING AND GENOMICS CENTRE	ERA807120		public	E4436C6580C23300E216BDFBB210F53B	7501C97A3ECFB20210C82F490E41B452
SRR3160072	2016-07-05 16:43:03	2016-02-10 11:22:26	29189921	5837984200	29189921	200	3772		https://sra-download.ncbi.nlm.nih.gov/srapub/SRR3160072	SRX1569919		RNA-Seq	cDNA	TRANSCRIPTOMIC	PAIRED	0	0	ILLUMINA	Illumina HiSeq 2500	SRP069860	PRJNA311523	2	311523	SRS1283282	SAMN04485009	simple	9823	Sus scrofa	GSM2059134							no					GEO	SRA352656		public	072A4184664D2413CF3150724F5F68C6	A2A2F2F1BF9049740318D3B52FB5AD65
SRR2973880	2015-12-07 17:10:22	2015-12-04 11:42:00	29152005	2139362307	0	73	1426		https://sra-download.ncbi.nlm.nih.gov/srapub/SRR2973880	SRX1463186		RNA-Seq	cDNA	TRANSCRIPTOMIC	SINGLE	0	0	ILLUMINA	Illumina HiScanSQ	SRP067000	PRJNA305124		305124	SRS1190528	SAMN04317099	simple	9823	Sus scrofa	GSM1964570							no					GEO	SRA314985		public	4762C96D1265A956523BBA274C461982	C5BFB809DFDB98CB794866A717516F5B
SRR513217	2013-02-21 10:50:45	2012-06-28 16:48:55	29129921	2239318389	0	76	1471		https://sra-download.ncbi.nlm.nih.gov/srapub/SRR513217	SRX154562	DS1_3_ATRA	RNA-Seq	cDNA	TRANSCRIPTOMIC	SINGLE	0	0	ILLUMINA	Illumina Genome Analyzer II	SRP013743	PRJNA80971		80971	SRS345749	SAMN01048247	simple	9825	Sus scrofa domesticus	DS1_3							no					USDA	SRA054167		public	B9106D96DFB689CCD83716CBFB085EA6	D859C9C30265B16974518A143F90459C
SRR5332120	2017-06-01 00:08:01	2017-03-10 02:09:29	29107392	1455369600	0	50	1038		https://sra-download.ncbi.nlm.nih.gov/srapub/SRR5332120	SRX2630941	a46	RNA-Seq	RANDOM	TRANSCRIPTOMIC	SINGLE	0	0	ILLUMINA	Illumina HiScanSQ	SRP101689	PRJNA378701		378701	SRS2040447	SAMN06560047	simple	9823	Sus scrofa	12					male		no						SRA544125		public	7E63C96C472C05EE69B2DA7EC69259EC	A37807430DFB98C1A845F3F84A545B4F
SRR2564769	2017-02-10 16:18:52	2015-10-06 12:18:51	29102903	5820580600	29102903	200	3608		https://sra-download.ncbi.nlm.nih.gov/srapub/SRR2564769	SRX1307222		RNA-Seq	cDNA	TRANSCRIPTOMIC	PAIRED	0	0	ILLUMINA	Illumina HiSeq 2000	SRP064513	PRJNA297855	2	297855	SRS1100817	SAMN04147105	simple	9823	Sus scrofa	GSM1902354							no					GEO	SRA303125		public	D4DCF93209BCFA085801909492369665	D6277056694E0AA2B6A2FD7D1B03558C
SRR3147554	2016-02-05 15:09:20	2016-02-05 17:18:16	29091721	5818344200	29091721	200	3834		https://sra-download.ncbi.nlm.nih.gov/srapub/SRR3147554	SRX1563147	03159-0DPI	RNA-Seq	size fractionation	TRANSCRIPTOMIC	PAIRED	0	0	ILLUMINA	Illumina HiSeq 2500	SRP069349	PRJNA311061		311061	SRS1277690	SAMN04461363	simple	9823	Sus scrofa	291aa692-cabd-11e5-a020-3c4a92e4a804					male		no					BIOCI	SRA348154		public	B8CE00BE44E86BDAD36D33E31A1B3A74	930A6F988B3ABD2EA4CE18C15069838E
SRR3147517	2016-02-05 15:06:02	2016-02-05 16:17:19	29087692	5817538400	29087692	200	3846		https://sra-download.ncbi.nlm.nih.gov/srapub/SRR3147517	SRX1563117	03159-14DPI	RNA-Seq	size fractionation	TRANSCRIPTOMIC	PAIRED	0	0	ILLUMINA	Illumina HiSeq 2500	SRP069349	PRJNA311061		311061	SRS1277656	SAMN04461367	simple	9823	Sus scrofa	39f203b6-cabd-11e5-b34a-3c4a92e4a804					male		no					BIOCI	SRA348154		public	8816BA00902E4DC887EB646E7BD41B66	D9A2AD76A1DE12FDFF2F2204A5B7724B
SRR2123945	2016-05-17 16:01:05	2015-07-22 10:24:47	29084817	5816963400	29084817	200	2781		https://sra-download.ncbi.nlm.nih.gov/srapub/SRR2123945	SRX1115523		RNA-Seq	cDNA	TRANSCRIPTOMIC	PAIRED	0	0	ILLUMINA	Illumina HiSeq 2000	SRP061418	PRJNA290579		290579	SRS1009047	SAMN03893184	simple	9823	Sus scrofa	GSM1829852							no					GEO	SRA279309		public	97D5458C7B8C699499273D722DE5674E	9672BAE2D4CB60DC9CF1443ED04DCA33
SRR2634171	2015-11-10	2015-10-25 19:14:17	29077685	5815537000	29077685	200	2601		https://sra-download.ncbi.nlm.nih.gov/srapub/SRR2634171	SRX1330757		RNA-Seq	PolyA	TRANSCRIPTOMIC	PAIRED	100	0	ILLUMINA	Illumina HiSeq 2000	SRP064725	PRJNA298508		298508	SRS1111962	SAMN04159965	simple	9823	Sus scrofa	DC group					pooled male and female		no					CHINA AGRICULTURAL UNIVERSITY	SRA304329		public	395B42D07EFE36695796CBF0F9225A40	52C1912D9DCBF456B63A46FF4F0A4704
SRR3194755	2017-04-03 09:32:18	2016-02-29 15:54:25	29073394	5814678800	29073394	200	3971		https://sra-download.ncbi.nlm.nih.gov/srapub/SRR3194755	SRX1605354		RNA-Seq	cDNA	TRANSCRIPTOMIC	PAIRED	0	0	ILLUMINA	Illumina HiSeq 2000	SRP070951	PRJNA313448	2	313448	SRS1314951	SAMN04521359	simple	9823	Sus scrofa	GSM2075927							no					GEO	SRA360150		public	5E69CF4053B760D68C450C555390C41E	7701C7F3D164C6E67C2EA3F419AC25AA
SRR2536878	2016-09-26 18:34:19	2015-09-29 15:11:09	29063221	4417609592	29063221	152	2958		https://sra-download.ncbi.nlm.nih.gov/srapub/SRR2536878	SRX1295668		RNA-Seq	cDNA	TRANSCRIPTOMIC	PAIRED	0	0	ILLUMINA	Illumina HiSeq 2000	SRP064314	PRJNA297337		297337	SRS1094456	SAMN04122446	simple	9823	Sus scrofa	GSM1898027							no					GEO	SRA302036		public	26FB7597E30117170CEEB4EB5C2BAA7C	C2F21874A2577634C0C40D3D3540F134
SRR5332130	2017-06-01 00:08:03	2017-03-10 02:14:59	29051179	1452558950	0	50	1034		https://sra-download.ncbi.nlm.nih.gov/srapub/SRR5332130	SRX2630951	z52	RNA-Seq	RANDOM	TRANSCRIPTOMIC	SINGLE	0	0	ILLUMINA	Illumina HiScanSQ	SRP101689	PRJNA378701		378701	SRS2040458	SAMN06560037	simple	9823	Sus scrofa	2					male		no						SRA544125		public	EA69B27ADE3BAB1E7AF6DF6546081E50	4EC076B2F5C750E9274D1864E44814C3
SRR4293378	2016-09-26 18:35:00	2016-09-24 11:21:45	29039820	6719357510	29039820	231	2229		https://sra-download.ncbi.nlm.nih.gov/srapub/SRR4293378	SRX2188839		RIP-Seq	other	TRANSCRIPTOMIC	PAIRED	0	0	ILLUMINA	Illumina HiSeq 4000	SRP090407	PRJNA344383	2	344383	SRS1711563	SAMN05821337	simple	9823	Sus scrofa	GSM2327819							no					GEO	SRA478775		public	738968FCFEFE8C2BCC790B355DC4D4D1	62DC11FEA0B09546610CC5179D41A24C
SRR689226	2013-02-15 10:04:53	2013-02-09 01:57:42	28996528	2658337427	0	91	1979		https://sra-download.ncbi.nlm.nih.gov/srapub/SRR689226	SRX229775		RNA-Seq	cDNA	TRANSCRIPTOMIC	SINGLE	0	0	ILLUMINA	Illumina HiSeq 2000	SRP018524	PRJNA188941	2	188941	SRS392186	SAMN01915406	simple	9823	Sus scrofa	GSM1080038							no					GEO	SRA066357		public	70007452CBDD96966D6735E5C2663B92	BB0E131FE3EB42E2D71EFC18225E33C1
SRR4412566	2016-10-31 16:01:39	2016-10-11 07:55:11	28992822	2957267844	28992822	102	1712		https://sra-download.ncbi.nlm.nih.gov/srapub/SRR4412566	SRX2236100		miRNA-Seq	size fractionation	TRANSCRIPTOMIC	PAIRED	0	0	ILLUMINA	Illumina HiSeq 2000	SRP091363	PRJNA347624		347624	SRS1736973	SAMN05893572	simple	9823	Sus scrofa	GSM2340364							no					GEO	SRA483349		public	5DA901B3B04FB237BEED04F9CA78558C	6D509AF162CE99164B9FDCDEA6975DDE
SRR2919660	2015-11-30 15:57:08	2015-11-17 12:26:22	28984567	5796913400	28984567	200	3671		https://sra-download.ncbi.nlm.nih.gov/srapub/SRR2919660	SRX1433603		RNA-Seq	cDNA	TRANSCRIPTOMIC	PAIRED	0	0	ILLUMINA	Illumina HiSeq 2500	SRP066249	PRJNA302287		302287	SRS1164591	SAMN04271250	simple	9823	Sus scrofa	GSM1941410							no					GEO	SRA311808		public	CF8051699193CA237ADAE899AB7F6BFA	6928F6F73A303F4B548C2DB580E3344D
SRR2640269	2016-06-30	2015-10-18 17:24:20	28960442	5792088400	28960442	200	2594		https://sra-download.ncbi.nlm.nih.gov/srapub/SRR2640269	SRX1332709		RNA-Seq	unspecified	TRANSCRIPTOMIC	PAIRED	0	0	ILLUMINA	Illumina HiSeq 2000	SRP064725	PRJNA298508		298508	SRS1113283	SAMN04159966	simple	9823	Sus scrofa	DT group					pooled male and female		no					CHINA AGRICULTURAL UNIVERSITY	SRA304564		public	7E986DB99FA94CC1447E4DB8DA76E919	DDD8490FBE63ED63D6B0D94C057D8035
ERR266387	2013-05-03 06:42:02	2013-04-26 20:57:30	28959338	2953852476	28959338	102	2165		https://sra-download.ncbi.nlm.nih.gov/srapub/ERR266387	ERX240849	boar_4_cortex_mRNA_updated	RNA-Seq	RANDOM	TRANSCRIPTOMIC	PAIRED	250	50	ILLUMINA	Illumina Genome Analyzer II	ERP001694	PRJEB3197		204608	ERS240717	SAMEA1876828	simple	9823	Sus scrofa	E-MTAB-1249:boar_4_updated					female		no					Max Planck Institute for Evolutionary Anthropology	ERA209456		public	DD8706A4E2FA01E20A1686AF3E746DB2	6FB923EAEF0890ED3DBA659D5B3FA3AD
ERR162254	2012-09-05 17:12:37	2013-09-06 17:49:01	28959338	2953852476	28959338	102	2149		https://sra-download.ncbi.nlm.nih.gov/srapub/ERR162254	ERX138121	boar_4_cortex_mRNA	RNA-Seq	RANDOM	TRANSCRIPTOMIC	PAIRED	250	50	ILLUMINA	Illumina Genome Analyzer II	ERP001694	PRJEB3197		204608	ERS160548	SAMEA1487433	simple	9823	Sus scrofa	E-MTAB-1249:boar_4							no					Max Planck Institute for Evolutionary Anthropology	ERA150082		public	DD8706A4E2FA01E20A1686AF3E746DB2	6FB923EAEF0890ED3DBA659D5B3FA3AD
SRR3160065	2016-07-05 16:43:03	2016-02-10 11:10:07	28891177	5778235400	28891177	200	3821		https://sra-download.ncbi.nlm.nih.gov/srapub/SRR3160065	SRX1569912		RNA-Seq	cDNA	TRANSCRIPTOMIC	PAIRED	0	0	ILLUMINA	Illumina HiSeq 2500	SRP069860	PRJNA311523	2	311523	SRS1283289	SAMN04485002	simple	9823	Sus scrofa	GSM2059127							no					GEO	SRA352656		public	0FDDFE43AC02BE6F9FB431A96D8C349E	503B800E94D4BC7E531F402DE49CC481
SRR1383532	2015-07-22 17:05:21	2015-12-09 02:17:03	28886943	2310955440	0	80	1185		https://sra-download.ncbi.nlm.nih.gov/srapub/SRR1383532	SRX592388		miRNA-Seq	size fractionation	TRANSCRIPTOMIC	SINGLE	0	0	ILLUMINA	Illumina Genome Analyzer II	SRP043163	PRJNA252609	2	252609	SRS635274	SAMN02851747	simple	9823	Sus scrofa	GSM1411037							no					GEO	SRA170172		public	6DB8B37425AB5B9C2B3D79FB377A9283	4218A224ED93B132E8CF86D5C19ACEAA
SRR1184422	2014-06-24 17:48:42	2014-03-11 12:14:51	28861044	4135348784	25551440	143	1766	Sscrofa10.2	https://sra-download.ncbi.nlm.nih.gov/srapub/SRR1184422	SRX481831		RNA-Seq	PCR	TRANSCRIPTOMIC	PAIRED	0	0	ILLUMINA	Illumina HiSeq 2000	SRP039424	PRJNA240057	2	240057	SRS566359	SAMN02673054	simple	9823	Sus scrofa	LD6					female		no					CENTRE FOR RESEARCH IN AGRICULTURAL GENOMICS	SRA143702		public	EA52895BC97168065B1E5B8624967AA2	DAD7284E28BBF69DD0A5C110D87AEB2B
SRR2642730	2016-06-30	2015-10-21 20:39:10	28855428	5771085600	28855428	200	2603		https://sra-download.ncbi.nlm.nih.gov/srapub/SRR2642730	SRX1333398		RNA-Seq	unspecified	TRANSCRIPTOMIC	PAIRED	0	0	ILLUMINA	Illumina HiSeq 2000	SRP064725	PRJNA298508		298508	SRS1113480	SAMN04159967	simple	9823	Sus scrofa	LC group					pooled male and female		no					CHINA AGRICULTURAL UNIVERSITY	SRA304568		public	FF21103719ECCBFB3568886A054C7454	45F217991D2EB4C0D0598F36F76CD3E5
ERR926746	2016-01-01 05:25:41	2016-01-01 06:06:00	28850869	5770173800	28850869	200	3963		https://sra-download.ncbi.nlm.nih.gov/srapub/ERR926746	ERX1006021	27 midv RNA	RNA-Seq	cDNA	TRANSCRIPTOMIC	PAIRED	166	4.9	ILLUMINA	Illumina HiSeq 2500	ERP010826	PRJEB9690		307436	ERS762251	SAMEA3466669	simple	9823	Sus scrofa	E-MTAB-3669:Pig 27					male		no					BGI @ CHOP Genome Center	ERA450079		public	765FE4BAE125F1B280DECA2F770BC534	2E84D1736FBECD9C64AC1BA6C6C0D330
SRR2123901	2016-05-17 16:01:05	2015-07-22 11:06:27	28813947	5762789400	28813947	200	2643		https://sra-download.ncbi.nlm.nih.gov/srapub/SRR2123901	SRX1115479		RNA-Seq	cDNA	TRANSCRIPTOMIC	PAIRED	0	0	ILLUMINA	Illumina HiSeq 2000	SRP061418	PRJNA290579		290579	SRS1009091	SAMN03893140	simple	9823	Sus scrofa	GSM1829796							no					GEO	SRA279309		public	62D7E91A8E71D27E7BAFEA0D8A4B5273	3880F9A11FD8554DDEE275B410215432
SRR3159995	2016-07-05 16:43:03	2016-02-10 10:46:14	28797107	5759421400	28797107	200	3633		https://sra-download.ncbi.nlm.nih.gov/srapub/SRR3159995	SRX1569842		RNA-Seq	cDNA	TRANSCRIPTOMIC	PAIRED	0	0	ILLUMINA	Illumina HiSeq 2500	SRP069860	PRJNA311523	2	311523	SRS1283267	SAMN04484962	simple	9823	Sus scrofa	GSM2059057							no					GEO	SRA352656		public	49E4CE9CD119720AE326B00B60E906D5	78D3C111AED170338A9A53E1FA6871E4
ERR926728	2016-01-01 05:25:40	2016-01-01 06:13:54	28789109	5757821800	28789109	200	3996		https://sra-download.ncbi.nlm.nih.gov/srapub/ERR926728	ERX1006003	12 midv RNA	RNA-Seq	cDNA	TRANSCRIPTOMIC	PAIRED	166	4.9	ILLUMINA	Illumina HiSeq 2500	ERP010826	PRJEB9690		307436	ERS762245	SAMEA3466663	simple	9823	Sus scrofa	E-MTAB-3669:Pig 12					male		no					BGI @ CHOP Genome Center	ERA450079		public	A5BE3A344A2912919E194E4013B68733	E249F041EFA662EBBF9DED7910B547C7
SRR3147518	2016-02-05 15:06:09	2016-02-05 16:21:58	28767883	5753576600	28767883	200	3765		https://sra-download.ncbi.nlm.nih.gov/srapub/SRR3147518	SRX1563118	03148-7DPI	RNA-Seq	size fractionation	TRANSCRIPTOMIC	PAIRED	0	0	ILLUMINA	Illumina HiSeq 2500	SRP069349	PRJNA311061		311061	SRS1277665	SAMN04461359	simple	9823	Sus scrofa	190bd316-cabd-11e5-abcd-3c4a92e4a804					male		no					BIOCI	SRA348154		public	E35FC145992100533B1CED7FFCBC0707	CFF57FFB62D18B5FB4D0FF018BBF640F
SRR513215	2013-02-21 10:50:45	2012-06-28 16:15:44	28762263	2203222237	0	76	1462		https://sra-download.ncbi.nlm.nih.gov/srapub/SRR513215	SRX154560	DS1_2_Control	RNA-Seq	cDNA	TRANSCRIPTOMIC	SINGLE	0	0	ILLUMINA	Illumina Genome Analyzer II	SRP013743	PRJNA80971		80971	SRS345744	SAMN01048242	simple	9825	Sus scrofa domesticus	DS1_2							no					USDA	SRA054167		public	6D63713CF33CD47220C1EFF9F1857A9B	A499E057C4FD403B0B8FEBF82C310633
SRR5434222	2017-08-02 10:01:12	2017-08-02 07:40:31	28761439	8628431700	28761439	300	3178		https://sra-download.ncbi.nlm.nih.gov/srapub/SRR5434222	SRX2724255		RNA-Seq	size fractionation	TRANSCRIPTOMIC	PAIRED	0	0	ILLUMINA	Illumina HiSeq 4000	SRP103390	PRJNA382212		382212	SRS2112978	SAMN06702110	simple	9823	Sus scrofa	PS30-3					female		no					QINGDAO AGRICULTURAL UNIVERSITY	SRA552594		public	FC8025AA92ACDA3781F7C36FFDD722E3	FDF08C43D5F4F6C851A544404463262D
SRR2640596	2016-06-30	2015-10-22 05:48:23	28753554	5750710800	28753554	200	2579		https://sra-download.ncbi.nlm.nih.gov/srapub/SRR2640596	SRX1332795		RNA-Seq	unspecified	TRANSCRIPTOMIC	PAIRED	0	0	ILLUMINA	Illumina HiSeq 2000	SRP064725	PRJNA298508		298508	SRS1113310	SAMN04159968	simple	9823	Sus scrofa	LT group					pooled male and female		no					CHINA AGRICULTURAL UNIVERSITY	SRA304571		public	E4D862BFD05DE611CE010C800CC86A62	CC07BE1A2B7C69F2E9C21D5F85BEE77A
ERR566422	2014-10-25 00:31:09	2014-10-29 00:58:46	28740589	5805598978	28740589	202	3654		https://sra-download.ncbi.nlm.nih.gov/srapub/ERR566422	ERX525411	2557_53-M	RNA-Seq	other	TRANSCRIPTOMIC	PAIRED	300	0	ILLUMINA	Illumina HiSeq 2000	ERP006380	PRJEB6754		264877	ERS509178	SAMEA2659150	simple	9823	Sus scrofa	53 M							no					INRA JOUY-EN-JOSAS	ERA333232		public	B234A95F028190DC77877FF4CC89F698	9723FE8249E8D68C887284D722AC07BE
SRR2135536	2015-08-02 10:58:40	2015-07-30 10:44:26	28730751	1436537550	0	50	841		https://sra-download.ncbi.nlm.nih.gov/srapub/SRR2135536	SRX1125155		miRNA-Seq	size fractionation	TRANSCRIPTOMIC	SINGLE	0	0	ILLUMINA	Illumina HiSeq 2000	SRP061832	PRJNA291498	2	291498	SRS1017293	SAMN03944925	simple	9823	Sus scrofa	GSM1836800							no					GEO	SRA281069		public	DDA8510E2314A3106D0981AFD0B2378A	16A013F46F20E4114436B47D29B3C296
SRR2640600	2016-06-30	2015-10-25 04:55:42	28718554	5743710800	28718554	200	2574		https://sra-download.ncbi.nlm.nih.gov/srapub/SRR2640600	SRX1332795		RNA-Seq	unspecified	TRANSCRIPTOMIC	PAIRED	0	0	ILLUMINA	Illumina HiSeq 2000	SRP064725	PRJNA298508		298508	SRS1113310	SAMN04159968	simple	9823	Sus scrofa	LT group					pooled male and female		no					CHINA AGRICULTURAL UNIVERSITY	SRA304571		public	8CF7272C817A7D9C815E2B4CEC5098D1	73317ACD6FA72A857AEA094E73724A71
SRR5042851	2017-05-09 10:23:14	2016-11-28 14:51:52	28700398	8610119400	28700398	300	4935		https://sra-download.ncbi.nlm.nih.gov/srapub/SRR5042851	SRX2365934	1502_fat_L2_R1	RNA-Seq	RANDOM	TRANSCRIPTOMIC	PAIRED	0	0	ILLUMINA	Illumina HiSeq 2500	SRP093630	PRJNA354435		354435	SRS1812202	SAMN06045918	simple	9823	Sus scrofa	1502_fat					female		no						SRA497073		public	B0E5310221D51E480FEBA95150506BA1	F4E8DF20E6CFE0F83F09674B49D89E5F
SRR066365	2011-03-28 13:24:22	2014-05-28 00:11:00	28699514	1004482990	0	35	463		https://sra-download.ncbi.nlm.nih.gov/srapub/SRR066365	SRX027094	GSM595678: RNA-Seq_pEGC	OTHER	cDNA	TRANSCRIPTOMIC	SINGLE	0	0	ILLUMINA	Illumina Genome Analyzer II	SRP003596	PRJNA133029	2	133029	SRS115034	SAMN00113501	simple	9823	Sus scrofa	GSM595678							no					GEO	SRA024245		public	E790AB0680C8B6E1B2FCCDC9FC07386E	32D40BE9CA6176CA77D9AA2AF9862958
SRR2123956	2016-05-17 16:01:05	2015-07-22 10:22:11	28696759	5739351800	28696759	200	2480		https://sra-download.ncbi.nlm.nih.gov/srapub/SRR2123956	SRX1115534		RNA-Seq	cDNA	TRANSCRIPTOMIC	PAIRED	0	0	ILLUMINA	Illumina HiSeq 2000	SRP061418	PRJNA290579		290579	SRS1009037	SAMN03893195	simple	9823	Sus scrofa	GSM1829863							no					GEO	SRA279309		public	C036CF65FA0FB0413D65BC781F947D11	96A1311338942E8E05D6F201A82F8C60
SRR3160044	2016-07-05 16:43:03	2016-02-10 10:49:51	28691362	5738272400	28691362	200	3810		https://sra-download.ncbi.nlm.nih.gov/srapub/SRR3160044	SRX1569891		RNA-Seq	cDNA	TRANSCRIPTOMIC	PAIRED	0	0	ILLUMINA	Illumina HiSeq 2500	SRP069860	PRJNA311523	2	311523	SRS1283310	SAMN04484985	simple	9823	Sus scrofa	GSM2059106							no					GEO	SRA352656		public	874719AEBA16607752E7FA7E4E5214B3	34F4074A5108FA43CA35722E2DA690C6
SRR3160025	2016-07-05 16:43:03	2016-02-10 10:57:00	28663354	5732670800	28663354	200	3515		https://sra-download.ncbi.nlm.nih.gov/srapub/SRR3160025	SRX1569872		RNA-Seq	cDNA	TRANSCRIPTOMIC	PAIRED	0	0	ILLUMINA	Illumina HiSeq 2500	SRP069860	PRJNA311523	2	311523	SRS1283328	SAMN04484932	simple	9823	Sus scrofa	GSM2059087							no					GEO	SRA352656		public	6E038EC44A094BA37AD41DC80920FF17	FC6509D7751B72888F92DAF8A1E43156
SRR2642732	2016-06-30	2015-10-23 08:27:12	28648491	5729698200	28648491	200	2569		https://sra-download.ncbi.nlm.nih.gov/srapub/SRR2642732	SRX1333398		RNA-Seq	unspecified	TRANSCRIPTOMIC	PAIRED	0	0	ILLUMINA	Illumina HiSeq 2000	SRP064725	PRJNA298508		298508	SRS1113480	SAMN04159967	simple	9823	Sus scrofa	LC group					pooled male and female		no					CHINA AGRICULTURAL UNIVERSITY	SRA304568		public	DCE4F888D41C366BA3FF2FC0288E4435	9BD4392C78B7CCAF6722DC2B4E3C8259
SRR3160041	2016-07-05 16:43:03	2016-02-10 10:45:12	28631304	5726260800	28631304	200	3935		https://sra-download.ncbi.nlm.nih.gov/srapub/SRR3160041	SRX1569888		RNA-Seq	cDNA	TRANSCRIPTOMIC	PAIRED	0	0	ILLUMINA	Illumina HiSeq 2500	SRP069860	PRJNA311523	2	311523	SRS1283313	SAMN04484948	simple	9823	Sus scrofa	GSM2059103							no					GEO	SRA352656		public	1BD1F22313FF480C4716CA5FBE498D43	8F5E90AFDBF47A186C4DA8743808C750
SRR2640162	2015-11-10	2015-11-03 05:45:04	28611595	5722319000	28611595	200	2681		https://sra-download.ncbi.nlm.nih.gov/srapub/SRR2640162	SRX1330757		RNA-Seq	PolyA	TRANSCRIPTOMIC	PAIRED	100	0	ILLUMINA	Illumina HiSeq 2000	SRP064725	PRJNA298508		298508	SRS1111962	SAMN04159965	simple	9823	Sus scrofa	DC group					pooled male and female		no					CHINA AGRICULTURAL UNIVERSITY	SRA304329		public	1F35C000EC4BDF92CB5B30F7F4DA2704	0C4E94EFA9F54E0EB201364AAAA65F39
SRR513218	2013-02-21 10:50:45	2012-06-28 16:58:38	28594450	2188155310	0	76	1451		https://sra-download.ncbi.nlm.nih.gov/srapub/SRR513218	SRX154562	DS1_3_ATRA	RNA-Seq	cDNA	TRANSCRIPTOMIC	SINGLE	0	0	ILLUMINA	Illumina Genome Analyzer II	SRP013743	PRJNA80971		80971	SRS345749	SAMN01048247	simple	9825	Sus scrofa domesticus	DS1_3							no					USDA	SRA054167		public	8308D3FBB72A0F476E01762AC0F21742	E760939CF62378C7FD65BB28681AEB32
SRR3659816	2017-06-12 09:47:04	2016-06-13 11:49:24	28589361	5717872200	28589361	200	3726		https://sra-download.ncbi.nlm.nih.gov/srapub/SRR3659816	SRX1838887		RNA-Seq	cDNA	TRANSCRIPTOMIC	PAIRED	0	0	ILLUMINA	Illumina HiSeq 2000	SRP076473	PRJNA325481		325481	SRS1498094	SAMN05233211	simple	9823	Sus scrofa	GSM2198154							no					GEO	SRA433463		public	F23E2023277322D91925D658A2EF9418	1A23F42DE962C562B73F59CEE6132504
SRR4412567	2016-10-31 16:01:39	2016-10-11 07:55:01	28573226	2914469052	28573226	102	1689		https://sra-download.ncbi.nlm.nih.gov/srapub/SRR4412567	SRX2236101		miRNA-Seq	size fractionation	TRANSCRIPTOMIC	PAIRED	0	0	ILLUMINA	Illumina HiSeq 2000	SRP091363	PRJNA347624		347624	SRS1736974	SAMN05893571	simple	9823	Sus scrofa	GSM2340365							no					GEO	SRA483349		public	D049FF6148350C25F3BB2CC135649C68	73F12D8EAC5D3AA4CA47CC28E18A93DF
SRR2953744	2016-05-17 16:00:34	2015-11-23 14:10:20	28568688	5713737600	28568688	200	2499		https://sra-download.ncbi.nlm.nih.gov/srapub/SRR2953744	SRX1446285		RNA-Seq	cDNA	TRANSCRIPTOMIC	PAIRED	0	0	ILLUMINA	Illumina HiSeq 2000	SRP066568	PRJNA303166		303166	SRS1174004	SAMN04287622	simple	9823	Sus scrofa	GSM1949151							no					GEO	SRA313106		public	585511ECCC409915AE7DA9A6BCAEBF27	148FEF2D369352B8EBF9DB27BED137AA
SRR4296450	2017-01-06 15:42:10	2016-09-26 18:44:45	28545079	5766105958	28545079	202	3834		https://sra-download.ncbi.nlm.nih.gov/srapub/SRR4296450	SRX2191441		RNA-Seq	cDNA	TRANSCRIPTOMIC	PAIRED	0	0	ILLUMINA	Illumina HiSeq 2000	SRP090473	PRJNA344493	2	344493	SRS1713969	SAMN05826432	simple	9823	Sus scrofa	GSM2328827							no					GEO	SRA480118		public	2C44D02986AB92191EE18FBD948299D4	D0153E7D9D3F155213A9C2533C1AD74D
SRR2642731	2016-06-30	2015-10-21 23:40:46	28506615	5701323000	28506615	200	2568		https://sra-download.ncbi.nlm.nih.gov/srapub/SRR2642731	SRX1333398		RNA-Seq	unspecified	TRANSCRIPTOMIC	PAIRED	0	0	ILLUMINA	Illumina HiSeq 2000	SRP064725	PRJNA298508		298508	SRS1113480	SAMN04159967	simple	9823	Sus scrofa	LC group					pooled male and female		no					CHINA AGRICULTURAL UNIVERSITY	SRA304568		public	8F31DE9CC3FCE55F460451FCEB1E1092	5658A3C7D59C961653C8952283F21CA2
SRR306510	2012-05-17 08:42:39	2014-05-30 20:50:36	28486012	1139440480	0	40	701		https://sra-download.ncbi.nlm.nih.gov/srapub/SRR306510	SRX081771	GSM752048: PAD	RNA-Seq	size fractionation	TRANSCRIPTOMIC	SINGLE	0	0	ILLUMINA	Illumina Genome Analyzer II	SRP007401	PRJNA143621		143621	SRS213869	SAMN00632022	simple	9823	Sus scrofa	GSM752048					female		no					GEO	SRA039791		public	2A26A83B79BF25AAAA60532F9C097009	C9B8D20910638410DDBDA118D6710690
SRR2288584	2015-09-07 09:32:07	2015-09-07 09:11:12	28485538	5754078676	28485538	202	4105		https://sra-download.ncbi.nlm.nih.gov/srapub/SRR2288584	SRX1200387		RNA-Seq	cDNA	TRANSCRIPTOMIC	PAIRED	0	0	ILLUMINA	Illumina HiSeq 2000	SRP063325	PRJNA294650		294650	SRS1058362	SAMN04028026	simple	9823	Sus scrofa	PAT-D3-Rep1					male		no					ZHEJIANG UNIVERSITY	SRA296347		public	983B1BDCA1B05AEF9E8240CC0E3916E6	45371B4E74E3B24DC8691D45566D764C
SRR5368789	2017-04-03 09:33:30	2017-03-23 15:20:14	28471319	2818660581	0	99	1934		https://sra-download.ncbi.nlm.nih.gov/srapub/SRR5368789	SRX2664045	198_2_feces_mt	RNA-Seq	cDNA	METATRANSCRIPTOMIC	SINGLE	0	0	ILLUMINA	Illumina HiSeq 2000	SRP038757	PRJNA237795		237795	SRS560725	SAMN02645150	simple	9825	Sus scrofa domesticus	198_2.sff							no						SRA548827		public	A1F394E89CCC58445733E05B30ACD5A2	B67BCFAA494AC67B4E6BD00922C97079
SRR2123918	2016-05-17 16:01:05	2015-07-22 10:36:59	28451645	5690329000	28451645	200	3820		https://sra-download.ncbi.nlm.nih.gov/srapub/SRR2123918	SRX1115496		RNA-Seq	cDNA	TRANSCRIPTOMIC	PAIRED	0	0	ILLUMINA	Illumina HiSeq 2000	SRP061418	PRJNA290579		290579	SRS1009074	SAMN03893157	simple	9823	Sus scrofa	GSM1829817							no					GEO	SRA279309		public	99795C8B230C3C760600506C68BDA3A3	A35B26742540E04D745F390E2957426C
SRR2123952	2016-05-17 16:01:05	2015-07-22 10:47:47	28444141	5688828200	28444141	200	3840		https://sra-download.ncbi.nlm.nih.gov/srapub/SRR2123952	SRX1115530		RNA-Seq	cDNA	TRANSCRIPTOMIC	PAIRED	0	0	ILLUMINA	Illumina HiSeq 2000	SRP061418	PRJNA290579		290579	SRS1009041	SAMN03893191	simple	9823	Sus scrofa	GSM1829859							no					GEO	SRA279309		public	ABF97FBF8D9A53DA12E9A3F54E6AAC6C	C846B00BA48D2BE65B9F278DA8D238EA
SRR3194686	2017-04-03 09:32:17	2016-02-29 15:05:50	28439656	5687931200	28439656	200	3738		https://sra-download.ncbi.nlm.nih.gov/srapub/SRR3194686	SRX1605285		RNA-Seq	cDNA	TRANSCRIPTOMIC	PAIRED	0	0	ILLUMINA	Illumina HiSeq 2000	SRP070951	PRJNA313448	2	313448	SRS1315022	SAMN04521380	simple	9823	Sus scrofa	GSM2075858							no					GEO	SRA360150		public	AB20A453920A91365BF86E5A062FD398	AB09D5E4EE9188F012AD84023A940BFE
ERR566454	2014-10-25 00:31:16	2014-10-29 01:09:34	28426020	1449727020	0	51	917		https://sra-download.ncbi.nlm.nih.gov/srapub/ERR566454	ERX525443	58 WT L005	miRNA-Seq	other	TRANSCRIPTOMIC	SINGLE	0	0	ILLUMINA	Illumina HiSeq 1000	ERP006381	PRJEB6755		264878	ERS509199	SAMEA2659171	simple	9823	Sus scrofa	small-RNA 58 WT							no					INRA JOUY-EN-JOSAS	ERA333238		public	945A81BF8A370260DF9778FF71351E4B	D6AC8F89D14D92101B33FC0E02BB45F9
SRR1612610	2015-07-07 00:02:22	2014-10-15 13:11:40	28419967	2870416667	0	101	1926		https://sra-download.ncbi.nlm.nih.gov/srapub/SRR1612610	SRX647750	DS3 Animal 2 Control LPS+IFG	RNA-Seq	cDNA	TRANSCRIPTOMIC	SINGLE	0	0	ILLUMINA	Illumina HiSeq 2000	SRP013743	PRJNA80971		80971	SRS655024	SAMN02904335	simple	9825	Sus scrofa domesticus	DS3_2					not applicable		no					USDA	SRA174384		public	84FF2F9C111DBEE6283BB635580F7590	8682EFFE14C36BAAC00186204E0FB51D
SRR1015065	2014-08-15 14:50:16	2013-10-25 10:25:32	28409272	4114465352	25728430	144	1712	Sscrofa10.2	https://sra-download.ncbi.nlm.nih.gov/srapub/SRR1015065	SRX366603		RNA-Seq	PCR	TRANSCRIPTOMIC	PAIRED	0	0	ILLUMINA	Illumina HiSeq 2000	SRP031783	PRJNA223356		223356	SRS492758	SAMN02378868	simple	9823	Sus scrofa	BC3							no					UNIVERSITAT AUTONOMA DE BARCELONA	SRA107850		public	F730E2195B116C33D50C9DF3649E53F2	1AA8863288DD26EA0C3E3FAC1EC01D8B
ERR1462495	2017-06-19 10:43:07	2017-06-19 14:40:49	28385664	5677132800	28385664	200	1964		https://sra-download.ncbi.nlm.nih.gov/srapub/ERR1462495	ERX1532973	317 RNA-seq Control	RNA-Seq	RANDOM	TRANSCRIPTOMIC	PAIRED	463	0	ILLUMINA	Illumina HiSeq 2000	ERP009668	PRJEB8646		282179	ERS1210942	SAMEA4039832	simple	9823	Sus scrofa	317_Control							no					UNIVERSITY OF ILLINOIS CHAMPAIGN-URBANA	ERA652747		public	8187DB6AD1C49645B116EBE41A2B3754	7A6EF02878CF5E9916E62E0F17E9EF03
ERR266405	2013-05-03 06:42:02	2013-04-26 21:13:36	28361537	2892876774	28361537	102	2109		https://sra-download.ncbi.nlm.nih.gov/srapub/ERR266405	ERX240869	pig_9_cortex_mRNA_updated	RNA-Seq	RANDOM	TRANSCRIPTOMIC	PAIRED	250	50	ILLUMINA	Illumina Genome Analyzer II	ERP001694	PRJEB3197		204608	ERS240737	SAMEA1876824	simple	9825	Sus scrofa domesticus	E-MTAB-1249:pig_9_updated					female		no					Max Planck Institute for Evolutionary Anthropology	ERA209456		public	68456D0CBB4EE8F6BB6FD3451A7316D0	81E0B60F4656B7CA0608C05FB8F0D4A0
ERR162220	2012-09-05 17:12:34	2013-09-06 17:42:15	28361537	2892876774	28361537	102	2348		https://sra-download.ncbi.nlm.nih.gov/srapub/ERR162220	ERX138089	pig_9_cortex_mRNA	RNA-Seq	RANDOM	TRANSCRIPTOMIC	PAIRED	250	50	ILLUMINA	Illumina Genome Analyzer II	ERP001694	PRJEB3197		204608	ERS160516	SAMEA1487441	simple	9825	Sus scrofa domesticus	E-MTAB-1249:pig_9							no					Max Planck Institute for Evolutionary Anthropology	ERA150082		public	68456D0CBB4EE8F6BB6FD3451A7316D0	81E0B60F4656B7CA0608C05FB8F0D4A0
SRR1383529	2015-07-22 17:05:21	2015-12-09 02:17:16	28358232	2268658560	0	80	1110		https://sra-download.ncbi.nlm.nih.gov/srapub/SRR1383529	SRX592385		miRNA-Seq	size fractionation	TRANSCRIPTOMIC	SINGLE	0	0	ILLUMINA	Illumina Genome Analyzer II	SRP043163	PRJNA252609	2	252609	SRS635270	SAMN02851749	simple	9823	Sus scrofa	GSM1411034							no					GEO	SRA170172		public	BD527175AA8102A7C590DD9AEC8BB557	B16A455F9A06426BF1451402C0F8E2DB
SRR3194690	2017-04-03 09:32:17	2016-02-29 15:36:13	28344757	5668951400	28344757	200	3729		https://sra-download.ncbi.nlm.nih.gov/srapub/SRR3194690	SRX1605289		RNA-Seq	cDNA	TRANSCRIPTOMIC	PAIRED	0	0	ILLUMINA	Illumina HiSeq 2000	SRP070951	PRJNA313448	2	313448	SRS1315016	SAMN04521384	simple	9823	Sus scrofa	GSM2075862							no					GEO	SRA360150		public	94BFAE4B202E786E3F47A500E20538ED	85E0A165B929265CDA5E35DEA188FE4C
ERR1852772	2017-02-22 10:59:38	2017-03-02 06:14:37	28324535	1416226750	0	50	865		https://sra-download.ncbi.nlm.nih.gov/srapub/ERR1852772	ERX1914750	NT858470F	RNA-Seq	cDNA	TRANSCRIPTOMIC	SINGLE	0	0	ILLUMINA	Illumina HiSeq 2500	ERP017986	PRJEB16134		371767	ERS1403348	SAMEA4504169	simple	9823	Sus scrofa	090cd960-8ee9-11e6-a208-68b59976a384							no					THE WELLCOME TRUST SANGER INSTITUTE	ERA815600		public	304979DF92D4365936E658DEC4E6BD38	FDCD6C4DE5AFE1C077022BDD5676D04B
SRR5434205	2017-08-02 11:55:13	2017-08-02 11:46:42	28312288	8493686400	28312288	300	3150		https://sra-download.ncbi.nlm.nih.gov/srapub/SRR5434205	SRX2724087		RNA-Seq	size fractionation	TRANSCRIPTOMIC	PAIRED	0	0	ILLUMINA	Illumina HiSeq 4000	SRP103390	PRJNA382212		382212	SRS2112787	SAMN06702104	simple	9823	Sus scrofa	PSC-3					female		no					QINGDAO AGRICULTURAL UNIVERSITY	SRA552594		public	0CED5DD0E6E0CF84EF772854AC2772E9	BF3759339DCF235259C662E669902E5E
ERR1852747	2017-02-22 10:59:37	2017-03-02 05:17:18	28283215	1414160750	0	50	864		https://sra-download.ncbi.nlm.nih.gov/srapub/ERR1852747	ERX1914725	NT858470F	RNA-Seq	cDNA	TRANSCRIPTOMIC	SINGLE	0	0	ILLUMINA	Illumina HiSeq 2500	ERP017986	PRJEB16134		371767	ERS1403348	SAMEA4504169	simple	9823	Sus scrofa	090cd960-8ee9-11e6-a208-68b59976a384							no					THE WELLCOME TRUST SANGER INSTITUTE	ERA815600		public	768A6BFDB7E0C3718C72AA58554DD5CC	684B3DD289740DB397D46CCADFAA62AF
SRR4046620	2017-08-22 00:00:28	2016-08-26 05:25:48	28269765	7067441250	28269765	250	2593		https://sra-download.ncbi.nlm.nih.gov/srapub/SRR4046620	SRX2037503		RNA-Seq	RANDOM	TRANSCRIPTOMIC	PAIRED	0	0	ILLUMINA	Illumina HiSeq 2500	SRP082487	PRJNA339666		339666	SRS1631026	SAMN05601649	simple	9823	Sus scrofa	Bama-RT-BP4-Rep1					male		no					INSTITUTE OF ZOOLOGY (IOZ), CHINESE ACADEMY OF SCI	SRA453914		public	5A1DC0CB17794F19576C8A83BF4E5493	EA8775AB2C2D50C2F296F0DA91B22CD2
SRR2123957	2016-05-17 16:01:05	2015-07-22 10:55:26	28254772	5650954400	28254772	200	2586		https://sra-download.ncbi.nlm.nih.gov/srapub/SRR2123957	SRX1115535		RNA-Seq	cDNA	TRANSCRIPTOMIC	PAIRED	0	0	ILLUMINA	Illumina HiSeq 2000	SRP061418	PRJNA290579		290579	SRS1009036	SAMN03893196	simple	9823	Sus scrofa	GSM1829864							no					GEO	SRA279309		public	F231E70A2AF1B45BF67C133497269026	9DBA122DBB904EA91A1774C887DAEC47
ERR1629891	2017-02-21 14:50:32	2017-02-22 18:57:16	28229230	5702304460	28229230	202	3562		https://sra-download.ncbi.nlm.nih.gov/srapub/ERR1629891	ERX1700242	unspecified	RNA-Seq	Oligo-dT	TRANSCRIPTOMIC	PAIRED	330	0	ILLUMINA	Illumina HiSeq 2500	ERP017105	PRJEB15381		376138	ERS1348357	SAMEA4436908	simple	9823	Sus scrofa	110					female		no					UNIVERSITY OF BERN	ERA705437		public	E8D9FD004C7FA9A90D96FB36CE7AC0E4	1A8064239849B72E4E8FB0FDCCB781EC
ERR1629889	2017-02-21 14:50:32	2017-02-22 18:48:14	28187935	5693962870	28187935	202	3552		https://sra-download.ncbi.nlm.nih.gov/srapub/ERR1629889	ERX1700240	unspecified	RNA-Seq	Oligo-dT	TRANSCRIPTOMIC	PAIRED	440	0	ILLUMINA	Illumina HiSeq 2500	ERP017105	PRJEB15381		376138	ERS1348355	SAMEA4436906	simple	9823	Sus scrofa	108					female		no					UNIVERSITY OF BERN	ERA705437		public	0958CC654A8AB06F49B3F48EC3674C31	6EC9D326538511DE2C7B654465D4F5AD
SRR5332119	2017-06-01 00:08:01	2017-03-10 02:13:02	28187912	1409395600	0	50	1005		https://sra-download.ncbi.nlm.nih.gov/srapub/SRR5332119	SRX2630940	a50	RNA-Seq	RANDOM	TRANSCRIPTOMIC	SINGLE	0	0	ILLUMINA	Illumina HiScanSQ	SRP101689	PRJNA378701		378701	SRS2040449	SAMN06560048	simple	9823	Sus scrofa	13					male		no						SRA544125		public	C82818ED81B10B480A3BC6105CAA0FE5	D527652C0E95834F2457C2E27AF0C427
SRR513214	2013-02-21 10:50:45	2012-06-28 16:05:44	28178906	2155086475	0	76	1401		https://sra-download.ncbi.nlm.nih.gov/srapub/SRR513214	SRX154559	DS1_2_Control	RNA-Seq	cDNA	TRANSCRIPTOMIC	SINGLE	0	0	ILLUMINA	Illumina Genome Analyzer II	SRP013743	PRJNA80971		80971	SRS345744	SAMN01048242	simple	9825	Sus scrofa domesticus	DS1_2							no					USDA	SRA054167		public	6195EA8197F00844C0FB958503E04C76	8003FCFE90836C6405FD44BC0CD3BB10
SRR1612624	2015-07-07 00:02:22	2014-10-15 13:29:57	28142887	2842431587	0	101	1739		https://sra-download.ncbi.nlm.nih.gov/srapub/SRR1612624	SRX647756	DS3 Animal 3 IL4	RNA-Seq	cDNA	TRANSCRIPTOMIC	SINGLE	0	0	ILLUMINA	Illumina HiSeq 2000	SRP013743	PRJNA80971		80971	SRS655025	SAMN02904336	simple	9825	Sus scrofa domesticus	DS3_3					not applicable		no					USDA	SRA174384		public	9059F1C16218445CB917225AA3AE1A0B	D5891A1F1EF36564AB95801D6538B6DE
SRR445998	2012-09-17 13:01:08	2012-08-11 22:20:39	28141425	1125657000	0	40	690		https://sra-download.ncbi.nlm.nih.gov/srapub/SRR445998	SRX130122	GSM897233: Breast milk exosomes 28d	RNA-Seq	size fractionation	TRANSCRIPTOMIC	SINGLE	0	0	ILLUMINA	Illumina Genome Analyzer II	SRP011571	PRJNA153761	2	153761	SRS301432	SAMN00828968	simple	9823	Sus scrofa	GSM897233					female		no					GEO	SRA050944		public	F3121D61789A702E7F6A967CAF906EAA	7262D3F2FBCBF1C0EC97E6C812241AEA
SRR5133955	2017-01-03 09:59:18	2016-12-28 16:29:32	28141099	5628219800	28141099	200	3577		https://sra-download.ncbi.nlm.nih.gov/srapub/SRR5133955	SRX2448649		RNA-Seq	cDNA	TRANSCRIPTOMIC	PAIRED	0	0	ILLUMINA	Illumina HiSeq 2000	SRP095747	PRJNA359208		359208	SRS1882061	SAMN06189261	simple	9823	Sus scrofa	GSM2441450							no					GEO	SRA512062		public	04D0A7A8C486D0E699E8E2D847294429	5EF8D8686BDDCF5F58C791658896A0E1
SRR2123975	2016-05-17 16:01:05	2015-07-22 10:44:35	28097753	5619550600	28097753	200	3756		https://sra-download.ncbi.nlm.nih.gov/srapub/SRR2123975	SRX1115553		RNA-Seq	cDNA	TRANSCRIPTOMIC	PAIRED	0	0	ILLUMINA	Illumina HiSeq 2000	SRP061418	PRJNA290579		290579	SRS1009019	SAMN03893118	simple	9823	Sus scrofa	GSM1829882							no					GEO	SRA279309		public	7828B19DDA932F539DA704D08D24CA70	DBD17B81B8869FD66557CCD8244E9A85
ERR1629888	2017-02-21 14:50:32	2017-02-22 18:43:47	28086691	5673511582	28086691	202	3556		https://sra-download.ncbi.nlm.nih.gov/srapub/ERR1629888	ERX1700239	unspecified	RNA-Seq	Oligo-dT	TRANSCRIPTOMIC	PAIRED	430	0	ILLUMINA	Illumina HiSeq 2500	ERP017105	PRJEB15381		376138	ERS1348354	SAMEA4436905	simple	9823	Sus scrofa	107					female		no					UNIVERSITY OF BERN	ERA705437		public	4AAD027CC3899FBBB61F5A4F4C3DD093	01D154BB41FA30D15F457B2CDD722A32
ERR926736	2016-01-01 05:25:41	2016-01-01 06:06:45	28085723	5617144600	28085723	200	3860		https://sra-download.ncbi.nlm.nih.gov/srapub/ERR926736	ERX1006011	19 apex RNA	RNA-Seq	cDNA	TRANSCRIPTOMIC	PAIRED	166	4.9	ILLUMINA	Illumina HiSeq 2500	ERP010826	PRJEB9690		307436	ERS762248	SAMEA3466666	simple	9823	Sus scrofa	E-MTAB-3669:Pig 19					male		no					BGI @ CHOP Genome Center	ERA450079		public	CEAB9E9A42FFBC0B8212E50A7D90C64C	D793E2ABE93FE8CEFF2B0AB80BD2184D
SRR5136327	2017-01-03 16:00:51	2016-12-30 12:05:14	28073475	5440282503	28073475	193	3744		https://sra-download.ncbi.nlm.nih.gov/srapub/SRR5136327	SRX2452270		RNA-Seq	cDNA	TRANSCRIPTOMIC	PAIRED	0	0	ILLUMINA	Illumina HiSeq 2000	SRP095839	PRJNA359473	2	359473	SRS1885625	SAMN06191790	simple	9823	Sus scrofa	GSM2442636							no					GEO	SRA513714		public	8C6E1E30406C2E8721F90EA6C1C5ED51	A2228494C1ED467AFC2C311D2024E52D
SRR2123915	2016-05-17 16:01:05	2015-07-22 10:33:52	28065970	5613194000	28065970	200	3749		https://sra-download.ncbi.nlm.nih.gov/srapub/SRR2123915	SRX1115493		RNA-Seq	cDNA	TRANSCRIPTOMIC	PAIRED	0	0	ILLUMINA	Illumina HiSeq 2000	SRP061418	PRJNA290579		290579	SRS1009077	SAMN03893154	simple	9823	Sus scrofa	GSM1829811							no					GEO	SRA279309		public	F3D1F8EB4D66841FA57D2A1C0120D557	63C7650675BE8B5B46C4650FCC34E3B1
SRR513216	2013-02-21 10:50:45	2012-06-28 16:36:14	28026263	2142333254	0	76	1438		https://sra-download.ncbi.nlm.nih.gov/srapub/SRR513216	SRX154561	DS1_3_Control	RNA-Seq	cDNA	TRANSCRIPTOMIC	SINGLE	0	0	ILLUMINA	Illumina Genome Analyzer II	SRP013743	PRJNA80971		80971	SRS345749	SAMN01048247	simple	9825	Sus scrofa domesticus	DS1_3							no					USDA	SRA054167		public	8CA0B7A201B1A194C6B9FBDD70C169B9	BC672DA91F63E0DB124376BA2BD6F232
SRR2123970	2016-05-17 16:01:05	2015-07-22 11:03:43	27982402	5596480400	27982402	200	2566		https://sra-download.ncbi.nlm.nih.gov/srapub/SRR2123970	SRX1115548		RNA-Seq	cDNA	TRANSCRIPTOMIC	PAIRED	0	0	ILLUMINA	Illumina HiSeq 2000	SRP061418	PRJNA290579		290579	SRS1009024	SAMN03893113	simple	9823	Sus scrofa	GSM1829877							no					GEO	SRA279309		public	EEDD997F4F7683BF934111E962CF88C6	AAD02B32FA4B6C6B2BB5CB94FCF420F5
SRR2123902	2016-05-17 16:01:05	2015-07-22 11:06:25	27976424	5595284800	27976424	200	2573		https://sra-download.ncbi.nlm.nih.gov/srapub/SRR2123902	SRX1115480		RNA-Seq	cDNA	TRANSCRIPTOMIC	PAIRED	0	0	ILLUMINA	Illumina HiSeq 2000	SRP061418	PRJNA290579		290579	SRS1009090	SAMN03893141	simple	9823	Sus scrofa	GSM1829797							no					GEO	SRA279309		public	9EB385D9340B6E4CB984A8D6A960EDAD	3D80CD32E0C17BC318A3BFDC273C8007
SRR1383528	2015-07-22 17:05:21	2015-12-09 02:18:19	27941576	2235326080	0	80	1174		https://sra-download.ncbi.nlm.nih.gov/srapub/SRR1383528	SRX592384		miRNA-Seq	size fractionation	TRANSCRIPTOMIC	SINGLE	0	0	ILLUMINA	Illumina Genome Analyzer II	SRP043163	PRJNA252609	2	252609	SRS635269	SAMN02851748	simple	9823	Sus scrofa	GSM1411033							no					GEO	SRA170172		public	4DB8146811373AE852021D5F5F203503	085B612C9BD7454FB196E0428C44D195
SRR2966629	2015-12-07 10:47:12	2015-11-30 14:54:01	27920676	1364661055	0	48	925		https://sra-download.ncbi.nlm.nih.gov/srapub/SRR2966629	SRX1456105		RNA-Seq	cDNA	TRANSCRIPTOMIC	SINGLE	0	0	ILLUMINA	Illumina HiScanSQ	SRP066797	PRJNA304420		304420	SRS1183686	SAMN04301633	simple	9823	Sus scrofa	GSM1957035							no					GEO	SRA314162		public	A40091FCF3B84C4DCB71134D92293F7D	D13FCFEDA5237D25055B95167D6CEA90
SRR3147555	2016-02-05 15:09:26	2016-02-05 17:08:03	27842800	5568560000	27842800	200	3667		https://sra-download.ncbi.nlm.nih.gov/srapub/SRR3147555	SRX1563149	03113-0DPI	RNA-Seq	size fractionation	TRANSCRIPTOMIC	PAIRED	0	0	ILLUMINA	Illumina HiSeq 2500	SRP069349	PRJNA311061		311061	SRS1277689	SAMN04461364	simple	9823	Sus scrofa	301e582c-cabc-11e5-b618-3c4a92e4a804					male		no					BIOCI	SRA348154		public	8D5F2D65A27EF0CA6F18FD526D063A3E	3C50FCF3F90264806C35D3BA9F324A78
SRR5872561	2017-08-29 09:39:11	2017-07-26 17:08:25	27825950	2782595000	0	100	1123		https://sra-download.ncbi.nlm.nih.gov/srapub/SRR5872561	SRX3040066		RNA-Seq	cDNA	TRANSCRIPTOMIC	SINGLE	0	0	ILLUMINA	Illumina HiSeq 2500	SRP061644	PRJNA291081	2	291081	SRS2388460	SAMN07417332	simple	9823	Sus scrofa	GSM2718715							no					GEO	SRA280306		public	15A0E3B6A1EB6047D944C31453630EE5	8A2AB620C213C520BD1E78EC0CB6AF09
SRR3147547	2016-02-05 15:08:42	2016-02-05 17:01:53	27781301	5556260200	27781301	200	3685		https://sra-download.ncbi.nlm.nih.gov/srapub/SRR3147547	SRX1563141	03056-0DPI	RNA-Seq	size fractionation	TRANSCRIPTOMIC	PAIRED	0	0	ILLUMINA	Illumina HiSeq 2500	SRP069349	PRJNA311061		311061	SRS1277678	SAMN04461374	simple	9823	Sus scrofa	50e318f6-caba-11e5-a512-3c4a92e4a804					male		no					BIOCI	SRA348154		public	D00FAAB0098E5B03E081CD2E11BD571D	21867E94DA87BB82F5F92A2280163F11
SRR1006132	2014-09-27	2013-10-03 15:30:46	27761910	2803952910	0	101	1738		https://sra-download.ncbi.nlm.nih.gov/srapub/SRR1006132	SRX362628	1	RNA-Seq	unspecified	TRANSCRIPTOMIC	SINGLE	0	0	ILLUMINA	Illumina HiSeq 2000	SRP030679	PRJNA221286		221286	SRS489445	SAMN02364674	simple	415978	Sus scrofa scrofa	PPileal3							no						SRA104765		public	FD232C04BACE5D7BA689781FB5B82344	AF48E66FD83E8EFA110319A7D89331A9
SRR2966624	2015-12-07 10:47:12	2015-11-30 14:52:55	27737834	1354982493	0	48	916		https://sra-download.ncbi.nlm.nih.gov/srapub/SRR2966624	SRX1456100		RNA-Seq	cDNA	TRANSCRIPTOMIC	SINGLE	0	0	ILLUMINA	Illumina HiScanSQ	SRP066797	PRJNA304420		304420	SRS1183691	SAMN04301628	simple	9823	Sus scrofa	GSM1957030							no					GEO	SRA314162		public	2BD070B6B45ED52518B653190875CF60	111D0665C959EA43874B0A8089418E66
SRR3160037	2016-07-05 16:43:03	2016-02-10 11:10:49	27736522	5547304400	27736522	200	3643		https://sra-download.ncbi.nlm.nih.gov/srapub/SRR3160037	SRX1569884		RNA-Seq	cDNA	TRANSCRIPTOMIC	PAIRED	0	0	ILLUMINA	Illumina HiSeq 2500	SRP069860	PRJNA311523	2	311523	SRS1283317	SAMN04484944	simple	9823	Sus scrofa	GSM2059099							no					GEO	SRA352656		public	56B201A3E81CE5FC55B20C9CCE3DE386	173DBD200D22B66F70D4BC443549EF3A
SRR2536879	2016-09-26 18:34:19	2015-09-29 15:18:27	27730667	4215061384	27730667	152	2841		https://sra-download.ncbi.nlm.nih.gov/srapub/SRR2536879	SRX1295669		RNA-Seq	cDNA	TRANSCRIPTOMIC	PAIRED	0	0	ILLUMINA	Illumina HiSeq 2000	SRP064314	PRJNA297337		297337	SRS1094454	SAMN04122449	simple	9823	Sus scrofa	GSM1898028							no					GEO	SRA302036		public	233213C2F53A959DA508220EC5DC8279	12228E787B7AEFB85155724D38C653D5
SRR2123959	2016-05-17 16:01:05	2015-07-22 10:07:22	27727820	5545564000	27727820	200	2396		https://sra-download.ncbi.nlm.nih.gov/srapub/SRR2123959	SRX1115537		RNA-Seq	cDNA	TRANSCRIPTOMIC	PAIRED	0	0	ILLUMINA	Illumina HiSeq 2000	SRP061418	PRJNA290579		290579	SRS1009034	SAMN03893198	simple	9823	Sus scrofa	GSM1829866							no					GEO	SRA279309		public	4809C85E6234D9C1C3F22D93D8FD78A0	8E9F031C229232BEEBFC23DDBA598D95
SRR2123944	2016-05-17 16:01:05	2015-07-22 10:21:51	27711157	5542231400	27711157	200	2374		https://sra-download.ncbi.nlm.nih.gov/srapub/SRR2123944	SRX1115522		RNA-Seq	cDNA	TRANSCRIPTOMIC	PAIRED	0	0	ILLUMINA	Illumina HiSeq 2000	SRP061418	PRJNA290579		290579	SRS1009049	SAMN03893183	simple	9823	Sus scrofa	GSM1829851							no					GEO	SRA279309		public	71019D71D4BAB1D522F48B23DCCC0AC1	9A17A2EE15D9843CCF522BFAAE69C47F
SRR2123933	2016-05-17 16:01:05	2015-07-22 10:37:18	27705655	5541131000	27705655	200	3751		https://sra-download.ncbi.nlm.nih.gov/srapub/SRR2123933	SRX1115511		RNA-Seq	cDNA	TRANSCRIPTOMIC	PAIRED	0	0	ILLUMINA	Illumina HiSeq 2000	SRP061418	PRJNA290579		290579	SRS1009060	SAMN03893172	simple	9823	Sus scrofa	GSM1829840							no					GEO	SRA279309		public	09439EF47B80AD9ACEA37DDAAD0ECDDD	B285E774C9675405D1F9989380959EBF
ERR712328	2015-03-02 02:36:53	2015-03-03 04:57:57	27694303	2769430300	27694303	100	1603		https://sra-download.ncbi.nlm.nih.gov/srapub/ERR712328	ERX656343	5day_5	RNA-Seq	RANDOM	TRANSCRIPTOMIC	PAIRED	50	1	ILLUMINA	Illumina HiSeq 2000	ERP009122	PRJEB8085		276823	ERS632880	SAMEA3180008	simple	9823	Sus scrofa	E-MTAB-3186:5day_5							no					Partners Healthcare Personalized Medicine Translational Genomic Core	ERA396108		public	FC66B6C68E37FED56767B9A44530992F	9662FEDC1B7533E8C56688AC93AAF1AB
SRR651712	2013-03-07 15:04:32	2013-01-22 16:19:44	27690231	2104457556	0	76	1095		https://sra-download.ncbi.nlm.nih.gov/srapub/SRR651712	SRX218947		RNA-Seq	cDNA	TRANSCRIPTOMIC	SINGLE	0	0	ILLUMINA	Illumina Genome Analyzer IIx	SRP018102	PRJNA186961	2	186961	SRS386920	SAMN01893934	simple	9823	Sus scrofa	GSM1067871					female		no					GEO	SRA065370		public	A3BDF4C41DA0D8D9078E3885D0A6EEB5	2A600F6534E76A34DBECCA6DCCBAC1CC
SRR3160005	2016-07-05 16:43:03	2016-02-10 10:45:19	27665164	5533032800	27665164	200	3609		https://sra-download.ncbi.nlm.nih.gov/srapub/SRR3160005	SRX1569852		RNA-Seq	cDNA	TRANSCRIPTOMIC	PAIRED	0	0	ILLUMINA	Illumina HiSeq 2500	SRP069860	PRJNA311523	2	311523	SRS1283349	SAMN04484972	simple	9823	Sus scrofa	GSM2059067							no					GEO	SRA352656		public	8CADEC5FBF5BD3B526F13534EE78F7DF	033867074BD97243D2DA72418BAA0510
SRR3194661	2017-04-03 09:32:16	2016-02-29 14:54:03	27645767	5529153400	27645767	200	3836		https://sra-download.ncbi.nlm.nih.gov/srapub/SRR3194661	SRX1605260		RNA-Seq	cDNA	TRANSCRIPTOMIC	PAIRED	0	0	ILLUMINA	Illumina HiSeq 2000	SRP070951	PRJNA313448	2	313448	SRS1315045	SAMN04521296	simple	9823	Sus scrofa	GSM2075833							no					GEO	SRA360150		public	52077C9A06FBCEB830FE27E15B0B7DA9	A58A7A1935F7DACB8463D3982DC14C59
SRR3160033	2016-07-05 16:43:03	2016-02-10 11:14:22	27585815	5517163000	27585815	200	3566		https://sra-download.ncbi.nlm.nih.gov/srapub/SRR3160033	SRX1569880		RNA-Seq	cDNA	TRANSCRIPTOMIC	PAIRED	0	0	ILLUMINA	Illumina HiSeq 2500	SRP069860	PRJNA311523	2	311523	SRS1283321	SAMN04484940	simple	9823	Sus scrofa	GSM2059095							no					GEO	SRA352656		public	21F2AE0473124C8395F425F295AF2BC8	53FEF9B58A5AAF032F9743A5A6B9B159
SRR1519322	2015-07-22 17:11:39	2015-09-13 03:57:29	27578397	4964111460	27578397	180	3309		https://sra-download.ncbi.nlm.nih.gov/srapub/SRR1519322	SRX656544		RNA-Seq	cDNA	TRANSCRIPTOMIC	PAIRED	0	0	ILLUMINA	Illumina HiSeq 2000	SRP044621	PRJNA255281		255281	SRS662118	SAMN02925407	simple	9825	Sus scrofa domesticus	MM					not collected		no					JIANGXI AGRICULTURAL UNIVERSITY	SRA175931		public	80A5BE5623496B3B29D77276070B8E31	732936F162DC40EC55BDCB885BCC9180
SRR3194619	2017-04-03 09:32:15	2016-02-29 16:01:36	27557173	5511434600	27557173	200	2453		https://sra-download.ncbi.nlm.nih.gov/srapub/SRR3194619	SRX1605218		RNA-Seq	cDNA	TRANSCRIPTOMIC	PAIRED	0	0	ILLUMINA	Illumina HiSeq 2000	SRP070951	PRJNA313448	2	313448	SRS1315086	SAMN04521433	simple	9823	Sus scrofa	GSM2075791							no					GEO	SRA360150		public	D178D7D553003CAA3109CC92B31EDC9C	1AC501958118CBCB85D39A025A98CEDA
SRR2123962	2016-05-17 16:01:05	2015-07-22 10:20:33	27553712	5510742400	27553712	200	2385		https://sra-download.ncbi.nlm.nih.gov/srapub/SRR2123962	SRX1115540		RNA-Seq	cDNA	TRANSCRIPTOMIC	PAIRED	0	0	ILLUMINA	Illumina HiSeq 2000	SRP061418	PRJNA290579		290579	SRS1009032	SAMN03893111	simple	9823	Sus scrofa	GSM1829869							no					GEO	SRA279309		public	205E3721562FB6AB87DBF89F00A5AD27	E4BC3F251826C8816256ADA258DB5299
SRR2123980	2016-05-17 16:01:05	2015-07-22 10:35:11	27553689	5510737800	27553689	200	3704		https://sra-download.ncbi.nlm.nih.gov/srapub/SRR2123980	SRX1115558		RNA-Seq	cDNA	TRANSCRIPTOMIC	PAIRED	0	0	ILLUMINA	Illumina HiSeq 2000	SRP061418	PRJNA290579		290579	SRS1009016	SAMN03893123	simple	9823	Sus scrofa	GSM1829887							no					GEO	SRA279309		public	8BAE8E1BBC9732E5D03C83BF2D9B1587	72164AC5EC665EADD167D0C45EDE6D10
SRR3160004	2016-07-05 16:43:03	2016-02-10 10:45:23	27545954	5509190800	27545954	200	3605		https://sra-download.ncbi.nlm.nih.gov/srapub/SRR3160004	SRX1569851		RNA-Seq	cDNA	TRANSCRIPTOMIC	PAIRED	0	0	ILLUMINA	Illumina HiSeq 2500	SRP069860	PRJNA311523	2	311523	SRS1283350	SAMN04484971	simple	9823	Sus scrofa	GSM2059066							no					GEO	SRA352656		public	794D2CF335C139CFB8436630BE991387	4BF259A4BD5D2CB1962638074B53F97A
SRR3160060	2016-07-05 16:43:03	2016-02-10 11:15:43	27545577	5509115400	27545577	200	3914		https://sra-download.ncbi.nlm.nih.gov/srapub/SRR3160060	SRX1569907		RNA-Seq	cDNA	TRANSCRIPTOMIC	PAIRED	0	0	ILLUMINA	Illumina HiSeq 2500	SRP069860	PRJNA311523	2	311523	SRS1283294	SAMN04484997	simple	9823	Sus scrofa	GSM2059122							no					GEO	SRA352656		public	EA43E67E3FAC87A0A46EDC71A3A16377	ACFBA59259F6571B24EF1844C0E38E71
SRR931788	2013-09-16 16:01:18	2013-07-11 07:14:40	27527320	2780259320	0	101	1761		https://sra-download.ncbi.nlm.nih.gov/srapub/SRR931788	SRX320119		RNA-Seq	cDNA	TRANSCRIPTOMIC	SINGLE	0	0	ILLUMINA	Illumina HiSeq 2000	SRP027011	PRJNA211619	2	211619	SRS456512	SAMN02230670	simple	9823	Sus scrofa	GSM1184428					male		no					GEO	SRA092777		public	1DBA3BB8A6C0FC1AC8C426B3C8B6484B	E909B48B75D5803A0E17FC6DFE88DA01
ERR566447	2014-10-25 00:31:15	2014-10-29 01:05:40	27518160	1403426160	0	51	776		https://sra-download.ncbi.nlm.nih.gov/srapub/ERR566447	ERX525436	53 M L006	miRNA-Seq	other	TRANSCRIPTOMIC	SINGLE	0	0	ILLUMINA	Illumina HiSeq 1000	ERP006381	PRJEB6755		264878	ERS509194	SAMEA2659166	simple	9823	Sus scrofa	small-RNA 53 M							no					INRA JOUY-EN-JOSAS	ERA333238		public	F96BADD769F2640278A5B2DD993B7AC2	7F09595EFA61FAB38DFBF0630DE4EB18
SRR2912674	2016-11-10 19:29:59	2015-11-11 04:15:56	27512067	4952172060	27512067	180	3112		https://sra-download.ncbi.nlm.nih.gov/srapub/SRR2912674	SRX1426440		RNA-Seq	RANDOM PCR	TRANSCRIPTOMIC	PAIRED	0	0	ILLUMINA	Illumina Genome Analyzer II	SRP066035	PRJNA301763		301763	SRS1158653	SAMN04256418	simple	9823	Sus scrofa	Fetal_muscle					pooled male and female		no					CHINESE ACADEMY OF AGRICULTURAL SCIENCES	SRA310773		public	D141081D37C4AF5D6C1DA76EB92B4751	36C873CF4FAE61E500131146F331CACD
SRR1006121	2014-09-27	2013-10-03 15:30:56	27491969	2776688869	0	101	1729		https://sra-download.ncbi.nlm.nih.gov/srapub/SRR1006121	SRX362617	1	RNA-Seq	unspecified	TRANSCRIPTOMIC	SINGLE	0	0	ILLUMINA	Illumina HiSeq 2000	SRP030679	PRJNA221286		221286	SRS489434	SAMN02364663	simple	415978	Sus scrofa scrofa	Duodenum4							no						SRA104765		public	C8413A81F56D66DB507C71B7478F3DFE	FC15340F5D95FBB6C60CBB9AAB5BFEA1
SRR5434216	2017-08-02 01:40:10	2017-08-02 01:34:46	27480322	8244096600	27480322	300	3038		https://sra-download.ncbi.nlm.nih.gov/srapub/SRR5434216	SRX2724249		RNA-Seq	size fractionation	TRANSCRIPTOMIC	PAIRED	0	0	ILLUMINA	Illumina HiSeq 4000	SRP103390	PRJNA382212		382212	SRS2112972	SAMN06702105	simple	9823	Sus scrofa	PS10-1					female		no					QINGDAO AGRICULTURAL UNIVERSITY	SRA552594		public	3F2DC2AD3C6C971516A6E840D9C4F2E9	DE0BF54DBA9C1C9BDE5320335C33A3F2
SRR3160058	2016-07-05 16:43:03	2016-02-10 11:06:36	27480013	5496002600	27480013	200	3448		https://sra-download.ncbi.nlm.nih.gov/srapub/SRR3160058	SRX1569905		RNA-Seq	cDNA	TRANSCRIPTOMIC	PAIRED	0	0	ILLUMINA	Illumina HiSeq 2500	SRP069860	PRJNA311523	2	311523	SRS1283296	SAMN04484995	simple	9823	Sus scrofa	GSM2059120							no					GEO	SRA352656		public	6F2BA97F23B0AFDFCEB18249EACB4F21	86EC6CBF2D565B611795B842BFF3D606
SRR2953748	2016-05-17 16:00:34	2015-11-23 14:24:25	27475889	5495177800	27475889	200	2396		https://sra-download.ncbi.nlm.nih.gov/srapub/SRR2953748	SRX1446289		RNA-Seq	cDNA	TRANSCRIPTOMIC	PAIRED	0	0	ILLUMINA	Illumina HiSeq 2000	SRP066568	PRJNA303166		303166	SRS1173999	SAMN04287626	simple	9823	Sus scrofa	GSM1949155							no					GEO	SRA313106		public	B09D79E490FAD97578CC0433C3C26BDA	803917E75A4B6659A6DFF2D1FCFC4660
ERR1629884	2017-02-21 14:50:32	2017-02-22 18:22:58	27474251	5549798702	27474251	202	3482		https://sra-download.ncbi.nlm.nih.gov/srapub/ERR1629884	ERX1700235	unspecified	RNA-Seq	Oligo-dT	TRANSCRIPTOMIC	PAIRED	440	0	ILLUMINA	Illumina HiSeq 2500	ERP017105	PRJEB15381		376138	ERS1348350	SAMEA4436901	simple	9823	Sus scrofa	103					female		no					UNIVERSITY OF BERN	ERA705437		public	BFD5E18379C2632223B74B1E1CAB1853	1C1F05EC8BEB9AC092291FC88A35EC09
SRR1612622	2015-07-07 00:02:22	2014-10-15 13:19:58	27452500	2772702500	0	101	1696		https://sra-download.ncbi.nlm.nih.gov/srapub/SRR1612622	SRX647753	DS3 Animal 3 VitD	RNA-Seq	cDNA	TRANSCRIPTOMIC	SINGLE	0	0	ILLUMINA	Illumina HiSeq 2000	SRP013743	PRJNA80971		80971	SRS655025	SAMN02904336	simple	9825	Sus scrofa domesticus	DS3_3					not applicable		no					USDA	SRA174384		public	B95FC96BDB03EBD340C570D61128C802	EB64CDB708CEE41FA15922397F59F158
SRR1107727	2015-07-22 17:10:16	2015-12-11 23:02:15	27442432	4939637760	27442432	180	3281		https://sra-download.ncbi.nlm.nih.gov/srapub/SRR1107727	SRX426310		RNA-Seq	cDNA	TRANSCRIPTOMIC	PAIRED	0	0	ILLUMINA	Illumina HiSeq 2000	SRP035376	PRJNA234465		234465	SRS529859	SAMN02570541	simple	9823	Sus scrofa	710liver					female		no					CHINA AGRICULTURAL UNIVERSITY	SRA124359		public	A443CC8C2E72F99FEB41224E4DC486E1	48B7ACA0D84C4A3962554C49796EB0B5
SRR513219	2013-02-21 10:50:45	2012-07-03 08:41:13	27430964	2194477120	0	80	1313		https://sra-download.ncbi.nlm.nih.gov/srapub/SRR513219	SRX154577	DS2_1_Control	RNA-Seq	cDNA	TRANSCRIPTOMIC	SINGLE	0	0	ILLUMINA	Illumina Genome Analyzer II	SRP013743	PRJNA80971		80971	SRS345801	SAMN01048299	simple	9825	Sus scrofa domesticus	DS2_1							no					USDA	SRA054167		public	4F9839E6BD7F8339AFF8C4D2D60DC873	D14EAAD46B3A1C010B81BCB80D5C8314
SRR3194668	2017-04-03 09:32:17	2016-02-29 15:59:49	27389705	5477941000	27389705	200	2442		https://sra-download.ncbi.nlm.nih.gov/srapub/SRR3194668	SRX1605267		RNA-Seq	cDNA	TRANSCRIPTOMIC	PAIRED	0	0	ILLUMINA	Illumina HiSeq 2000	SRP070951	PRJNA313448	2	313448	SRS1315038	SAMN04521303	simple	9823	Sus scrofa	GSM2075840							no					GEO	SRA360150		public	1942EEEDECB23269131B75B5574D22C2	93842569BB5A7CEE3D18C5062327A64E
ERR926729	2016-01-01 05:25:41	2016-01-01 06:37:34	27378529	5475705800	27378529	200	3775		https://sra-download.ncbi.nlm.nih.gov/srapub/ERR926729	ERX1006004	12 OT RNA	RNA-Seq	cDNA	TRANSCRIPTOMIC	PAIRED	166	4.9	ILLUMINA	Illumina HiSeq 2500	ERP010826	PRJEB9690		307436	ERS762245	SAMEA3466663	simple	9823	Sus scrofa	E-MTAB-3669:Pig 12					male		no					BGI @ CHOP Genome Center	ERA450079		public	72ADBD391A8ED10E6440B4E3E795945A	B612F091D650A05334E761E8E0047BE4
SRR2123953	2016-05-17 16:01:05	2015-07-22 11:06:17	27370351	5474070200	27370351	200	2522		https://sra-download.ncbi.nlm.nih.gov/srapub/SRR2123953	SRX1115531		RNA-Seq	cDNA	TRANSCRIPTOMIC	PAIRED	0	0	ILLUMINA	Illumina HiSeq 2000	SRP061418	PRJNA290579		290579	SRS1009040	SAMN03893192	simple	9823	Sus scrofa	GSM1829860							no					GEO	SRA279309		public	EDC2ABC7B42314DBCC79C8C41988E12A	396853A96FB2D861700C67869E5DCDE4
ERR1223309	2016-01-30 04:40:21	2016-01-30 04:56:22	27346146	2734614600	27346146	100	1632		https://sra-download.ncbi.nlm.nih.gov/srapub/ERR1223309	ERX1295522	INJ1	RNA-Seq	RANDOM	TRANSCRIPTOMIC	PAIRED	50	1	ILLUMINA	Illumina HiSeq 2000	ERP013913	PRJEB12435		310575	ERS1034530	SAMEA3727381	simple	9823	Sus scrofa	E-MTAB-4294:INJ1					female		no					Partners Healthcare, Cambridge, MA, USA	ERA553596		public	AD0E0821A25C0CCBE2D9A27C90D24738	D54B6CA570BA450E315DEB839DD9676F
SRR2123898	2016-05-17 16:01:05	2015-07-22 10:21:58	27307700	5461540000	27307700	200	2606		https://sra-download.ncbi.nlm.nih.gov/srapub/SRR2123898	SRX1115476		RNA-Seq	cDNA	TRANSCRIPTOMIC	PAIRED	0	0	ILLUMINA	Illumina HiSeq 2000	SRP061418	PRJNA290579		290579	SRS1009094	SAMN03893137	simple	9823	Sus scrofa	GSM1829793							no					GEO	SRA279309		public	6F8DA26B3A1441A663E436BDC058EE6A	DC811B307DD87851A6263B7CBE8768E5
SRR3659817	2017-06-12 09:47:04	2016-06-13 11:50:11	27291519	5458303800	27291519	200	3581		https://sra-download.ncbi.nlm.nih.gov/srapub/SRR3659817	SRX1838888		RNA-Seq	cDNA	TRANSCRIPTOMIC	PAIRED	0	0	ILLUMINA	Illumina HiSeq 2000	SRP076473	PRJNA325481		325481	SRS1498095	SAMN05233213	simple	9823	Sus scrofa	GSM2198155							no					GEO	SRA433463		public	164783840A765A30972EA7EB8A44788F	D9C28E1B8E26FD661A0179372822A03D
SRR5332122	2017-06-01 00:08:02	2017-03-10 02:14:50	27252495	1389877245	0	51	986		https://sra-download.ncbi.nlm.nih.gov/srapub/SRR5332122	SRX2630943	a34	RNA-Seq	RANDOM	TRANSCRIPTOMIC	SINGLE	0	0	ILLUMINA	Illumina HiScanSQ	SRP101689	PRJNA378701		378701	SRS2040450	SAMN06560045	simple	9823	Sus scrofa	10					male		no						SRA544125		public	A94A95ED761AB9D26EBB08959A0C3AF3	7DE53329225ADEEEECFE84B4589D0C97
SRR513213	2013-02-21 10:50:45	2012-06-28 15:41:07	27198789	2175903120	0	80	1396		https://sra-download.ncbi.nlm.nih.gov/srapub/SRR513213	SRX154558	DS1_1_ATRA	RNA-Seq	cDNA	TRANSCRIPTOMIC	SINGLE	0	0	ILLUMINA	Illumina Genome Analyzer II	SRP013743	PRJNA80971		80971	SRS345743	SAMN01048241	simple	9825	Sus scrofa domesticus	DS1_1							no					USDA	SRA054167		public	D72C17EB3EDFD836B64580086902AB14	2D4263EC2B597E37938E37F390C947D2
SRR3160067	2016-07-05 16:43:03	2016-02-10 11:23:23	27177446	5435489200	27177446	200	3573		https://sra-download.ncbi.nlm.nih.gov/srapub/SRR3160067	SRX1569914		RNA-Seq	cDNA	TRANSCRIPTOMIC	PAIRED	0	0	ILLUMINA	Illumina HiSeq 2500	SRP069860	PRJNA311523	2	311523	SRS1283287	SAMN04485004	simple	9823	Sus scrofa	GSM2059129							no					GEO	SRA352656		public	86A45B0B87B701910D5D633E71A06D2A	96B039A63AE1EB940839992AA0B9B96B
SRR2123963	2016-05-17 16:01:05	2015-07-22 10:31:26	27173883	5434776600	27173883	200	3609		https://sra-download.ncbi.nlm.nih.gov/srapub/SRR2123963	SRX1115541		RNA-Seq	cDNA	TRANSCRIPTOMIC	PAIRED	0	0	ILLUMINA	Illumina HiSeq 2000	SRP061418	PRJNA290579		290579	SRS1009030	SAMN03893105	simple	9823	Sus scrofa	GSM1829870							no					GEO	SRA279309		public	F85AC3024ABB92B6E0ABA7BE6DFC7EE4	F9FC56136C358170D78CC0563C337D01
SRR1006130	2014-09-27	2013-10-03 15:31:26	27167078	2743874878	0	101	1642		https://sra-download.ncbi.nlm.nih.gov/srapub/SRR1006130	SRX362626	1	RNA-Seq	unspecified	TRANSCRIPTOMIC	SINGLE	0	0	ILLUMINA	Illumina HiSeq 2000	SRP030679	PRJNA221286		221286	SRS489443	SAMN02364672	simple	415978	Sus scrofa scrofa	PPileal1							no						SRA104765		public	57CAEB96A8E5A475D1FFE1E18BA88B74	BF160F8A58FC71E64E23807B75E21798
SRR3160024	2016-07-05 16:43:03	2016-02-10 10:59:56	27156217	5431243400	27156217	200	3325		https://sra-download.ncbi.nlm.nih.gov/srapub/SRR3160024	SRX1569871		RNA-Seq	cDNA	TRANSCRIPTOMIC	PAIRED	0	0	ILLUMINA	Illumina HiSeq 2500	SRP069860	PRJNA311523	2	311523	SRS1283329	SAMN04484931	simple	9823	Sus scrofa	GSM2059086							no					GEO	SRA352656		public	B9D0B1B8C7FC23D8F184CE54FBB51297	BB0C4A93B9B97DC40A821D0B1BF0BDDA
SRR2953710	2016-05-17 16:00:34	2015-11-23 14:11:05	27144798	5428959600	27144798	200	2381		https://sra-download.ncbi.nlm.nih.gov/srapub/SRR2953710	SRX1446251		RNA-Seq	cDNA	TRANSCRIPTOMIC	PAIRED	0	0	ILLUMINA	Illumina HiSeq 2000	SRP066568	PRJNA303166		303166	SRS1174038	SAMN04287636	simple	9823	Sus scrofa	GSM1949117							no					GEO	SRA313106		public	D3A513DE4C74AA2E5F15477C46E18562	F33DE880FFEF58BCBB4DE1217FE066CD
SRR2016644	2015-05-25 01:35:22	2015-05-19 17:09:54	27119680	6779920000	0	250	3378		https://sra-download.ncbi.nlm.nih.gov/srapub/SRR2016644	SRX1029941	YH1	RNA-Seq	RT-PCR	TRANSCRIPTOMIC	SINGLE	0	0	ILLUMINA	Illumina HiSeq 2000	SRP058401	PRJNA283575		283575	SRS938319	SAMN03652802	simple	9823	Sus scrofa	YH1					female		no					ANHUI AGRICULTURAL UNIVERSITY	SRA268596		public	72D6F726CA689935C8D06754677FD723	0394447D5842020809A0341690EDAB8D
SRR3160008	2016-07-05 16:43:03	2016-02-10 11:02:17	27119440	5423888000	27119440	200	3687		https://sra-download.ncbi.nlm.nih.gov/srapub/SRR3160008	SRX1569855		RNA-Seq	cDNA	TRANSCRIPTOMIC	PAIRED	0	0	ILLUMINA	Illumina HiSeq 2500	SRP069860	PRJNA311523	2	311523	SRS1283346	SAMN04484975	simple	9823	Sus scrofa	GSM2059070							no					GEO	SRA352656		public	FB385AA0190E575C1B09B202D9E8BECC	9CF22CF218460BCB0BCC4410DE7D3E1D
SRR689225	2013-02-15 10:04:53	2013-02-09 01:57:08	27116632	2568095371	0	94	1840		https://sra-download.ncbi.nlm.nih.gov/srapub/SRR689225	SRX229774		RNA-Seq	cDNA	TRANSCRIPTOMIC	SINGLE	0	0	ILLUMINA	Illumina HiSeq 2000	SRP018524	PRJNA188941	2	188941	SRS392185	SAMN01915405	simple	9823	Sus scrofa	GSM1080037							no					GEO	SRA066357		public	700A53A0D59916AC0C1C6DA91F33DB19	9DFB2DAEA8CE06986D1A619E5B197593
SRR689214	2013-02-15 11:40:17	2013-02-15 11:33:01	27101092	2585755772	0	95	1802		https://sra-download.ncbi.nlm.nih.gov/srapub/SRR689214	SRX229763		RNA-Seq	cDNA	TRANSCRIPTOMIC	SINGLE	0	0	ILLUMINA	Illumina HiSeq 2000	SRP018524	PRJNA188941	2	188941	SRS392174	SAMN01915394	simple	9823	Sus scrofa	GSM1080026							no					GEO	SRA066357		public	8CB18D59EE1FBD039C7AEA6B446FF985	7AB28E134C94B64CC47699699CFD89AC
SRR2953734	2016-05-17 16:00:34	2015-11-23 14:09:34	27069632	5413926400	27069632	200	2257		https://sra-download.ncbi.nlm.nih.gov/srapub/SRR2953734	SRX1446275		RNA-Seq	cDNA	TRANSCRIPTOMIC	PAIRED	0	0	ILLUMINA	Illumina HiSeq 2000	SRP066568	PRJNA303166		303166	SRS1174014	SAMN04287610	simple	9823	Sus scrofa	GSM1949141							no					GEO	SRA313106		public	E5CFF51492E9CB0B2C46BA209734485F	3E8975B943AF9DC19718FBEB7BD0CA62
ERR926733	2016-01-01 05:25:41	2016-01-01 06:08:51	27067182	5413436400	27067182	200	3694		https://sra-download.ncbi.nlm.nih.gov/srapub/ERR926733	ERX1006008	15 apex RNA	RNA-Seq	cDNA	TRANSCRIPTOMIC	PAIRED	166	4.9	ILLUMINA	Illumina HiSeq 2500	ERP010826	PRJEB9690		307436	ERS762247	SAMEA3466665	simple	9823	Sus scrofa	E-MTAB-3669:Pig 15					male		no					BGI @ CHOP Genome Center	ERA450079		public	7353E982F78FBF878AC7B272D4B5DBC5	7F09B242E32AF1FED89A03AEB8FB48E5
SRR1612834	2015-07-07 00:02:23	2014-10-16 09:50:03	27060270	2733087270	0	101	1676		https://sra-download.ncbi.nlm.nih.gov/srapub/SRR1612834	SRX647927	DS3 Animal 4 LPS+IFG	RNA-Seq	cDNA	TRANSCRIPTOMIC	SINGLE	0	0	ILLUMINA	Illumina HiSeq 2000	SRP013743	PRJNA80971		80971	SRS655188	SAMN02904337	simple	9825	Sus scrofa domesticus	DS3_4					not applicable		no					USDA	SRA174384		public	D99F7893FAC1FB89ABB9883C3D11F059	BD902F644500A7B7ED22834A41F8F922
SRR3160038	2016-07-05 16:43:03	2016-02-10 10:43:04	27041886	5408377200	27041886	200	3458		https://sra-download.ncbi.nlm.nih.gov/srapub/SRR3160038	SRX1569885		RNA-Seq	cDNA	TRANSCRIPTOMIC	PAIRED	0	0	ILLUMINA	Illumina HiSeq 2500	SRP069860	PRJNA311523	2	311523	SRS1283316	SAMN04484945	simple	9823	Sus scrofa	GSM2059100							no					GEO	SRA352656		public	2195DBFF11BB0CD9FDC184E8EC9FCBD1	20755FDC3968B2CE34B26D22BE244029
SRR3194648	2017-04-03 09:32:16	2016-02-29 15:40:17	27017041	5403408200	27017041	200	3314		https://sra-download.ncbi.nlm.nih.gov/srapub/SRR3194648	SRX1605247		RNA-Seq	cDNA	TRANSCRIPTOMIC	PAIRED	0	0	ILLUMINA	Illumina HiSeq 2000	SRP070951	PRJNA313448	2	313448	SRS1315058	SAMN04521283	simple	9823	Sus scrofa	GSM2075820							no					GEO	SRA360150		public	AFCB7C1771DA22C9CC45CDB5927FEAFC	FD7EA859BBCEDB1EF834A6266A88627B
SRR689215	2013-02-15 10:04:53	2013-02-09 01:54:57	27015712	2728586912	0	101	1833		https://sra-download.ncbi.nlm.nih.gov/srapub/SRR689215	SRX229764		RNA-Seq	cDNA	TRANSCRIPTOMIC	SINGLE	0	0	ILLUMINA	Illumina HiSeq 2000	SRP018524	PRJNA188941	2	188941	SRS392175	SAMN01915395	simple	9823	Sus scrofa	GSM1080027							no					GEO	SRA066357		public	F8FFBC1F65A41C8C9BB651A7FAA6B4C7	0634197EBC0B3A17713B3B2DA2EA33D5
SRR2148918	2015-10-07 16:35:18	2015-08-07 11:24:08	26994900	5398980000	26994900	200	3254		https://sra-download.ncbi.nlm.nih.gov/srapub/SRR2148918	SRX1136477		RNA-Seq	cDNA	TRANSCRIPTOMIC	PAIRED	0	0	ILLUMINA	Illumina HiSeq 2000	SRP062160	PRJNA292166		292166	SRS1027242	SAMN03980135	simple	9823	Sus scrofa	GSM1846501							no					GEO	SRA282522		public	6CA10D42D01251C088109C7DE524096A	B4D46184D1BF53560F0A10039787BD91
SRR3160045	2016-07-05 16:43:03	2016-02-10 10:42:20	26966072	5393214400	26966072	200	3567		https://sra-download.ncbi.nlm.nih.gov/srapub/SRR3160045	SRX1569892		RNA-Seq	cDNA	TRANSCRIPTOMIC	PAIRED	0	0	ILLUMINA	Illumina HiSeq 2500	SRP069860	PRJNA311523	2	311523	SRS1283309	SAMN04484986	simple	9823	Sus scrofa	GSM2059107							no					GEO	SRA352656		public	0ACEA30AEF36E4ACAAF25058AF201E96	43AD5A0B892F28C442F50EB32E92797B
SRR5434221	2017-08-02 10:06:11	2017-08-02 07:40:08	26965689	8089706700	26965689	300	2972		https://sra-download.ncbi.nlm.nih.gov/srapub/SRR5434221	SRX2724254		RNA-Seq	size fractionation	TRANSCRIPTOMIC	PAIRED	0	0	ILLUMINA	Illumina HiSeq 4000	SRP103390	PRJNA382212		382212	SRS2112977	SAMN06702109	simple	9823	Sus scrofa	PS30-2					female		no					QINGDAO AGRICULTURAL UNIVERSITY	SRA552594		public	216EA9DEEFD4630695C9233F3D92F34D	088C65F1E3F1B354447E7BA7FB3C5017
SRR1107684	2015-07-22 17:12:10	2015-12-16 00:35:10	26954610	4851829800	26954610	180	3190		https://sra-download.ncbi.nlm.nih.gov/srapub/SRR1107684	SRX425445		RNA-Seq	cDNA	TRANSCRIPTOMIC	PAIRED	0	0	ILLUMINA	Illumina HiSeq 2000	SRP035333	PRJNA234335		234335	SRS529088	SAMN02570534	simple	9823	Sus scrofa	710					female		no				the backfat of last three or four ribs	CHINA AGRICULTURAL UNIVERSITY	SRA124240		public	9A7B3D7DC97208B4AFA6DDEA7A5FD082	E55427E54D9E2E7FCC98331183F3AA23
SRR1107703	2015-07-22 17:12:10	2015-12-11 18:38:50	26954340	4851781200	26954340	180	3166		https://sra-download.ncbi.nlm.nih.gov/srapub/SRR1107703	SRX425450		RNA-Seq	cDNA	TRANSCRIPTOMIC	PAIRED	0	0	ILLUMINA	Illumina HiSeq 2000	SRP035333	PRJNA234335		234335	SRS529091	SAMN02570535	simple	9823	Sus scrofa	712					female		no				the backfat of last three or four ribs	CHINA AGRICULTURAL UNIVERSITY	SRA124240		public	B5C574C2067D5CCAC38F4E877053BE84	FB8C8B20640D4A5539679174058DAEAD
ERR566413	2014-10-25 00:31:10	2014-10-29 01:13:44	26950065	5443913130	26950065	202	3415		https://sra-download.ncbi.nlm.nih.gov/srapub/ERR566413	ERX525402	2557_25-C	RNA-Seq	other	TRANSCRIPTOMIC	PAIRED	300	0	ILLUMINA	Illumina HiSeq 2000	ERP006380	PRJEB6754		264877	ERS509175	SAMEA2659147	simple	9823	Sus scrofa	25 C							no					INRA JOUY-EN-JOSAS	ERA333232		public	C70B9857933C27F066D516AF97C6E011	9350255AF8B8ACB571A9BA4C5E2D6880
SRR2123938	2016-05-17 16:01:05	2015-07-22 10:16:51	26938837	5387767400	26938837	200	2344		https://sra-download.ncbi.nlm.nih.gov/srapub/SRR2123938	SRX1115516		RNA-Seq	cDNA	TRANSCRIPTOMIC	PAIRED	0	0	ILLUMINA	Illumina HiSeq 2000	SRP061418	PRJNA290579		290579	SRS1009052	SAMN03893177	simple	9823	Sus scrofa	GSM1829845							no					GEO	SRA279309		public	8EE720C62B2B02CB5FB741E5725611F8	234FBDCEB33600CCE81B874113B3C573
ERR2029095	2017-07-09 11:54:28	2017-07-09 11:55:22	26935732	8080719600	26935732	300	3052		https://sra-download.ncbi.nlm.nih.gov/srapub/ERR2029095	ERX2088214	Sus-scrofa-11346-Foie_GATCAG	RNA-Seq	Oligo-dT	TRANSCRIPTOMIC	PAIRED	394	0	ILLUMINA	Illumina HiSeq 3000	ERP023985	PRJEB21709		393514	ERS2006584	SAMEA7982668	simple	9823	Sus scrofa	SAMEA7982668					male		no					INRA Toulouse	ERA973412		public	060EDD86B8F8027B4EBC703DC2C8EDCC	4A5D4DC39F4273C833982E44907334F0
SRR2953708	2016-05-17 16:00:34	2015-11-23 14:23:04	26907444	5381488800	26907444	200	2305		https://sra-download.ncbi.nlm.nih.gov/srapub/SRR2953708	SRX1446249		RNA-Seq	cDNA	TRANSCRIPTOMIC	PAIRED	0	0	ILLUMINA	Illumina HiSeq 2000	SRP066568	PRJNA303166		303166	SRS1173992	SAMN04287634	simple	9823	Sus scrofa	GSM1949115							no					GEO	SRA313106		public	8A4C30FC30191C4FF59B043B6667E29E	1ADCC8E8B9F5C5D69E30A14564A729AC
SRR3194673	2017-04-03 09:32:17	2016-02-29 16:06:42	26898360	5379672000	26898360	200	2298		https://sra-download.ncbi.nlm.nih.gov/srapub/SRR3194673	SRX1605272		RNA-Seq	cDNA	TRANSCRIPTOMIC	PAIRED	0	0	ILLUMINA	Illumina HiSeq 2000	SRP070951	PRJNA313448	2	313448	SRS1315033	SAMN04521308	simple	9823	Sus scrofa	GSM2075845							no					GEO	SRA360150		public	F8760FB7F757AF981F856B5C938257D3	8495F32CE2384BADE87F8D88E8CF54CC
SRR3160002	2016-07-05 16:43:03	2016-02-10 10:44:33	26874014	5374802800	26874014	200	3681		https://sra-download.ncbi.nlm.nih.gov/srapub/SRR3160002	SRX1569849		RNA-Seq	cDNA	TRANSCRIPTOMIC	PAIRED	0	0	ILLUMINA	Illumina HiSeq 2500	SRP069860	PRJNA311523	2	311523	SRS1283352	SAMN04484969	simple	9823	Sus scrofa	GSM2059064							no					GEO	SRA352656		public	FF8DB06B5A5EF02FD9237C0CD3018C49	4BFAD114B9B351400DA88B1D480E951C
SRR2123909	2016-05-17 16:01:05	2015-07-22 10:54:41	26817084	5363416800	26817084	200	2451		https://sra-download.ncbi.nlm.nih.gov/srapub/SRR2123909	SRX1115487		RNA-Seq	cDNA	TRANSCRIPTOMIC	PAIRED	0	0	ILLUMINA	Illumina HiSeq 2000	SRP061418	PRJNA290579		290579	SRS1009082	SAMN03893148	simple	9823	Sus scrofa	GSM1829804							no					GEO	SRA279309		public	978926D4C371A19F93AD4C446C009C0D	8BB8B6D0C44F35D6F4DA4C4AD2F28D27
SRR1006120	2014-09-27	2013-10-03 15:30:32	26800163	2706816463	0	101	1603		https://sra-download.ncbi.nlm.nih.gov/srapub/SRR1006120	SRX362616	1	RNA-Seq	unspecified	TRANSCRIPTOMIC	SINGLE	0	0	ILLUMINA	Illumina HiSeq 2000	SRP030679	PRJNA221286		221286	SRS489433	SAMN02364662	simple	415978	Sus scrofa scrofa	Duodenum3							no						SRA104765		public	5459CEBA8AB10442C5C6A8CEDE7ADFBB	3F384B1567CE2C72F15289EE8797163C
SRR2953736	2016-05-17 16:00:34	2015-11-23 14:17:39	26799391	5359878200	26799391	200	2237		https://sra-download.ncbi.nlm.nih.gov/srapub/SRR2953736	SRX1446277		RNA-Seq	cDNA	TRANSCRIPTOMIC	PAIRED	0	0	ILLUMINA	Illumina HiSeq 2000	SRP066568	PRJNA303166		303166	SRS1174012	SAMN04287612	simple	9823	Sus scrofa	GSM1949143							no					GEO	SRA313106		public	CF4927E9D9466193C35489A0CBB11846	85163F4317243CB289120ADAFE68089A
ERR2029096	2017-07-09 11:54:28	2017-07-09 11:56:45	26797230	8039169000	26797230	300	3031		https://sra-download.ncbi.nlm.nih.gov/srapub/ERR2029096	ERX2088214	Sus-scrofa-11346-Foie_GATCAG	RNA-Seq	Oligo-dT	TRANSCRIPTOMIC	PAIRED	394	0	ILLUMINA	Illumina HiSeq 3000	ERP023985	PRJEB21709		393514	ERS2006584	SAMEA7982668	simple	9823	Sus scrofa	SAMEA7982668					male		no					INRA Toulouse	ERA973412		public	5CBA6EB3EF1B4E6634C20EAD4B6391D4	364829D83E7131FC4FA1656E213A8A2E
ERR1199493	2016-01-16 07:45:12	2016-01-16 07:55:38	26793115	5358623000	26793115	200	2242		https://sra-download.ncbi.nlm.nih.gov/srapub/ERR1199493	ERX1271751	3609	RNA-Seq	RANDOM	TRANSCRIPTOMIC	PAIRED	300	50	ILLUMINA	Illumina HiSeq 2000	ERP013761	PRJEB12300		308975	ERS1028020	SAMEA3720871	simple	9823	Sus scrofa	E-MTAB-4179:3609					female		no					Haibo Liu	ERA550064		public	14B6F10C50E01CB948C916E8718E2D3E	FF2EF56FBCBE1D69CA5DC1993DF49CD5
SRR3194759	2017-04-03 09:32:19	2016-02-29 15:23:35	26787079	5357415800	26787079	200	3424		https://sra-download.ncbi.nlm.nih.gov/srapub/SRR3194759	SRX1605358		RNA-Seq	cDNA	TRANSCRIPTOMIC	PAIRED	0	0	ILLUMINA	Illumina HiSeq 2000	SRP070951	PRJNA313448	2	313448	SRS1314947	SAMN04521365	simple	9823	Sus scrofa	GSM2075931							no					GEO	SRA360150		public	35992734B57E93EF3C73057F2514B374	CEE61EEAC8CCFD16631239C33178D9EA
SRR2953742	2016-05-17 16:00:34	2015-11-23 14:10:43	26755169	5351033800	26755169	200	2227		https://sra-download.ncbi.nlm.nih.gov/srapub/SRR2953742	SRX1446283		RNA-Seq	cDNA	TRANSCRIPTOMIC	PAIRED	0	0	ILLUMINA	Illumina HiSeq 2000	SRP066568	PRJNA303166		303166	SRS1174006	SAMN04287620	simple	9823	Sus scrofa	GSM1949149							no					GEO	SRA313106		public	28B11D107F29D6FB7DA27B36CB73CDC0	6C3318BF9147886BE34FC708FF06D79F
SRR3159988	2016-07-05 16:43:03	2016-02-10 10:47:49	26733242	5346648400	26733242	200	3358		https://sra-download.ncbi.nlm.nih.gov/srapub/SRR3159988	SRX1569835		RNA-Seq	cDNA	TRANSCRIPTOMIC	PAIRED	0	0	ILLUMINA	Illumina HiSeq 2500	SRP069860	PRJNA311523	2	311523	SRS1283274	SAMN04484955	simple	9823	Sus scrofa	GSM2059050							no					GEO	SRA352656		public	FE840F5619E6E925A15C1E454B0F10B4	5F9966E7C47506868D59496B117A7032
SRR5332125	2017-06-01 00:08:02	2017-03-10 02:13:25	26721890	1362816390	0	51	981		https://sra-download.ncbi.nlm.nih.gov/srapub/SRR5332125	SRX2630946	b44	RNA-Seq	RANDOM	TRANSCRIPTOMIC	SINGLE	0	0	ILLUMINA	Illumina HiScanSQ	SRP101689	PRJNA378701		378701	SRS2040452	SAMN06560042	simple	9823	Sus scrofa	7					male		no						SRA544125		public	7BF0291667A3282359A24DC9F672C288	75DF939BF3DA8C95A2072DC34A81A7C3
SRR3194763	2017-04-03 09:32:19	2016-02-29 15:27:36	26713798	5342759600	26713798	200	3663		https://sra-download.ncbi.nlm.nih.gov/srapub/SRR3194763	SRX1605362		RNA-Seq	cDNA	TRANSCRIPTOMIC	PAIRED	0	0	ILLUMINA	Illumina HiSeq 2000	SRP070951	PRJNA313448	2	313448	SRS1314943	SAMN04521369	simple	9823	Sus scrofa	GSM2075935							no					GEO	SRA360150		public	09DD6B3012D0FE7E62C849C324978AE1	A9C26E0FF1D8FF5DC8906B854BC613EC
SRR1107711	2015-07-22 17:12:10	2015-12-11 22:39:46	26706487	4807167660	26706487	180	3152		https://sra-download.ncbi.nlm.nih.gov/srapub/SRR1107711	SRX425452		RNA-Seq	cDNA	TRANSCRIPTOMIC	PAIRED	0	0	ILLUMINA	Illumina HiSeq 2000	SRP035333	PRJNA234335		234335	SRS529093	SAMN02570537	simple	9823	Sus scrofa	906					female		no				the backfat of last three or four ribs	CHINA AGRICULTURAL UNIVERSITY	SRA124240		public	14DE5D59B20AA95D653D6A9C9F701A4C	DB7E88839821D74E9D40CFB5C566D924
SRR2123890	2016-05-17 16:01:05	2015-07-22 10:15:39	26684140	5336828000	26684140	200	2297		https://sra-download.ncbi.nlm.nih.gov/srapub/SRR2123890	SRX1115468		RNA-Seq	cDNA	TRANSCRIPTOMIC	PAIRED	0	0	ILLUMINA	Illumina HiSeq 2000	SRP061418	PRJNA290579		290579	SRS1009102	SAMN03893129	simple	9823	Sus scrofa	GSM1829785							no					GEO	SRA279309		public	B4112B9907D998C92FDF4C397B5AA188	7AF7A00875CF8D1DC3E7347B38E7788A
SRR3160061	2016-07-05 16:43:03	2016-02-10 11:04:24	26652684	5330536800	26652684	200	3499		https://sra-download.ncbi.nlm.nih.gov/srapub/SRR3160061	SRX1569908		RNA-Seq	cDNA	TRANSCRIPTOMIC	PAIRED	0	0	ILLUMINA	Illumina HiSeq 2500	SRP069860	PRJNA311523	2	311523	SRS1283293	SAMN04484998	simple	9823	Sus scrofa	GSM2059123							no					GEO	SRA352656		public	DF57C48011F91AC8E52B86F51D69767A	49C6DE871CF0A3FDB64B25AF60ADBE8B
SRR747924	2013-02-21 14:14:06	2013-02-21 14:06:20	26643332	1358809932	0	51	962		https://sra-download.ncbi.nlm.nih.gov/srapub/SRR747924	SRX242931		RNA-Seq	unspecified	TRANSCRIPTOMIC	SINGLE	0	0	ILLUMINA	Illumina HiScanSQ	SRP018740	PRJNA189967		189967	SRS396814	SAMN01923456	simple	9823	Sus scrofa	7337 mRNA							no					UNIVERSITY OF ALBERTA	SRA067404		public	C3D477FFCFDE9BF47C503D0E438B330C	9029646D65910FF47EE44A0EFB72C009
SRR2953726	2016-05-17 16:00:34	2015-11-23 14:11:52	26641698	5328339600	26641698	200	2222		https://sra-download.ncbi.nlm.nih.gov/srapub/SRR2953726	SRX1446267		RNA-Seq	cDNA	TRANSCRIPTOMIC	PAIRED	0	0	ILLUMINA	Illumina HiSeq 2000	SRP066568	PRJNA303166		303166	SRS1174022	SAMN04287652	simple	9823	Sus scrofa	GSM1949133							no					GEO	SRA313106		public	4E0781372349EB01F54D4824D1636C04	E595AD9660621A676145F5DF3EB6CBC3
[truncated: 2,657 more rows]

## Sheet: SRA accession number
Run	ReleaseDate	LoadDate	spots	bases	spots_with_mates	avgLength	size_MB	AssemblyName	download_path	Experiment	LibraryName	LibraryStrategy	LibrarySelection	LibrarySource	LibraryLayout	InsertSize	InsertDev	Platform	Model	SRAStudy	BioProject	Study_Pubmed_id	ProjectID	Sample	BioSample	SampleType	TaxID	ScientificName	SampleName	g1k_pop_code	source	g1k_analysis_group	Subject_ID	Sex	Disease	Tumor	Affection_Status	Analyte_Type	Histological_Type	Body_Site	CenterName	Submission	dbgap_study_accession	Consent	RunHash	ReadHash
[truncated: 1,460 more rows]
